# Supplementary material for: Perforin-2 is a pore-forming effector of endocytic escape in cross-presenting dendritic cells
Source: Science. Author manuscript; Available in PMC 2023 Jul 19. (PMC7614779; doi:10.1126/science.adg8802)
Supplement: Supplementary Table 1 [file EMS176341-supplement-Supplementary_Table_1.xlsx]

## Sheet: Immgen mRNA expression
ProbeSetID	GeneSymbol	Description	DC_4+_Sp	DC_8+_Sp	log2(cDC1/cDC2)
10407982	A530099J19Rik	RIKEN cDNA A530099J19 gene	55.3865	3495.48	5.97981
10360406	Ifi205	interferon activated gene 205	31.5903	1691.38	5.74258
10538993	Cd8a	CD8 antigen alpha chain	98.6874	4250.82	5.42873
10528207	Cd36	CD36 antigen	40.9141	1647.14	5.33122
10498350	P2ry14	purinergic receptor P2Y G-protein coupled 14	48.4196	1886.9	5.28428
10542181	Clec9a	C-type lectin domain family 9 member a	89.9009	3478.98	5.27419
10349661	5430435G22Rik	RIKEN cDNA 5430435G22 gene	53.6531	2012.25	5.229
10438753	Leprel1	leprecan-like 1	39.4345	1444.5	5.19497
10597996	Xcr1	chemokine (C motif) receptor 1	67.1956	1978.94	4.88022
10436024	Gcet2	germinal center expressed transcript 2	32.7789	856.954	4.70838
10542917	Hepacam2	HEPACAM family member 2	29.7754	737.636	4.63072
10407211	Ppap2a	phosphatidic acid phosphatase type 2A	31.1267	649.364	4.3828
10498357	F630111L10Rik	RIKEN cDNA F630111L10 gene	57.6536	1114.34	4.27263
10439218	Pdia5	protein disulfide isomerase associated 5	81.7754	1529.05	4.22482
10541599	Clec4b2	C-type lectin domain family 4 member b2	28.2074	525.737	4.2202
10576034	Irf8	interferon regulatory factor 8	180.132	3227.84	4.16344
10578493	Tlr3	toll-like receptor 3	60.3411	1063.01	4.13887
10531407	Cxcl9	chemokine (C-X-C motif) ligand 9	132.7	2044.87	3.94577
10536505	Met	met proto-oncogene	25.6292	386.759	3.91557
10531370	Naaa	N-acylethanolamine acid amidase	512.511	6787.38	3.7272
10472097	Fmnl2	formin-like 2	152.126	1826.99	3.58613
10362896	Cd24a	CD24a antigen	87.4523	1043.96	3.57743
10585048	Cadm1	cell adhesion molecule 1	96.9788	1095.15	3.49732
10414470	Tlr11	toll-like receptor 11	172.135	1825.57	3.40673
10349174	Serpinb8	serine (or cysteine) peptidase inhibitor clade B member 8	34.681	354.921	3.35528
10498827	Fnip2	folliculin interacting protein 2	91.8851	916.711	3.31856
10480090	Itga8	integrin alpha 8	45.6702	455.449	3.31796
10378286	Itgae	integrin alpha E epithelial-associated	43.0046	428.451	3.31657
10400299	Gpr33	G protein-coupled receptor 33	42.7506	398.799	3.22165
10404429	Serpinb9	serine (or cysteine) peptidase inhibitor clade B member 9	56.9689	492.733	3.11256
10531348	Ppef2	protein phosphatase EF hand calcium-binding domain 2	48.1518	406.397	3.07723
10548367	Clec1a	C-type lectin domain family 1 member a	32.3386	271.587	3.07009
10404422	Serpinb6b	serine (or cysteine) peptidase inhibitor clade B member 6b	113.334	949.07	3.06593
10548450	Klra5	killer cell lectin-like receptor subfamily A member 5	13.728	107.875	2.97417
10507784	Ppt1	palmitoyl-protein thioesterase 1	858.031	6700.12	2.96509
10364331	1700009J07Rik	RIKEN cDNA 1700009J07 gene	56.7684	426.632	2.90983
10461721	Mpeg1	macrophage expressed gene 1	1052.93	7823.86	2.89347
10529711	Clnk	cytokine-dependent hematopoietic cell linker	37.9869	265.177	2.80338
10500276	BC028528	cDNA sequence BC028528	121.032	844.195	2.80219
10525086	Slc24a6	solute carrier family 24 (sodium/potassium/calcium exchanger) member 6	310.635	2157.59	2.79613
10423593	Laptm4b	lysosomal-associated protein transmembrane 4B	132.564	902.633	2.76745
10482929	Ly75	lymphocyte antigen 75	238.026	1593.27	2.7428
10506968	Ttc39a	tetratricopeptide repeat domain 39A	70.6799	472.59	2.74122
10578771	Galnt7	UDP-N-acetyl-alpha-D-galactosamine: polypeptide N-acetylgalactosaminyltransferase 7	117.206	777.881	2.7305
10432540	Lima1	LIM domain and actin binding 1	80.9038	531.069	2.71462
10375065	Sh3pxd2b	SH3 and PX domains 2B	63.6539	414.482	2.70299
10587266	Gclc	glutamate-cysteine ligase catalytic subunit	287.962	1870.46	2.69944
10534102	Gusb	glucuronidase beta	229.141	1478.51	2.68984
10542164	Clec12a	C-type lectin domain family 12 member a	151.455	974.978	2.68648
10365845	Fgd6	FYVE RhoGEF and PH domain containing 6	35.1431	224.866	2.67775
10594582	Snx22	sorting nexin 22	82.0103	515.116	2.65102
10536949	Fam40b	family with sequence similarity 40 member B	66.9386	419.765	2.64867
10424370	Trib1	tribbles homolog 1 (Drosophila)	89.3596	551.329	2.62522
10532937	Unc119b	unc-119 homolog B (C. elegans)	149.052	918.679	2.62375
10500710	BC037703	cDNA sequence BC037703	59.1594	358.764	2.60036
10487011	Gatm	glycine amidinotransferase (L-arginine:glycine amidinotransferase)	189.443	1146.52	2.59743
10399005	Crip1	cysteine-rich protein 1 (intestinal)	219.247	1300.75	2.56871
10578477	Fam149a	family with sequence similarity 149 member A	79.7633	472.935	2.56784
10527936	Fzd1	frizzled homolog 1 (Drosophila)	65.1945	379.898	2.54279
10375331	Il12b	interleukin 12b	96.5075	560.72	2.53857
10501860	Fnbp1l	formin binding protein 1-like	35.0113	201.817	2.52716
10564631	Slco3a1	solute carrier organic anion transporter family member 3a1	140.004	792.722	2.50135
10514221	Plin2	perilipin 2	171.185	946.954	2.46774
10401968	Galc	galactosylceramidase	35.4736	196.039	2.46632
10450484	Aif1	allograft inflammatory factor 1	70.5731	380.073	2.42909
10471844	Nek6	NIMA (never in mitosis gene a)-related expressed kinase 6	138.638	742.804	2.42166
10467182	Htr7	5-hydroxytryptamine (serotonin) receptor 7	35.1285	187.44	2.41571
10498345	Gpr171	G protein-coupled receptor 171	50.6987	268.345	2.40407
10407420	Net1	neuroepithelial cell transforming gene 1	70.6389	371.484	2.39477
10423556	Pgcp	plasma glutamate carboxypeptidase	61.843	316.396	2.35505
10409376	Hk3	hexokinase 3	64.7216	330.752	2.35343
10542522	Plekha5	pleckstrin homology domain containing family A member 5	150.968	771.193	2.35285
10585942	Gramd2	GRAM domain containing 2	31.8789	162.681	2.35137
10499378	Sema4a	sema domain immunoglobulin domain (Ig) transmembrane domain (TM) and short cytoplasmic domain (semaphorin) 4A	135.125	675.955	2.32263
10360018	Fcrla	Fc receptor-like A	47.0835	235.391	2.32177
10427369	Pde1b	phosphodiesterase 1B Ca2+-calmodulin dependent	371.093	1853.78	2.32062
10579958	Il15	interleukin 15	50.2356	239.928	2.25582
10462922	Plce1	phospholipase C epsilon 1	44.3857	208.61	2.23264
10516518	Tlr12	toll-like receptor 12	65.9178	303.311	2.20206
10435271	Heg1	HEG homolog 1 (zebrafish)	93.6699	430.773	2.20127
10531383	Sdad1	SDA1 domain containing 1	165.051	755.124	2.1938
10404965	Rnf144b	ring finger protein 144B	191.368	872.801	2.1893
10385883	Slc22a21	solute carrier family 22 (organic cation transporter) member 21	54.9206	247.946	2.17461
10593497	Zc3h12c	zinc finger CCCH type containing 12C	215.8	970.039	2.16835
10501046	Gm10673	predicted gene 10673	21.4024	96.1291	2.1672
10513195	Txn1	thioredoxin 1	584.992	2626.99	2.16692
10408935	Gm10786	predicted gene 10786	17.0613	75.9749	2.1548
10567366	Gp2	glycoprotein 2 (zymogen granule membrane)	34.9996	155.305	2.14969
10595109	Lrrc1	leucine rich repeat containing 1	77.1107	341.568	2.14717
10445268	Gpr116	G protein-coupled receptor 116	28.9816	128.318	2.14651
10359870	Pbx1	pre B-cell leukemia transcription factor 1	94.7842	415.829	2.13327
10606058	Cxcr3	chemokine (C-X-C motif) receptor 3	160.095	700.576	2.12961
10501433	Fndc7	fibronectin type III domain containing 7	85.8622	373.318	2.12031
10590620	Ccr9	chemokine (C-C motif) receptor 9	80.7204	350.753	2.11945
10406663	Arsb	arylsulfatase B	322.224	1398.67	2.11792
10412298	Itga1	integrin alpha 1	23.6144	102.422	2.11679
10435982	Btla	B and T lymphocyte associated	590.567	2534.51	2.10153
10358928	Cacna1e	calcium channel voltage-dependent R type alpha 1E subunit	224.514	963.387	2.10131
10495405	Slc25a24	solute carrier family 25 (mitochondrial carrier phosphate carrier) member 24	75.8251	325.322	2.10112
10451054	Enpp4	ectonucleotide pyrophosphatase/phosphodiesterase 4	131.352	563.502	2.10098
10372078	Mrpl42	DNA segment Chr 10 ERATO Doi 322 expressed	24.8448	105.894	2.09161
10576807	Cd209d	CD209d antigen	25.6751	108.103	2.07396
10351197	Sell	selectin lymphocyte	105.148	442.295	2.07259
10521667	Bst1	bone marrow stromal cell antigen 1	39.0778	163.122	2.06153
10377429	Snord118	small nucleolar RNA C/D box 118	54.6342	226.869	2.05398
10370339	Trpm2	transient receptor potential cation channel subfamily M member 2	254.983	1052.51	2.04536
10347335	Slc11a1	solute carrier family 11 (proton-coupled divalent metal ion transporters) member 1	113.386	466.12	2.03946
10447799	Igf2r	insulin-like growth factor 2 receptor	73.2322	300.404	2.03635
10455752	Snx24	sorting nexing 24	38.0355	154.85	2.02545
10541753	C530028O21Rik	RIKEN cDNA C530028O21 gene	109.416	441.504	2.0126
10509441	Ece1	endothelin converting enzyme 1	422.935	1690.24	1.99872
10406672	Arsb	arylsulfatase B	238.035	944.376	1.98819
10546104	Eefsec	eukaryotic elongation factor selenocysteine-tRNA-specific	219.422	869.557	1.98657
10354307	Txn1	thioredoxin 1	290.707	1151.06	1.98533
10382435	Gprc5c	G protein-coupled receptor family C group 5 member C	72.6826	286.973	1.98123
10542287	Bcl2l14	BCL2-like 14 (apoptosis facilitator)	90.267	355.811	1.97884
10539617	Alms1	Alstrom syndrome 1 homolog (human)	101.73	400.44	1.97684
10535807	Flt1	FMS-like tyrosine kinase 1	86.7419	340.518	1.97293
10509127	Fuca1	fucosidase alpha-L- 1 tissue	417.871	1629.21	1.96304
10470529	Olfm1	olfactomedin 1	91.869	356.75	1.95726
10603059	Tmem27	transmembrane protein 27	15.139	58.6413	1.95365
10445338	Enpp5	ectonucleotide pyrophosphatase/phosphodiesterase 5	79.9641	308.602	1.94832
10594289	Glce	glucuronyl C5-epimerase	78.0488	299.452	1.93988
10445758	Treml4	triggering receptor expressed on myeloid cells-like 4	423.018	1607.08	1.92565
10416371	Lpar6	lysophosphatidic acid receptor 6	362.957	1367.04	1.91318
10497381	Cyp7b1	cytochrome P450 family 7 subfamily b polypeptide 1	21.9641	82.6913	1.91259
10354111	Aff3	AF4/FMR2 family member 3	80.742	302.87	1.90731
10409464	Dbn1	drebrin 1	96.63	358.767	1.8925
10590844	Arhgap42	RIKEN cDNA 9030420J04 gene	33.2002	122.321	1.88141
10422608	Oxct1	3-oxoacid CoA transferase 1	84.3033	310.405	1.88049
10386909	Cenpv	centromere protein V	55.7399	202.849	1.86362
10559261	Cd81	CD81 antigen	675.455	2455.57	1.86213
10414360	Lgals3	lectin galactose binding soluble 3	325.351	1180.18	1.85894
10604630	Mospd1	motile sperm domain containing 1	288.893	1045.22	1.8552
10439483	Arhgap31	CDC42 GTPase-activating protein	101.984	368.78	1.85442
10593492	Zc3h12c	zinc finger CCCH type containing 12C	182.606	655.657	1.84421
10548345	Klrk1	killer cell lectin-like receptor subfamily K member 1	59.2573	211.234	1.83378
10411958	Rnf180	ring finger protein 180	85.9789	305.632	1.82974
10585970	Myo9a	myosin IXa	358.306	1262.15	1.81662
10495107	Adora3	adenosine A3 receptor	110.181	387.405	1.81397
10430834	Naga	N-acetyl galactosaminidase alpha	739.906	2591.99	1.80865
10585992	Myo9a	myosin IXa	186.343	652.555	1.80814
10439312	Cd86	CD86 antigen	490.951	1717.62	1.80676
10371321	Slc41a2	solute carrier family 41 member 2	58.2441	203.517	1.80497
10606369	Itm2a	integral membrane protein 2A	34.3558	119.962	1.80395
10484402	Ctnnd1	catenin (cadherin associated protein) delta 1	53.3738	185.17	1.79465
10425726	Sept3	septin 3	66.1032	227.092	1.78048
10475866	Bcl2l11	BCL2-like 11 (apoptosis facilitator)	128.384	436.09	1.76416
10501007	Bclp2	chitinase like protein 2	21.9852	74.0606	1.75217
10585982	Myo9a	myosin IXa	270.623	911.172	1.75144
10537410	Tbxas1	thromboxane A synthase 1 platelet	85.5042	286.824	1.7461
10407481	Pfkp	phosphofructokinase platelet	198.33	663.497	1.74219
10568001	Sult1a1	sulfotransferase family 1A phenol-preferring member 1	98.7775	329.946	1.73998
10450226	Ppt2	palmitoyl-protein thioesterase 2	180.958	602.049	1.73423
10516943	Atpif1	ATPase inhibitory factor 1	434.932	1445.77	1.73298
10387890	Cxcl16	chemokine (C-X-C motif) ligand 16	366.918	1219.1	1.73229
10585956	Myo9a	myosin IXa	277.807	921.387	1.72972
10480121	Fam188a	family with sequence similarity 188 member A	233.13	772.804	1.72897
10521678	Cd38	CD38 antigen	141.012	466.031	1.72461
10430186	Apol7c	apolipoprotein L 7c	1695.91	5602.64	1.72405
10585988	Myo9a	myosin IXa	192.954	632.36	1.71249
10585980	Myo9a	myosin IXa	78.7163	257.528	1.70999
10583203	Phxr4	per-hexamer repeat gene 4	28.853	94.0709	1.70503
10496023	Casp6	caspase 6	96.3809	314.201	1.70487
10560709	Pvr	poliovirus receptor	63.858	207.151	1.69774
10363773	Rhobtb1	Rho-related BTB domain containing 1	48.9083	158.181	1.69343
10546047	LOC100503261	Riken cDNA 1810020O05 gene	25.9888	84.051	1.69337
10439542	Zdhhc23	zinc finger DHHC domain containing 23	132.352	427.83	1.69266
10488415	Cst3	cystatin C	3683.74	11866.6	1.68766
10367436	Cd63	CD63 antigen	38.633	124.401	1.68709
10480381	Arhgap21	Rho GTPase activating protein 21	116.902	373.645	1.67637
10567010	Dkk3	dickkopf homolog 3 (Xenopus laevis)	59.4525	189.666	1.67365
10408610	Tubb2a	tubulin beta 2A	104.527	332.407	1.66908
10435714	Tmem39a	transmembrane protein 39a	401.975	1276.6	1.66713
10555470	Arap1	ArfGAP with RhoGAP domain ankyrin repeat and PH domain 1	147.885	467.487	1.66045
10564849	2610034B18Rik	RIKEN cDNA 2610034B18 gene	124.803	393.509	1.65674
10361338	Ipcef1	interaction protein for cytohesin exchange factors 1	40.9065	128.814	1.65489
10585986	Myo9a	myosin IXa	263.179	826.402	1.6508
10481540	Fnbp1	formin binding protein 1	949.039	2977.59	1.64961
10462973	Hells	helicase lymphoid specific	172.122	538.814	1.64636
10548437	Klra17	killer cell lectin-like receptor subfamily A member 17	18.2849	57.1534	1.64419
10466127	AW112010	expressed sequence AW112010	162.981	505.945	1.63428
10556583	Nucb2	nucleobindin 2	98.3242	303.682	1.62694
10595979	Mras	muscle and microspikes RAS	58.24	179.699	1.6255
10590909	Endod1	endonuclease domain containing 1	82.6956	254.529	1.62195
10459288	Adrb2	adrenergic receptor beta 2	368.498	1133.87	1.62153
10457071	Cyb5	cytochrome b-5	322.147	990.264	1.62009
10461093	Pla2g16	phospholipase A2 group XVI	76.7762	235.891	1.61939
10585974	Myo9a	myosin IXa	152.992	468.839	1.61564
10370471	Agpat3	1-acylglycerol-3-phosphate O-acyltransferase 3	213.881	648.504	1.60031
10405539	Txndc15	thioredoxin domain containing 15	184.838	560.225	1.59974
10495147	Dennd2d	DENN/MADD domain containing 2D	63.812	193.064	1.59718
10408616	Slc22a23	solute carrier family 22 member 23	95.9881	290.328	1.59676
10585972	Myo9a	myosin IXa	156.091	471.236	1.59406
10346876	Snora41	small nucleolar RNA H/ACA box 41	37.8144	114.062	1.59281
10507798	Mycl1	v-myc myelocytomatosis viral oncogene homolog 1 lung carcinoma derived (avian)	168.474	506.776	1.58882
10585976	Myo9a	myosin IXa	264.317	792.995	1.58504
10411235	Iqgap2	IQ motif containing GTPase activating protein 2	221.495	661.914	1.57937
10585990	Myo9a	myosin IXa	278.78	832.637	1.57856
10382844	Snord1c	small nucleolar RNA C/D box 1C	100.056	298.658	1.57769
10438445	Klhl6	kelch-like 6 (Drosophila)	237.03	707.318	1.57729
10400762	Map4k5	mitogen-activated protein kinase kinase kinase kinase 5	282.14	838.408	1.57124
10351347	Creg1	cellular repressor of E1A-stimulated genes 1	196.648	582.207	1.56592
10348829	Farp2	FERM RhoGEF and pleckstrin domain protein 2	56.0489	165.869	1.56529
10545608	Sema4f	sema domain immunoglobulin domain (Ig) TM domain and short cytoplasmic domain	69.1235	203.745	1.55952
10367822	Rab32	RAB32 member RAS oncogene family	303.7	894.76	1.55885
10532954	Mlec	malectin	288.892	848.718	1.55476
10469404	Cacnb2	calcium channel voltage-dependent beta 2 subunit	50.4414	147.585	1.54887
10359339	Rabgap1l	RAB GTPase activating protein 1-like	130.463	381.007	1.54618
10406334	Mctp1	multiple C2 domains transmembrane 1	415.458	1211.08	1.54352
10479852	Camk1d	calcium/calmodulin-dependent protein kinase ID	461.199	1341.55	1.54044
10350003	Cyb5r1	cytochrome b5 reductase 1	138.683	402.34	1.53662
10345715	Map4k4	mitogen-activated protein kinase kinase kinase kinase 4	195.565	566.357	1.53406
10514255	Mllt3	myeloid/lymphoid or mixed-lineage leukemia (trithorax homolog Drosophila); translocated to 3	62.9712	181.545	1.52756
10384885	Spnb2	spectrin beta 2	147.863	426.206	1.52729
10523670	Aff1	AF4/FMR2 family member 1	66.037	190.257	1.5266
10378059	Txndc17	thioredoxin domain containing 17	517.466	1489.26	1.52506
10585978	Myo9a	myosin IXa	148.545	427.128	1.52377
10442027	Gm9943	predicted gene 9943	32.8055	94.2042	1.52185
10444352	Notch4	Notch gene homolog 4 (Drosophila)	109.228	313.335	1.52036
10346867	Eef1b2	eukaryotic translation elongation factor 1 beta 2	1050.32	3010.01	1.51894
10546631	Frmd4b	FERM domain containing 4B	238.754	683.574	1.51757
10539931	Gm1965	predicted gene 1965	99.0179	282.041	1.51014
10548785	Dynlt1c	dynein light chain Tctex-type 1	607.545	1727.98	1.50802
10508651	Sdc3	syndecan 3	282.161	801.373	1.50596
10429568	Ly6c1	lymphocyte antigen 6 complex locus C1	80.1767	226.507	1.4983
10499160	Cd1d1	CD1d1 antigen	327.961	926.357	1.49804
10382300	Map2k6	mitogen-activated protein kinase kinase 6	322.854	911.213	1.49691
10395273	Gdap10	ganglioside-induced differentiation-associated-protein 10	183.715	518.08	1.49571
10436978	Cbr3	carbonyl reductase 3	43.3175	122.155	1.49569
10504891	Tmeff1	transmembrane protein with EGF-like and two follistatin-like domains 1	63.387	178.414	1.49297
10538842	Gng12	guanine nucleotide binding protein (G protein) gamma 12	145.465	405.762	1.47996
10359375	Gpr52	G protein-coupled receptor 52	93.3736	260.175	1.4784
10447594	Dynlt1a	dynein light chain Tctex-type 1	619.23	1715.58	1.47015
10441233	Mx1	myxovirus (influenza virus) resistance 1	138.532	383.228	1.46798
10512030	3110043O21Rik	RIKEN cDNA 3110043O21 gene	224.935	620.693	1.46437
10494574	Prkab2	protein kinase AMP-activated beta 2 non-catalytic subunit	157.409	433.095	1.46017
10556082	Ppfibp2	protein tyrosine phosphatase receptor-type F interacting protein binding protein 2	281.764	774.045	1.45793
10385872	Slc22a5	solute carrier family 22 (organic cation transporter) member 5	91.3882	251.002	1.45762
10532944	Mlec	malectin	311.689	855.564	1.45677
10590860	Arhgap42	RIKEN cDNA 9030420J04 gene	13.553	37.0869	1.4523
10461439	Fads1	fatty acid desaturase 1	103.643	283.298	1.4507
10501676	Hiat1	hippocampus abundant gene transcript 1	521.14	1422.78	1.44897
10574213	Ccl22	chemokine (C-C motif) ligand 22	57.4196	156.411	1.44573
10399379	Pgk1	phosphoglycerate kinase 1	386.316	1049.78	1.44223
10372121	Tmtc3	transmembrane and tetratricopeptide repeat containing 3	142.391	386.894	1.44208
10585984	Myo9a	myosin IXa	20.079	54.4861	1.4402
10538979	Cd8b1	CD8 antigen beta chain 1	49.1368	133.187	1.43858
10397332	Eif2b2	eukaryotic translation initiation factor 2B subunit 2 beta	223.069	601.489	1.43105
10427420	Fbxo4	F-box protein 4	59.7568	159.926	1.42023
10523674	Nudt9	nudix (nucleoside diphosphate linked moiety X)-type motif 9	219.513	586.236	1.41718
10429573	Ly6c2	lymphocyte antigen 6 complex locus C2	65.183	173.954	1.41614
10434291	B3gnt5	UDP-GlcNAc:betaGal beta-13-N-acetylglucosaminyltransferase 5	33.0113	88.0791	1.41584
10362294	Arhgap18	Rho GTPase activating protein 18	321.499	855.59	1.41211
10483381	Stk39	serine/threonine kinase 39 STE20/SPS1 homolog (yeast)	79.5654	211.289	1.409
10429387	Ptplb	protein tyrosine phosphatase-like (proline instead of catalytic arginine) member b	159.192	422.463	1.40806
10406111	Slc12a7	solute carrier family 12 member 7	77.8234	206.169	1.40555
10456400	Tubb6	tubulin beta 6	183.185	484.329	1.40269
10441422	Zdhhc14	zinc finger DHHC domain containing 14	115.312	304.63	1.40152
10419854	Slc7a8	solute carrier family 7 (cationic amino acid transporter y+ system) member 8	51.0093	134.684	1.40075
10601390	Pgk1	phosphoglycerate kinase 1	366.739	965.029	1.39582
10495830	Sec24d	Sec24 related gene family member D (S. cerevisiae)	72.7111	190.747	1.39141
10392803	Cd300c	CD300C antigen	135.098	354.095	1.39013
10542791	Ppfibp1	PTPRF interacting protein binding protein 1 (liprin beta 1)	109.388	286.603	1.3896
10412773	Slc4a7	solute carrier family 4 sodium bicarbonate cotransporter member 7	278.878	730.631	1.38951
10500614	Man1a2	mannosidase alpha class 1A member 2	248.572	651.128	1.38928
10476443	Plcb4	phospholipase C beta 4	57.8399	151.346	1.38771
10497105	Lrrc40	leucine rich repeat containing 40	228.098	596.489	1.38684
10497689	Gnb4	guanine nucleotide binding protein (G protein) beta 4	64.0577	167.375	1.38564
10572897	Hmox1	heme oxygenase (decycling) 1	146.015	381.191	1.3844
10594001	Arid3b	AT rich interactive domain 3B (BRIGHT-like)	105.494	273.895	1.37646
10593196	Gm10677	predicted gene 10677	79.6933	206.262	1.37195
10386636	Usp22	ubiquitin specific peptidase 22	272.254	703.332	1.36925
10408613	Tubb2b	tubulin beta 2B	56.5653	145.894	1.36693
10498485	Slc33a1	solute carrier family 33 (acetyl-CoA transporter) member 1	189.682	488.754	1.36553
10467871	Dnmbp	dynamin binding protein	108.525	279.278	1.36367
10463211	Pi4k2a	phosphatidylinositol 4-kinase type 2 alpha	277.844	714.055	1.36176
10421697	9030625A04Rik	RIKEN cDNA 9030625A04 gene	417.016	1069.4	1.35863
10599654	Cxx1c	CAAX box 1 homolog C (human)	324.561	832.002	1.3581
10466172	Ms4a1	membrane-spanning 4-domains subfamily A member 1	73.643	188.772	1.35802
10439471	Poglut1	KTEL (Lys-Tyr-Glu-Leu) containing 1	295.901	756.694	1.3546
10577190	Rasa3	RAS p21 protein activator 3	171.535	437.207	1.34981
10414271	Ptger2	prostaglandin E receptor 2 (subtype EP2)	38.3464	97.4538	1.34563
10504450	Glipr2	GLI pathogenesis-related 2	110.562	280.748	1.34442
10501048	Dennd2d	RIKEN cDNA 2010016I18 gene	50.9945	129.22	1.34142
10584827	Mpzl2	myelin protein zero-like 2	44.8985	113.677	1.3402
10382425	Gprc5c	G protein-coupled receptor family C group 5 member C	84.2315	211.501	1.32823
10440738	Tiam1	T-cell lymphoma invasion and metastasis 1	121.081	303.037	1.32352
10540215	Slc25a26	solute carrier family 25 (mitochondrial carrier phosphate carrier) member 26	118.8	297.231	1.32305
10416082	Trim35	tripartite motif-containing 35	203.71	508.198	1.31887
10467068	Sgms1	sphingomyelin synthase 1	143.838	358.673	1.31822
10412711	Uqcrb	ubiquinol-cytochrome c reductase binding protein	232.428	579.202	1.31728
10593628	Rab39	RAB39 member RAS oncogene family	75.1253	186.963	1.31538
10403558	Ero1lb	ERO1-like beta (S. cerevisiae)	391.283	973.665	1.31521
10565152	Homer2	RIKEN cDNA 9330120H11 gene	14.7159	36.6141	1.31502
10574104	Nlrc5	NLR family CARD domain containing 5	346.777	861.679	1.31314
10417869	Anxa7	annexin A7	136.843	340.009	1.31305
10447056	Qpct	glutaminyl-peptide cyclotransferase (glutaminyl cyclase)	29.578	72.9466	1.30232
10468762	4930506M07Rik	RIKEN cDNA 4930506M07 gene	533.753	1316.21	1.30215
10347460	Ttll4	tubulin tyrosine ligase-like family member 4	225.953	556.745	1.30099

## Sheet: sgRNA library
gene_id	gene_symbol	UID	seq
75188	1700009J07Rik	CD8_1	CATGTAGTCATTGCCAACTG
75188	1700009J07Rik	CD8_2	AAGCATGGATTCTAGCGTTG
75188	1700009J07Rik	CD8_3	GGGGTGAGATCATAAGTCAG
75188	1700009J07Rik	CD8_4	CACAGGACCATAGTCACCAA
73205	3110043O21Rik	CD8_5	GCCCAAATATGCCTTACTCT
73205	3110043O21Rik	CD8_6	GACATCCACATCAATGTGCG
73205	3110043O21Rik	CD8_7	ATGACTTCCCCAGTAAGCAT
73205	3110043O21Rik	CD8_8	ATTGGTGACAGCTGTCACGA
319293	A530099J19Rik	CD8_9	TCATAAATCTCTCAACTCCA
319293	A530099J19Rik	CD8_10	TCTGACAACAGCCTATAGTG
319293	A530099J19Rik	CD8_11	GTTACAAAAGTTCCATGCCG
319293	A530099J19Rik	CD8_12	CTGCTGAGAGATAGTAACTG
224792	Adgrf5	CD8_13	AAGAGCATGGTGATAAAACG
224792	Adgrf5	CD8_14	TCCCTCGAATTGGAAAACTG
224792	Adgrf5	CD8_15	CTCACCGTTCCACTCTCGGG
224792	Adgrf5	CD8_16	GTACGCTGTGACTTTCCACG
11542	Adora3	CD8_17	CACAACGGCACAGAGCCCGA
11542	Adora3	CD8_18	TTGCTGTAGACCGATACCTG
11542	Adora3	CD8_19	GGAGACAATGAAATAGAACG
11542	Adora3	CD8_20	AGGCTGACAGCAATGGCCAA
11555	Adrb2	CD8_21	TCTAGTCATGGGCCTAGCGG
11555	Adrb2	CD8_22	GCCAGACCACGACGTCACTC
11555	Adrb2	CD8_23	TGGAGGACCTTCGGAGTCCG
11555	Adrb2	CD8_24	AGCTATCGATTGTTACACCG
17355	Aff1	CD8_25	AAGGCGATGAGCTATCAAGT
17355	Aff1	CD8_26	TTGCTGCCCACGGTTTGCCG
17355	Aff1	CD8_27	ACTGCCACCAAACCGTCATG
17355	Aff1	CD8_28	TCTAGGAAATGACCCACTCG
16764	Aff3	CD8_29	AACCTGCGTCCTCTAACAAG
16764	Aff3	CD8_30	AGAAACCAACTGCCTACGTG
16764	Aff3	CD8_31	GTTCAGCAGACCAACTGTAG
16764	Aff3	CD8_32	TCCGCTAAAGGACAGCGATG
28169	Agpat3	CD8_33	TACCACGTCCAGCCGATGAG
28169	Agpat3	CD8_34	TGACTACCCAGAGTACATGT
28169	Agpat3	CD8_35	CCGGACCAAGGGCTTTACCA
28169	Agpat3	CD8_36	CCAAGCGGCAGTTGATACGG
11629	Aif1	CD8_37	TGCTGTATTTGGGATCATCG
11629	Aif1	CD8_38	TATGTCCTTGAAGCGAATGC
11629	Aif1	CD8_39	TTAATCTCTTCAGCTCTAGG
11629	Aif1	CD8_40	TTGAAGGCTTCAAGTTTGGA
236266	Alms1	CD8_41	ACGAACCTTAAGTACCAGAG
236266	Alms1	CD8_42	GATGACATCAAAATTAGCAA
236266	Alms1	CD8_43	CTTTCAGTTAGATCACGATG
236266	Alms1	CD8_44	TATTTCACGATCTACATGTG
11750	Anxa7	CD8_45	TTACGGAAGGCAATGCAGGT
11750	Anxa7	CD8_46	ATTTGGACGAGACCTTGAGA
11750	Anxa7	CD8_47	GGTCAGTACCCGTACCCTAG
11750	Anxa7	CD8_48	GATCTCAAGTCAGAATTGAG
108956	Apol7c	CD8_49	TAGATCCAGAAATAAGTCTG
108956	Apol7c	CD8_50	CTCAGCAAGAGACTCTCGCA
108956	Apol7c	CD8_51	AGGAGATCCAAAATGACCTG
108956	Apol7c	CD8_52	CAGGTGCCAGAGCCAGACCA
69710	Arap1	CD8_53	ACGGGCAGTGACACCCAATG
69710	Arap1	CD8_54	GGTGGATTCAGGCCACTCGT
69710	Arap1	CD8_55	AGATGCGGTAGGGGGTAGTG
69710	Arap1	CD8_56	TTGCAGTGGAGCGGAACGAG
73910	Arhgap18	CD8_57	GAACTCGATCGATCAAATGG
73910	Arhgap18	CD8_58	CCTAGATCAGCCATCTAGTG
73910	Arhgap18	CD8_59	AAATCGCCAAGAAGGTCAAG
73910	Arhgap18	CD8_60	CAAGCCCAACACATCATACA
71435	Arhgap21	CD8_61	GAGCGCAGCAGACTATAACC
71435	Arhgap21	CD8_62	CTGATGCTAAGACTCTGGCG
71435	Arhgap21	CD8_63	ACTGGGGTGTCACTTCAACG
71435	Arhgap21	CD8_64	GTGTTTGCAATGAGAGTGTG
12549	Arhgap31	CD8_65	ATGACGGCGGACACGCGGAG
12549	Arhgap31	CD8_66	TGGAATGAAAAATCCCCCAG
12549	Arhgap31	CD8_67	GTCAAAGGAAGGTCCTGACA
12549	Arhgap31	CD8_68	GCTACTAGGCAAGCTCCCAG
71544	Arhgap42	CD8_69	GACGTAAAGATAGCCCTCCA
71544	Arhgap42	CD8_70	TTTCAGGCGAACCAGTAACA
71544	Arhgap42	CD8_71	AATGACTTACAAATTGCACA
71544	Arhgap42	CD8_72	TTGGGCCTGTACCGAATAGG
56380	Arid3b	CD8_73	AGGAGAATAGCCAAAGAGCG
56380	Arid3b	CD8_74	AGACATTCGAGCCACCGGTG
56380	Arid3b	CD8_75	AACTGTGATTCTCTCGTCTG
56380	Arid3b	CD8_76	AGTACCCGGACTTTCACCAC
70420	Arpin	CD8_77	CAGGCGTAAGTTTGACCCCA
70420	Arpin	CD8_78	GCCACCAGGAAGGTGAACAC
70420	Arpin	CD8_79	GGGAGCTCGTGGATGTATCT
70420	Arpin	CD8_80	CCCTGCCACCCACCAAGGGT
11881	Arsb	CD8_81	AGCACAGACGTATTTATGCA
11881	Arsb	CD8_82	GGTGGGCAGACTAGGTCTGG
11881	Arsb	CD8_83	GAATGTCTGCCGACACGCCG
11881	Arsb	CD8_84	GCCAGCACGAAGACCACATG
11983	Atpif1	CD8_85	ATGAAGGTCCTGCAAACCCG
11983	Atpif1	CD8_86	GAGGATCGGTACTTCCGGTG
11983	Atpif1	CD8_87	AAGAACAGCTGGCTGCCCTG
11983	Atpif1	CD8_88	CAGTCGGATAGCATGGATAC
20238	Atxn1	CD8_89	GGGACAGCGCATAAGACCTG
20238	Atxn1	CD8_90	CTGGGGTGATGACGTCACGA
20238	Atxn1	CD8_91	GTGCAATATAGTGATGCCGG
20238	Atxn1	CD8_92	CTGCAGGATTAGTCAACCCG
107350	AW112010	CD8_93	AGTGGAAAAAGCCACCCACT
107350	AW112010	CD8_94	AGTGTATTCAGTGGTATACG
107350	AW112010	CD8_95	GGTACATATATACCAGACCC
107350	AW112010	CD8_96	TCTTAGAAGACTTATACGCC
108105	B3gnt5	CD8_97	TCTGCAATCAGAAAAACGTG
108105	B3gnt5	CD8_98	TTGATCAAGTATGGGTAGTG
108105	B3gnt5	CD8_99	CAAAGCCATAGCTATTTACG
108105	B3gnt5	CD8_100	ACTGCAAAAAAGACTAATCG
229600	BC028528	CD8_101	GGATGAGTGGTGCAACAAGG
229600	BC028528	CD8_102	AGAGGGTGATTACTATCAAG
229600	BC028528	CD8_103	CACATACGCACCATAATTAG
229600	BC028528	CD8_104	CCTATCCTCTGACTCAAACA
12125	Bcl2l11	CD8_105	GTTGACTTGTCACAACTCAT
12125	Bcl2l11	CD8_106	CAACCACTATCTCAGTGCAA
12125	Bcl2l11	CD8_107	AAAAGAGAAATACCCACTGG
12125	Bcl2l11	CD8_108	AGGTAATCCCGACGGCGAAG
66813	Bcl2l14	CD8_109	GGCTTGTATTGCCAACAGAG
66813	Bcl2l14	CD8_110	TTCCCGGTAGAGCGGCAGAG
66813	Bcl2l14	CD8_111	TTGGAGAACACTCTTCAGGG
66813	Bcl2l14	CD8_112	CCTTTATTCTTAGAGTCACA
12182	Bst1	CD8_113	TTCTGGGGGCAAGAGCGCGG
12182	Bst1	CD8_114	CCTGCTCGTTATGAGCTATG
12182	Bst1	CD8_115	AAAGGAGCCTATCCCACGAG
12182	Bst1	CD8_116	AGACTGTGAAAACAACGCCG
208154	Btla	CD8_117	CAGTGCAACTTACTATTACG
208154	Btla	CD8_118	TTCATAGACCTAATGTGACT
208154	Btla	CD8_119	TCACATGGATGGTTACTGAA
208154	Btla	CD8_120	TTTGATACTTACTTATTAGT
12290	Cacna1e	CD8_121	AGACTACAAAGTGCCACACA
12290	Cacna1e	CD8_122	CAAGAGCACAAAAGTAGATG
12290	Cacna1e	CD8_123	GGACCCTGTACTAACTAACT
12290	Cacna1e	CD8_124	GTTGTTCCCACACAGACATG
12296	Cacnb2	CD8_125	ACCTACTCACCAGATGACGG
12296	Cacnb2	CD8_126	ACACATCTGAATCGGATGGG
12296	Cacnb2	CD8_127	GCAATTGGTAGTCCTTGACG
12296	Cacnb2	CD8_128	AAAGGTTGATAAAATCTCGA
54725	Cadm1	CD8_129	ACTGACGAATGTCTCAATCT
54725	Cadm1	CD8_130	GCCGCGGCACTGATCCCCAC
54725	Cadm1	CD8_131	AGCCAGCGACGACCATCAGG
54725	Cadm1	CD8_132	ATATCGATCATCAAGTTACG
227541	Camk1d	CD8_133	ATCCTTACCAACATAGCCTG
227541	Camk1d	CD8_134	CTTATACTACAGTCAAGACG
227541	Camk1d	CD8_135	CTGGTGGAGAACTCTTCGAT
227541	Camk1d	CD8_136	GATATAGGCGATCACCCCGA
12368	Casp6	CD8_137	CCCTCATCTTCAATCACGAG
12368	Casp6	CD8_138	TGGCGTCGTATGCGTAAACG
12368	Casp6	CD8_139	CACGGACGCAGCATCCACCT
12368	Casp6	CD8_140	CTCCTGCTCAAAATTCACGA
109857	Cbr3	CD8_141	ACCTCAGCTTGAATGTCGAA
109857	Cbr3	CD8_142	CTGGTAACTGGGGCTAACAA
109857	Cbr3	CD8_143	CCTCGGTAAGTGTGTCACAT
109857	Cbr3	CD8_144	GTACGGGGGACTTAACGTGC
20299	Ccl22	CD8_145	TCACTAAACGTGATGGCAGA
20299	Ccl22	CD8_146	ACATTGGCACCATAGGGACC
20299	Ccl22	CD8_147	TCTGAATTGCCACAGCAAGA
20299	Ccl22	CD8_148	TCTGCCATCACGTTTAGTGA
12769	Ccr9	CD8_149	AGGCCATGACCATAAAGGGG
12769	Ccr9	CD8_150	TCTCATCATGTGCATCAGTG
12769	Ccr9	CD8_151	TGGTATTGCCACATGTACCA
12769	Ccr9	CD8_152	TTGTGCAATACCAGTAGACA
12479	Cd1d1	CD8_153	TGGCTTCGTGAAGCTGATGG
12479	Cd1d1	CD8_154	CTGGTCCCGCACAGACAGCG
12479	Cd1d1	CD8_155	AAATATGTCGTGAGATTCTG
12479	Cd1d1	CD8_156	GGAGACCACGGACAAATAGG
170779	Cd209d	CD8_157	AGGGACTGGACATTCTTCAA
170779	Cd209d	CD8_158	GGTCATCATAGAGACTGATG
170779	Cd209d	CD8_159	GATGAAGAGTGTTTGATGAG
170779	Cd209d	CD8_160	CCAGGAGCTCATGCAACTGA
12484	Cd24a	CD8_161	GGTAGCGTTACTTGGATTTG
12484	Cd24a	CD8_162	GCAGAAATATTCTGGTTACC
12484	Cd24a	CD8_163	GAAACGGTGCAACAGATGTT
12484	Cd24a	CD8_164	GAACAGGGTCTCACCTGCGT
387565	Cd300c	CD8_165	CAGTGCTGGGACCACGCACA
387565	Cd300c	CD8_166	GAATGTTGATACCGTTCCCA
387565	Cd300c	CD8_167	GAATGGCCGAGTGTCCATCA
387565	Cd300c	CD8_168	AGGCACCTACATGTGTATGG
140497	Cd300c2	CD8_169	CAGCGCCTGTGATAGTGCTG
140497	Cd300c2	CD8_170	CAGTGTGTCATGTCAATACG
140497	Cd300c2	CD8_171	ACAGGTTCGAGCCTTGAGAG
140497	Cd300c2	CD8_172	GCTCTCATAGGTCACTGTGA
12491	Cd36	CD8_173	TTAATCATGTCGCAATAGCT
12491	Cd36	CD8_174	CCAAAACTGTCTGTACACAG
12491	Cd36	CD8_175	AAATATAACTCAGGACCCCG
12491	Cd36	CD8_176	TAGGATATGGAACCAAACTG
12494	Cd38	CD8_177	TCAAACCATACCATGTAACA
12494	Cd38	CD8_178	CATCAATATACTTGGATCCA
12494	Cd38	CD8_179	GGAGGATCTGAGTGTAGATG
12494	Cd38	CD8_180	AGCCCAGATCGGTCTCGGAG
12512	Cd63	CD8_181	ATTACCCATGAGACTACTGC
12512	Cd63	CD8_182	CCCCGCACTACTCACGCAGA
12512	Cd63	CD8_183	CCTTCCTAGAATAACTGCTG
12512	Cd63	CD8_184	GACAGGAAGATGGCAAACTG
12520	Cd81	CD8_185	GCAACCACAGAGCTACACCT
12520	Cd81	CD8_186	ATCCATCACAGCTTGCTGAA
12520	Cd81	CD8_187	GGCAAACAGGATCACAAGGC
12520	Cd81	CD8_188	GGGCTTCGTAAACAAAGACC
12524	Cd86	CD8_189	TGGAGGATAATTGATCCTGT
12524	Cd86	CD8_190	TTGACCTGCACGTCTAAGCA
12524	Cd86	CD8_191	TCTGCCGTGCCCATTTACAA
12524	Cd86	CD8_192	AGTGTGAATGCCAAGTACCT
12525	Cd8a	CD8_193	GGACGCCGAACTTGGTCAGA
12525	Cd8a	CD8_194	ATCCCACAACAAGATAACGT
12525	Cd8a	CD8_195	TGGGTGAGTCGATTATCCTG
12525	Cd8a	CD8_196	GTGTTGGGGTCCGTTTCGCA
12526	Cd8b1	CD8_197	GGACGAAGGGGTCTGAATGA
12526	Cd8b1	CD8_198	ACAGGGACGAAGCTGACTGT
12526	Cd8b1	CD8_199	TGACTTCTACTTCTGCGCGA
12526	Cd8b1	CD8_200	GCTGGTTCAAACCAACCATA
73139	Cenpv	CD8_201	TGCTCCGGGAGCGCTGCGCG
73139	Cenpv	CD8_202	TTGGGCCGCGGCTTTGCCGA
73139	Cenpv	CD8_203	GTCGAGCGCCGACACCGAGG
73139	Cenpv	CD8_204	ATTTCATTTAGTGAGTACCA
229687	Chil5	CD8_205	AAAGTCTTACCACATTGAGG
229687	Chil5	CD8_206	GCACTTATTCCATTGTTGGA
229687	Chil5	CD8_207	TATCCTGTAGAAAATACGTG
229687	Chil5	CD8_208	GGAGATTGTAAGTCATGACC
232413	Clec12a	CD8_209	GAGATTGTGCTTCAGCTGTA
232413	Clec12a	CD8_210	AACTCAATCAGTATGGAACA
232413	Clec12a	CD8_211	GAGCTGTATAGCAAAGAACC
232413	Clec12a	CD8_212	CAGAAGTCTGACAAATGTGG
243653	Clec1a	CD8_213	AGAATGCAGACTTACACACA
243653	Clec1a	CD8_214	ACTCATTGAAACTCTACAGC
243653	Clec1a	CD8_215	TCCAGAATACAGGCTTATGG
243653	Clec1a	CD8_216	GAACTTTACAACAAAAGTGG
381809	Clec4b2	CD8_217	GGCATCCCAGAATAAGAGTG
381809	Clec4b2	CD8_218	TGAGATTGGAATGGTATGTG
381809	Clec4b2	CD8_219	CTGCTTTAGTGAAGGAACTA
381809	Clec4b2	CD8_220	CTGGTCCCTGAGACTCTGGA
232414	Clec9a	CD8_221	CATTGGTGAACCTTACACAG
232414	Clec9a	CD8_222	GTTACTATGTCTTTGAACGC
232414	Clec9a	CD8_223	ATTACCTGAACATTTGCTAG
232414	Clec9a	CD8_224	CAAGCCCATACAGACCACAC
27278	Clnk	CD8_225	TCTCCACTGAGAGACAAACC
27278	Clnk	CD8_226	ATCCAGGAATCGGAATACGC
27278	Clnk	CD8_227	ACACTTACGTGATCCGGAAG
27278	Clnk	CD8_228	TTTCATAGGGCAGCATTCGA
54381	Cpq	CD8_229	CACTGGGAGCATGTATCCAG
54381	Cpq	CD8_230	GGAAGCTACTGATTGGATGA
54381	Cpq	CD8_231	AAAAACGCAGTACCTCCTGG
54381	Cpq	CD8_232	GCAGGTCAGAATACCCCACT
433375	Creg1	CD8_233	AGTGGACTCAGGTACATGTA
433375	Creg1	CD8_234	ATTGAGATGATGTCCGCGAA
433375	Creg1	CD8_235	GGTGGCACTACTGGTGTCGC
433375	Creg1	CD8_236	CGCGGCCCGTCTTCGCGGGG
12925	Crip1	CD8_237	TGCGACAAGGAGGTGTATTT
12925	Crip1	CD8_238	ACACCTCCTTGTCGCACTTG
12925	Crip1	CD8_239	TACCTCAGCATGACCCCCAG
12925	Crip1	CD8_240	GCTGAGCGAGTGACTTCACT
13010	Cst3	CD8_241	TGGGCGGCGACCCCAAAACA
13010	Cst3	CD8_242	GGTGGTGAGAGCTCGTAAGC
13010	Cst3	CD8_243	GCTGTGAGCGAGTACAACAA
13010	Cst3	CD8_244	CTCTCACCACCTGTATGGCG
12388	Ctnnd1	CD8_245	CTCCTCAATTCGGGTCACCC
12388	Ctnnd1	CD8_246	CTGATTATGGTACTGCCCGT
12388	Ctnnd1	CD8_247	CTTATGCTACCGCAATGACA
12388	Ctnnd1	CD8_248	GATTGTGGAAACCTACACCG
66102	Cxcl16	CD8_249	CAAAGAGCACACCCAACCCT
66102	Cxcl16	CD8_250	CCAGTGGGTCCGTGAACTAG
66102	Cxcl16	CD8_251	TCTGGCACCCAGATACCGCA
66102	Cxcl16	CD8_252	CCATTAGGCGATGGCAACCA
17329	Cxcl9	CD8_253	ATCGTGCATTCCTTATCACT
17329	Cxcl9	CD8_254	TTTGTTGCAATTGGGGCTTG
17329	Cxcl9	CD8_255	CACAGTGCTACACTGAAGAA
17329	Cxcl9	CD8_256	AGATCAAACCTGCCTAGATC
12766	Cxcr3	CD8_257	ACTGGCAATGGGTGGCATTG
12766	Cxcr3	CD8_258	TCTGCGTGTACTGCAGCTAG
12766	Cxcr3	CD8_259	TGAGGGCTACACGTACCCGG
12766	Cxcr3	CD8_260	AGTTAACACCAGCAGAACAT
72865	Cxx1c	CD8_261	CTTCGACACCGACAAACGCA
72865	Cxx1c	CD8_262	GCCTGGCCCGAGCTGCGTAA
72865	Cxx1c	CD8_263	ATCTACTAACATGTAGGACA
72865	Cxx1c	CD8_264	ACAGCTCAGGAAATGGGATG
109672	Cyb5a	CD8_265	GTCCTAAGAGAGCAAGCTGG
109672	Cyb5a	CD8_266	GTCCAAAACATACATCATCG
109672	Cyb5a	CD8_267	TCTGACCAAGTTTCTCGAAG
109672	Cyb5a	CD8_268	CTTATGATGCAGGATCACCC
72017	Cyb5r1	CD8_269	GTGCACCCCAAATTTCCTGA
72017	Cyb5r1	CD8_270	ACTTGGTTCGAAGATCCCGC
72017	Cyb5r1	CD8_271	TGCCATCAATTCGGGCAGAG
72017	Cyb5r1	CD8_272	GCGGGTTGCTCAGTTATGCT
13123	Cyp7b1	CD8_273	GTATGTCAGATACTAAGTAT
13123	Cyp7b1	CD8_274	AGCAGAGCTTCTTACCCACA
13123	Cyp7b1	CD8_275	ACTGTCAATTTCGTCACGCA
13123	Cyp7b1	CD8_276	TTTATCAAGGGTGGTTCACG
56320	Dbn1	CD8_277	GGCTCTCCAATGGACTGGCA
56320	Dbn1	CD8_278	GGGCACATTGCAGGTTGGTG
56320	Dbn1	CD8_279	TGCACATCGAGTCCTCCAGG
56320	Dbn1	CD8_280	CATCGCTGAGCAGATCGAGA
72121	Dennd2d	CD8_281	CAGAGGGAGAACCTGCTCCG
72121	Dennd2d	CD8_282	GTCATCTACCCATTCATGCA
72121	Dennd2d	CD8_283	TGAAGTCCACGTGTTCAAGG
72121	Dennd2d	CD8_284	AGCATGGATACACTGAGACA
50781	Dkk3	CD8_285	CTATCACAATGAGACCAGCA
50781	Dkk3	CD8_286	CGGAGTCCAAGTGACCGTCG
50781	Dkk3	CD8_287	TAGATAACCAACAACCAGAG
50781	Dkk3	CD8_288	GCTCAATGAGATGTTTCGAG
71972	Dnmbp	CD8_289	TCTGAGAAGGATATCGTGAG
71972	Dnmbp	CD8_290	AAAGCAAGATGACCCGTCGA
71972	Dnmbp	CD8_291	AAGATCACGTAGCACCCGAG
71972	Dnmbp	CD8_292	ACATTAATGAGTACAAGCGT
100310872	Dynlt1a	CD8_293	TGAGCCAACTCACCAAACTG
100310872	Dynlt1a	CD8_294	AGTGAGCAGCATTGTAAAGG
100310872	Dynlt1a	CD8_295	ACCCCAGGTTACCTCCTCGG
100310872	Dynlt1a	CD8_296	GCTATAGAAAGCGCCATCGG
100040563	Dynlt1c	CD8_297	ACCCGAGGTTACCTCCTCGG
100040563	Dynlt1c	CD8_298	GATGGCGCTTTCTATAGCCT
100040563	Dynlt1c	CD8_299	CTGGTAGGCATTACCACCGA
100040563	Dynlt1c	CD8_300	GGGAGACCATTTAAATACAT
230857	Ece1	CD8_301	AGTGACACGGAAAACAACCT
230857	Ece1	CD8_302	CAATGAGTCTGAGCCAATCG
230857	Ece1	CD8_303	CTTCTCTGTTTATGTCAGCG
230857	Ece1	CD8_304	GCACGCACGGTAGTACACTT
55949	Eef1b2	CD8_305	TGATGTGATTATACCAACGT
55949	Eef1b2	CD8_306	CGTGCCATCACAAGCAGACG
55949	Eef1b2	CD8_307	GGTGCTCAACGATTACCTGG
55949	Eef1b2	CD8_308	TCTCTTTGGATCTGATGATG
65967	Eefsec	CD8_309	ACATAAGGAATGGTCCAGAG
65967	Eefsec	CD8_310	GCAGGGGTCCTCGGAAGTAA
65967	Eefsec	CD8_311	GGGTGTATGGAACATCTGCA
65967	Eefsec	CD8_312	GGGTGCACCGATTATTCCCG
217715	Eif2b2	CD8_313	CAGCCCTCCGAGACCACCGT
217715	Eif2b2	CD8_314	AATGATGTTGGCCTTAAGTG
217715	Eif2b2	CD8_315	GGATGTCAAGAGTTTGTGCA
217715	Eif2b2	CD8_316	GGAGCACATCCACTCCAACG
71946	Endod1	CD8_317	TGAATTTGTGAGCGGGAATG
71946	Endod1	CD8_318	AAGACCTGTATATCCTCACG
71946	Endod1	CD8_319	GGTCAACCAAGTCCAAGATG
71946	Endod1	CD8_320	TGGCGACCGAAGCGCACGTG
224794	Enpp4	CD8_321	TGTTATAGACTTGACCCCTG
224794	Enpp4	CD8_322	GACTGGGTAACGTTACCACA
224794	Enpp4	CD8_323	TGATCATTACAAGCGATCAT
224794	Enpp4	CD8_324	AAGGATACCAGAAGTAACCG
83965	Enpp5	CD8_325	AATAGGTCGGGAAACTATCG
83965	Enpp5	CD8_326	TGGGAAGAACCCGATGACAC
83965	Enpp5	CD8_327	TCATCGTCACGAGCGACCAT
83965	Enpp5	CD8_328	CGTTAGATTAGGATGGGCAC
67475	Ero1lb	CD8_329	TGTGCAAACTACCTTCTGGA
67475	Ero1lb	CD8_330	ACTCACCTTATTTGAACGCC
67475	Ero1lb	CD8_331	CAAAGAAGCGTTCATTGACT
67475	Ero1lb	CD8_332	CAGACTTGAGAGGAAGCTCA
320463	F630111L10Rik	CD8_333	TAGTGTGACCCATTAGAACG
320463	F630111L10Rik	CD8_334	ACTTGGCTCTAACAACACAC
320463	F630111L10Rik	CD8_335	GAACGCATAGTTACACAGAG
320463	F630111L10Rik	CD8_336	GAAGCCACGAGATAATGGGT
76267	Fads1	CD8_337	GTGGCATTCCACATCAACAA
76267	Fads1	CD8_338	ATGGCTCGTGATCGACCGGA
76267	Fads1	CD8_339	GGGGGTGCATGTTGATATCG
76267	Fads1	CD8_340	GAGGCCCATTCGCTCTACTG
212326	Fam149a	CD8_341	TCAGGGATGAGCATGATGTG
212326	Fam149a	CD8_342	AGACCTCATTAGAAAAACCT
212326	Fam149a	CD8_343	CCGCCCTTAACCCCCTACAG
212326	Fam149a	CD8_344	CCGCTCCGTAGACAATCCCG
66960	Fam188a	CD8_345	CCGTACACAGGGTCTATCAA
66960	Fam188a	CD8_346	TCTTGGACCAGTATTCAATG
66960	Fam188a	CD8_347	CCTTGGTACCTTGCGTCCAG
66960	Fam188a	CD8_348	ACAGGTGCAATAACAGCACA
227377	Farp2	CD8_349	AAGACCTGCCCGTCACACTT
227377	Farp2	CD8_350	TACAGAACGAACCTATCTGA
227377	Farp2	CD8_351	GCAGACGGCACAGTAAGACT
227377	Farp2	CD8_352	AGGTGATCACCAGCGAATCG
106052	Fbxo4	CD8_353	TAACCACTCCATACATAGGA
106052	Fbxo4	CD8_354	GTAATCAAGACAAGTGCTGT
106052	Fbxo4	CD8_355	GGTCCAAACATAGCAAACCG
106052	Fbxo4	CD8_356	TGATATTATACTCGACTACC
98752	Fcrla	CD8_357	TCAGGTTATCTTCTACCGAG
98752	Fcrla	CD8_358	ACCTTCTAGTGAGCCCCAAG
98752	Fcrla	CD8_359	AGGCACTGGGATCTCACCAT
98752	Fcrla	CD8_360	TTACTTACCCAGTAACATCT
13998	Fgd6	CD8_361	GGTAAAATATAATCACTGTG
13998	Fgd6	CD8_362	CAGAATGCTTTGTATAACCA
13998	Fgd6	CD8_363	TTTGGGAATGATTCTCGAGG
13998	Fgd6	CD8_364	CGGGTATCTCCTCATAATGG
14254	Flt1	CD8_365	CCTCGTATTGAGCTCCGTGG
14254	Flt1	CD8_366	AGTGATGGAGTAATCTTGAG
14254	Flt1	CD8_367	CTTACCATACACATGCACGG
14254	Flt1	CD8_368	TCTATTGTAGGCAAATCGCT
71409	Fmnl2	CD8_369	AAGTACCATGGAGAGTACGG
71409	Fmnl2	CD8_370	CGATGATGAGCGGATCCTAG
71409	Fmnl2	CD8_371	TCTGTATGTACGTATGGGGA
71409	Fmnl2	CD8_372	CATTCAAAGACAGTCTACCC
14269	Fnbp1	CD8_373	ATAGGCTTCTACGACCAGCT
14269	Fnbp1	CD8_374	CCAACCTAAGAAGAACTCGA
14269	Fnbp1	CD8_375	CATGACGTCACAGATCACGG
14269	Fnbp1	CD8_376	CTTCCGGAGCCTAAAGCGTG
214459	Fnbp1l	CD8_377	CATCAGCCATATGCGTACGA
214459	Fnbp1l	CD8_378	AGTGCAGCCAAACAGGAGAG
214459	Fnbp1l	CD8_379	GCATTGACGAGCTTAACCGA
214459	Fnbp1l	CD8_380	AATGAGTTAAACGACTATGC
320181	Fndc7	CD8_381	GGAGCTGGGTGACTATTATG
320181	Fndc7	CD8_382	GACGCCGTATACATGGCGAT
320181	Fndc7	CD8_383	AGAATGGACTACCGTGCCAG
320181	Fndc7	CD8_384	ACACTATAAAGGCCTACGCG
329679	Fnip2	CD8_385	CCTGTTGATATGCCAAGCAG
329679	Fnip2	CD8_386	AGCCGTCTGATGGAAGCACT
329679	Fnip2	CD8_387	GTACCACCAATCCTACCACA
329679	Fnip2	CD8_388	TGGTCAACAGGCATGACAGT
232288	Frmd4b	CD8_389	AACGAATACCGAATCCGATG
232288	Frmd4b	CD8_390	GTTGTCATCTAACTTGAACG
232288	Frmd4b	CD8_391	CATGAACTGTTCGTTGATGG
232288	Frmd4b	CD8_392	ACGGGGCTTACCAGTAAGCG
71665	Fuca1	CD8_393	CCAACTCACCGACCAAATCA
71665	Fuca1	CD8_394	GTTCGGCCCACTGATCCGGG
71665	Fuca1	CD8_395	ACTGCCGAGCTGGTTCGATG
71665	Fuca1	CD8_396	GTGATAGTGAATGACCGGTG
14362	Fzd1	CD8_397	AGCCCGCTAGCCCAACGCCG
14362	Fzd1	CD8_398	GCTGGGCCACACGAATCAGG
14362	Fzd1	CD8_399	ACCAGTAATCCGCAGCACGG
14362	Fzd1	CD8_400	TCACGTACCTAGTGGACATG
14420	Galc	CD8_401	AGTTGCCTTATGGACGAAGT
14420	Galc	CD8_402	CTAGATGAGAATTATTTCCG
14420	Galc	CD8_403	CATAGCGAGCGATAATCTCT
14420	Galc	CD8_404	GTCGGAGTCGTCTAGCACGT
108150	Galnt7	CD8_405	ACGTATCCCACTAAGCCACA
108150	Galnt7	CD8_406	CATTTCGAAATACCTTCACG
108150	Galnt7	CD8_407	AATAACCCCTTGCCTAACCG
108150	Galnt7	CD8_408	AGAACCCGAGCCTCACGGAG
67092	Gatm	CD8_409	ATCAAAGACTACTTCCATCG
67092	Gatm	CD8_410	ATTCGTTGTAAGAGGAGACA
67092	Gatm	CD8_411	ACTTGAGTGACCAGTCGATG
67092	Gatm	CD8_412	ACAACCATCAGGATGTCTCG
14629	Gclc	CD8_413	AGAAACATCCGGCATCGGAG
14629	Gclc	CD8_414	CAATATGAGGAAACGCCGGA
14629	Gclc	CD8_415	TGTAGATGATAGAACACGGG
14629	Gclc	CD8_416	TGTGCCGGTCCTTGACTGCG
14525	Gcsam	CD8_417	AGTTGTTGTCACAGCGTTGA
14525	Gcsam	CD8_418	TGGACATGCAGGAAACACCT
14525	Gcsam	CD8_419	TCTCGTAGAACCCCTCAGCA
14525	Gcsam	CD8_420	GTAGCACAACTCTTCTGTGT
100504486	Gdap10	CD8_421	GTACTCTTGGAGTAATCACT
100504486	Gdap10	CD8_422	ATGTAAGCAGAATCCCACAG
100504486	Gdap10	CD8_423	GTAGGTAAGAGATCAGACGC
100504486	Gdap10	CD8_424	CTTACGGTTTCAGACACCAA
93683	Glce	CD8_425	AGGACATAAACACACCGTCA
93683	Glce	CD8_426	CTTGAGTAGTGGATTCAGAG
93683	Glce	CD8_427	GGGGGCTTCAATAGCAACGG
93683	Glce	CD8_428	TCTCTACCCAAGTGAATGGA
384009	Glipr2	CD8_429	GTGCTTGAGAATTCTCGTGC
384009	Glipr2	CD8_430	GATCATAGGACGCCCACGCA
384009	Glipr2	CD8_431	CACAGCCCAGAGTCCAGTCG
384009	Glipr2	CD8_432	GAAAGGATGTGGCCGATAGG
100038460	Gm10677	CD8_433	TGTGACACTGCCAATTGACA
100038460	Gm10677	CD8_434	AGTCGATCCGTAATTCTGCA
100038460	Gm10677	CD8_435	GCAATCTGTATGGTGTACGA
100038460	Gm10677	CD8_436	ATCTGGACCACTGTTACACA
434065	Gm1965	CD8_437	ACTGGTCCGGAACAGAAGCT
434065	Gm1965	CD8_438	CAATATCCTTACCTGATGCA
434065	Gm1965	CD8_439	TTGGGCTATAATATGAAGCG
434065	Gm1965	CD8_440	GCTGAAACACAACTCCATGG
14696	Gnb4	CD8_441	ACGTCTAATATGGACTCCGT
14696	Gnb4	CD8_442	CTTCGGAATCAGATCCAGGT
14696	Gnb4	CD8_443	ATACAACCTAAAGACCCGAG
14696	Gnb4	CD8_444	GTCACCCGAGTGTCCCGTGA
14701	Gng12	CD8_445	CATACTGTGAGGAGCATGCC
14701	Gng12	CD8_446	CCAACAGCATAGCCCAAGCC
14701	Gng12	CD8_447	GCTCCTCACAGTATGACATC
14701	Gng12	CD8_448	TGCCTTTATTCTTTCGATGG
67133	Gp2	CD8_449	CCTGTTGTGGCTAATTACTG
67133	Gp2	CD8_450	GTATCTCAGACTGCATTCAG
67133	Gp2	CD8_451	TCTCCATCTACAATACATCA
67133	Gp2	CD8_452	GCACCGGAACACACTCACAC
229323	Gpr171	CD8_453	GCTGATCATGGTGCCGAACA
229323	Gpr171	CD8_454	GCTAACAAACTTCATCTGTG
229323	Gpr171	CD8_455	TATACCGAATACAAGAACCT
229323	Gpr171	CD8_456	AGTACATATTGATGTAGATG
14762	Gpr33	CD8_457	ATAACGAGCAACACTGATGG
14762	Gpr33	CD8_458	AAACTAAATAGGGTATGCTG
14762	Gpr33	CD8_459	ATTGCAGCATCCATAGATAG
14762	Gpr33	CD8_460	ATTCATGCAGCCTGTTTCGT
620246	Gpr52	CD8_461	ATGCAAATTCTCAGGCGACA
620246	Gpr52	CD8_462	ACCATTCAAAAATGTCACCA
620246	Gpr52	CD8_463	ATGTCTTGCTTGCATCAGTG
620246	Gpr52	CD8_464	GTAGTATAATGGTGTAACAG
70355	Gprc5c	CD8_465	CACCTGGGATGACCCCACGT
70355	Gprc5c	CD8_466	AGGCCCCCGAGCGGTCACAG
70355	Gprc5c	CD8_467	GTGGCCGCTTCAAGCGCTGG
70355	Gprc5c	CD8_468	CAAATGGAAGGCTAGCCACA
546134	Gramd2	CD8_469	ACAGTGTATATGACATGCTG
546134	Gramd2	CD8_470	TGATGGCCAGTCCATTGGGA
546134	Gramd2	CD8_471	GAGTATAAGGAAATTTCCGG
546134	Gramd2	CD8_472	GAGAGATATAGAGCCGACCA
110006	Gusb	CD8_473	GGAGCGCGCACCTCCCGTAG
110006	Gusb	CD8_474	TGTTCGAATCCCGATAGGAA
110006	Gusb	CD8_475	GTATCTTGGGTCCATCGCCG
110006	Gusb	CD8_476	GGTGTCAGTCTTGTAGACGA
70757	Hacd2	CD8_477	CCAGACAGGAGCCTTACTGG
70757	Hacd2	CD8_478	GTAGATGACCAGGTACGCCG
70757	Hacd2	CD8_479	TGAGAGCATACCTGGCTAAG
70757	Hacd2	CD8_480	TCTGCCTTATATCATCAAAT
77446	Heg1	CD8_481	CTGCGCGCCCCACTCCACGA
77446	Heg1	CD8_482	ACAGGAGAGTGAGTCGTCTG
77446	Heg1	CD8_483	GGTACCGGTATCAAGAACCA
77446	Heg1	CD8_484	AGATAACACCTCCTACTCAG
15201	Hells	CD8_485	TCTGCGGTACCGAATTTCAG
15201	Hells	CD8_486	ACAACTACTTCTCGCTTAGG
15201	Hells	CD8_487	GCTGTATCATGGAACCCGGG
15201	Hells	CD8_488	ACGGTCATTAAAACTTACAG
101202	Hepacam2	CD8_489	GTGGACAGTGTATGACGGCA
101202	Hepacam2	CD8_490	TGAGGGCAATTACATCGTGA
101202	Hepacam2	CD8_491	AGTTACTTACAATATATGGT
101202	Hepacam2	CD8_492	AGGCTCCGTTAATAAGTCTG
212032	Hk3	CD8_493	ACAATCAGCCCGACTTCACA
212032	Hk3	CD8_494	TGTTACCCACCGGTGCCGTG
212032	Hk3	CD8_495	TCCTATCCTCAGACTACCTG
212032	Hk3	CD8_496	ATTCCTGGATGCATACCCCG
15368	Hmox1	CD8_497	TTCCTTGTACCATATCTACA
15368	Hmox1	CD8_498	TCAGGACCTGACCCCCTGAG
15368	Hmox1	CD8_499	TCGTGCTCGAATGAACACTC
15368	Hmox1	CD8_500	ACGCTTTACATAGTGCTGTG
26557	Homer2	CD8_501	GAATGACAGGCTCCGCAGCA
26557	Homer2	CD8_502	GGAGAATCCCAAACCGAACA
26557	Homer2	CD8_503	ATAGAAGTAGGAAACCGTGA
26557	Homer2	CD8_504	ATCGCGCTGACACAGAGGTG
15566	Htr7	CD8_505	CACGCACAGGGTCATGATCG
15566	Htr7	CD8_506	GGGGATATAAAACGCCACTG
15566	Htr7	CD8_507	AGGTCCGTGACACTAACGAA
15566	Htr7	CD8_508	CAGGACCTGAGCCCCGACGG
226695	Ifi205	CD8_509	GACTGACGTGAAGAAGATCA
226695	Ifi205	CD8_510	CATGTTAGCAATCTGAAACG
226695	Ifi205	CD8_511	ATGAAGCCGAAGATGAGACC
226695	Ifi205	CD8_512	AGGCAAGACTTCCACAACCC
16004	Igf2r	CD8_513	GTCACACCGTCTGTCCACTG
16004	Igf2r	CD8_514	TGAAAATGAACTATACTGGG
16004	Igf2r	CD8_515	GGACAGACGAGGATCAGTGT
16004	Igf2r	CD8_516	AGGACATTGACTCCACACGA
16160	Il12b	CD8_517	AAGCACCAAATTACTCCGGA
16160	Il12b	CD8_518	TGTCACCTGCCCAACTGCCG
16160	Il12b	CD8_519	ATGTCACTGCCCGAGAGTCA
16160	Il12b	CD8_520	GGCCAGTACACCTGCCACAA
16168	Il15	CD8_521	AATGTGTACTCACTTGAATA
16168	Il15	CD8_522	GTCACTGTCAGTGTATAAAG
16168	Il15	CD8_523	ATATCTTACATCTATCCAGT
16168	Il15	CD8_524	GAAACACAAGTAGCACGAGA
320495	Ipcef1	CD8_525	CAACCTTTCAGATTTCACAG
320495	Ipcef1	CD8_526	CACCTGCTACTGAAGATGCG
320495	Ipcef1	CD8_527	AGTTGTGGAAGCATACGGAG
320495	Ipcef1	CD8_528	AACTGCATCACATCAGAAGG
544963	Iqgap2	CD8_529	AAACAACAGATGTCTACGAT
544963	Iqgap2	CD8_530	GGTCACATCAGATTACATCC
544963	Iqgap2	CD8_531	CACAAGTTAACACTGCGTTG
544963	Iqgap2	CD8_532	AGAAACAGAACACATCGGTG
15900	Irf8	CD8_533	CAAGCAGGATTACAATCAGG
15900	Irf8	CD8_534	AGTTTACCGAATTGTCCCCG
15900	Irf8	CD8_535	TCGACAGCAGCATGTACCCG
15900	Irf8	CD8_536	GCGTAACCTCGTCTTCCACG
109700	Itga1	CD8_537	ATTCGGATTCTCGAACGGTG
109700	Itga1	CD8_538	TGGCCGGTGTGATTGTACCG
109700	Itga1	CD8_539	ACTTTAGTCACCAATCCGAA
109700	Itga1	CD8_540	GCAAACAAAATAGGCCGCAG
241226	Itga8	CD8_541	ATATACTTACTGTTTCGACA
241226	Itga8	CD8_542	AATTCTCGCTCCATAAAGAG
241226	Itga8	CD8_543	CAGCCGGATATCGTAGAAGG
241226	Itga8	CD8_544	TTTGCAGGCAAGGATCAACG
16407	Itgae	CD8_545	TCCTTCTATCCGTCGCACAA
16407	Itgae	CD8_546	TACTCACCAAAACACCATTG
16407	Itgae	CD8_547	ATACGGTCAGGTCAACCACA
16407	Itgae	CD8_548	CTGTGCGAGTTGATATTGAA
16431	Itm2a	CD8_549	AAGTCGTGAATAATTGCCGC
16431	Itm2a	CD8_550	TGAGGAGGCTGATATCCGTG
16431	Itm2a	CD8_551	CAAAGAAGCACATCTCACCA
16431	Itm2a	CD8_552	ATAACAATGGAAGTATTGAG
239743	Klhl6	CD8_553	GTGGTAAACGCACATTCTCG
239743	Klhl6	CD8_554	CTTGGTGGAAATATTAACTG
239743	Klhl6	CD8_555	GGTCGTCACTCCTCAAGATG
239743	Klhl6	CD8_556	GACAGACGTCATCTTGTGTG
170733	Klra17	CD8_557	TCTCCTGTACTACACTCTAG
170733	Klra17	CD8_558	TGAGGCCTGAGGACAATCAA
170733	Klra17	CD8_559	TCATCATGAATAAAAAAGGA
170733	Klra17	CD8_560	TTAAATTCCTCAAAGCACCC
16636	Klra5	CD8_561	GCAGAGACTAGTGAGCCATG
16636	Klra5	CD8_562	TCATCATGAGCAAAAATACA
16636	Klra5	CD8_563	TTAGATTCCTCACAAGACAC
16636	Klra5	CD8_564	TATAGATTGCAGTCCAGGTG
27007	Klrk1	CD8_565	AAGGGTGAATCGAATTGCCA
27007	Klrk1	CD8_566	CGACCTCAAGCCAGCAAAGT
27007	Klrk1	CD8_567	ATATCCAGTTGTTAGGGCAT
27007	Klrk1	CD8_568	GCACTAACTACCAGTCAACC
210808	Lacc1	CD8_569	ACTTGGCCTTGGGAGCGTGG
210808	Lacc1	CD8_570	TGGATTTACCACACGGACAG
210808	Lacc1	CD8_571	CGTTGGTCAACTCTTCACCG
210808	Lacc1	CD8_572	GGGATCGTCACAAATCAGAG
114128	Laptm4b	CD8_573	GATACTGATTGGGATCTGCC
114128	Laptm4b	CD8_574	GTATGCACCGTAAGTAGCCA
114128	Laptm4b	CD8_575	CCAGGTACCAGACGCCCAGC
114128	Laptm4b	CD8_576	ACAGAAGAACGGGATGATCC
16854	Lgals3	CD8_577	ATTGTTCTAGATTTCAGGAG
16854	Lgals3	CD8_578	CCATGATTGTGATCAGCATG
16854	Lgals3	CD8_579	TCTGGAAACCCAAACCCTCA
16854	Lgals3	CD8_580	TTCTTACCAGTGGTCCAGCG
65970	Lima1	CD8_581	CTGGACCCAAAGCCGAAATG
65970	Lima1	CD8_582	ATGGAGGTTTCTGAGAGGCG
65970	Lima1	CD8_583	GGCAAGCAAGAGCGACAATG
65970	Lima1	CD8_584	TACAACTGAGAATAGTCTAG
67168	Lpar6	CD8_585	TTCAGTCGACCCACTCTCAG
67168	Lpar6	CD8_586	AGATCGTTTGCATTGCTGTG
67168	Lpar6	CD8_587	TACAACGTACATGATTAACC
67168	Lpar6	CD8_588	CAAGTTACGTTCAAAATGAG
214345	Lrrc1	CD8_589	CTGAAGTTCCCACTAACCTG
214345	Lrrc1	CD8_590	TCAGTGATAATGAAATTCAG
214345	Lrrc1	CD8_591	CATAGCGGTAGATCTCCTCG
214345	Lrrc1	CD8_592	ACAGTTGCCCGAAGCAATTG
67144	Lrrc40	CD8_593	CTTGGCGGGAAGGAACCTCG
67144	Lrrc40	CD8_594	AAAGATGCTCAAATCCCTCG
67144	Lrrc40	CD8_595	TGGAATTGCTTTATTTGCGG
67144	Lrrc40	CD8_596	ACCTAAGGGGCAATAAGCTG
17067	Ly6c1	CD8_597	ACTGTGTGCAGAAAGAGGTG
17067	Ly6c1	CD8_598	CACAAGAAGAATGAGCACAC
17067	Ly6c1	CD8_599	GCAGAAAGAAAGGCACTGAC
17067	Ly6c1	CD8_600	CCCTGATTGGCACACCAGCA
100041546	Ly6c2	CD8_601	GGCAGAAAGAAAGGCACTGA
100041546	Ly6c2	CD8_602	ACTGTGTGCAGGAAGAGGTG
100041546	Ly6c2	CD8_603	TGCAGAATCCATCAGAGGCG
100041546	Ly6c2	CD8_604	CTGATGTTAGGATCCTTGAT
17076	Ly75	CD8_605	TAAGCTGTGTCCGCCAGACG
17076	Ly75	CD8_606	GTCACGAAACTCCATAATGG
17076	Ly75	CD8_607	GCTTGCTTGAGAAAACGTAA
17076	Ly75	CD8_608	TCCTGTGAACGATGTTATCG
17156	Man1a2	CD8_609	CTGACAGGTAATATGCAGCG
17156	Man1a2	CD8_610	AGTGGAGTAGGTCGAAACTG
17156	Man1a2	CD8_611	GGCAAAGGAGCTAAAAACCC
17156	Man1a2	CD8_612	AATTACAGAACATACGGATG
26399	Map2k6	CD8_613	AATGTGCTCATTAACACACT
26399	Map2k6	CD8_614	CTACGGTGCACTCTTCCGGG
26399	Map2k6	CD8_615	GCCTTGGAGTCTAAATCCCG
26399	Map2k6	CD8_616	GCTGGGACGAGGTGCGTACG
26921	Map4k4	CD8_617	GGAAAGGCGGCGTAAAGAAG
26921	Map4k4	CD8_618	TCATCTCCGAACCTGAGCAA
26921	Map4k4	CD8_619	AATGAAAGCACCATAGTACG
26921	Map4k4	CD8_620	GGAATGGGATCTCGAGACAG
399510	Map4k5	CD8_621	CTGATCAGTGAAAATACAGA
399510	Map4k5	CD8_622	CAACCATGCTCCCTACAGTG
399510	Map4k5	CD8_623	TCACTTCAAGATATCTATCA
399510	Map4k5	CD8_624	TGCAGTAAAGATCATCAAGT
78771	Mctp1	CD8_625	CCAAAACTTTGAACCCTCAG
78771	Mctp1	CD8_626	ATTTAACAACCTAAAAGACG
78771	Mctp1	CD8_627	GGTCATGGTCAGGATAATGG
78771	Mctp1	CD8_628	TTTATGATGAAGATCGTGAC
17295	Met	CD8_629	CCCTGGTTTACTGACATACG
17295	Met	CD8_630	GGTGGATTTCATAGACAACG
17295	Met	CD8_631	TAATAACAAGCATTTCTCCG
17295	Met	CD8_632	GTATCGGACAGAGTTTACCA
15247	Mfsd14a	CD8_633	CATGAAAGGAGTATGGCTTA
15247	Mfsd14a	CD8_634	AACCGCATGATACACACTAG
15247	Mfsd14a	CD8_635	ATGACTCTGGCACAGCAACA
15247	Mfsd14a	CD8_636	AGAAAGAGCACCAATAAGTG
109154	Mlec	CD8_637	CTACGAAGTACCCGTCAAGG
109154	Mlec	CD8_638	GCACGGGATCCACTTCCGCA
109154	Mlec	CD8_639	CCGGTTGAATGGCCATGTGG
109154	Mlec	CD8_640	ATCCCGATGAGCATCAGGAA
70122	Mllt3	CD8_641	ACTTACTCACCGTCACCAGT
70122	Mllt3	CD8_642	TCCACGATGTCATCAAACGG
70122	Mllt3	CD8_643	AAGGAAAAAGAGTAGCTCGG
70122	Mllt3	CD8_644	AACTTTCAATAACCCCACGG
70380	Mospd1	CD8_645	GATGTTCGATCCTGTCACTA
70380	Mospd1	CD8_646	CTGCTCAAAGAACACACTCT
70380	Mospd1	CD8_647	TACATATCCACACAGCACTG
70380	Mospd1	CD8_648	TTTAGCAGATGGGAGAAGGG
17476	Mpeg1	CD8_649	TGGTTCAGGAGGATCACGTA
17476	Mpeg1	CD8_650	GAATAGTATACACTTCATCG
17476	Mpeg1	CD8_651	GCTCAGCTTGGGGTTTACGA
17476	Mpeg1	CD8_652	TTCCTGATAAACTCCACCAA
14012	Mpzl2	CD8_653	CGGACGGTTCAAAGACCGGG
14012	Mpzl2	CD8_654	TGTGGAAATTTACACCTCCG
14012	Mpzl2	CD8_655	AATTTCCGACCTCGAGATGG
14012	Mpzl2	CD8_656	AGTTAGCGCATCTCCCACAG
17532	Mras	CD8_657	GGAACAATACATGCGCACAG
17532	Mras	CD8_658	TCCCACATATAAACTAGTAG
17532	Mras	CD8_659	GTCATTCCCAATGATCCTCG
17532	Mras	CD8_660	TACAGAGATTGACAATCAGT
67270	Mrpl42	CD8_661	GACCTCGCCTTGACAGCCGA
67270	Mrpl42	CD8_662	GCGTACCAATTGTAGTCATC
67270	Mrpl42	CD8_663	GTACTTTGGTGTGTTCGTAG
67270	Mrpl42	CD8_664	TGGCTTTCAGGATCTGCTCG
12482	Ms4a1	CD8_665	TACCATACACTCAAACAGAT
12482	Ms4a1	CD8_666	GTTACAGTACTGTGTAGATG
12482	Ms4a1	CD8_667	CAGTCGTAGATATCAACATA
12482	Ms4a1	CD8_668	CCACACAAAGCTTCTTCATG
14126	Ms4a2	CD8_669	AAACTAGGCTATCCATTCTG
14126	Ms4a2	CD8_670	AAAGTCTGAAACATAGAGTA
14126	Ms4a2	CD8_671	TTGTCAGTAGCATCGCTGCA
14126	Ms4a2	CD8_672	CAGGCAACACAAATTCTGGT
17857	Mx1	CD8_673	GCAGTGCGAGAGGTGCCACA
17857	Mx1	CD8_674	GGATAGAGGATACCTTCTAA
17857	Mx1	CD8_675	TTGACCTCATCGACACCCTG
17857	Mx1	CD8_676	GATTAACCAGGCTAGCTATG
16918	Mycl	CD8_677	GGTCCTTACCAGAATCGCTG
16918	Mycl	CD8_678	CAGACTAGGAGTGCCGTCCG
16918	Mycl	CD8_679	AGAGGATTTCTACCGCTCCA
16918	Mycl	CD8_680	TCATTCGCCGTGACTGCATG
270163	Myo9a	CD8_681	CCGAAGCTGTCTTAGTACCA
270163	Myo9a	CD8_682	TTTATCAAGAGCATAATGAA
270163	Myo9a	CD8_683	ACTATATAAAGACTTAGCCA
270163	Myo9a	CD8_684	CATGCTTAAAGCGATTCCGT
67111	Naaa	CD8_685	AATTCCAGATTGCATTCACT
67111	Naaa	CD8_686	ACAGATGCTGCGGATCTCGT
67111	Naaa	CD8_687	CTTCAACGTCAGTCTGGACG
67111	Naaa	CD8_688	GTGGTGGGAGAATATGATCG
17939	Naga	CD8_689	TGTTCAGGTGAACTACACCG
17939	Naga	CD8_690	TGTTGAGGTATACATAGCCC
17939	Naga	CD8_691	TCTCACAAACCAGTCCAGGA
17939	Naga	CD8_692	GCTAGGAAGGCAATCCCGTG
19294	Nectin2	CD8_693	TCCCAACGGTACCCGCAGGG
19294	Nectin2	CD8_694	GCGGGTACGAGTGCTTCCCG
19294	Nectin2	CD8_695	TTTCCACCCATCCTTCGGAG
19294	Nectin2	CD8_696	TGACCATTCGATCCACAGAG
59126	Nek6	CD8_697	GATACTTGATGATATTCGGA
59126	Nek6	CD8_698	AGAAGCGGCTTATCCCTGAG
59126	Nek6	CD8_699	TCCCGACGTGTGATGCACCG
59126	Nek6	CD8_700	TGGCCGAGGACAGTTCAGTG
56349	Net1	CD8_701	ACTTGACGAGGCGACTTCGA
56349	Net1	CD8_702	CAAAGCTGACCTTCGTGCAG
56349	Net1	CD8_703	CATATATGAATTGTCCCGAG
56349	Net1	CD8_704	AAAGATGTGACCCGAGCTAG
434341	Nlrc5	CD8_705	GCTATGGGTCCTCACCCCGT
434341	Nlrc5	CD8_706	GCTCCAAAAGACATCAGTTG
434341	Nlrc5	CD8_707	AAAGCCCCACATGTGTACCG
434341	Nlrc5	CD8_708	TAGCCTGCTAAACAACACCG
18132	Notch4	CD8_709	ACCTGCCAAGACACACCTCG
18132	Notch4	CD8_710	GCTGTGACAGGCACTCATTG
18132	Notch4	CD8_711	CTCACTACAGGTCAACCCTG
18132	Notch4	CD8_712	CACAGGGCAGAGACACTGGT
53322	Nucb2	CD8_713	GGAAGCTGTTCCTATCGATG
53322	Nucb2	CD8_714	ACTTAGTAAGTCACAAAGTG
53322	Nucb2	CD8_715	CGGGATGATTAACTTTGGGG
53322	Nucb2	CD8_716	GTCATATTGCTCCAGATCCG
74167	Nudt9	CD8_717	CAACCCAGTGGAGTACACCG
74167	Nudt9	CD8_718	ATTAGAACCAGACATGATGT
74167	Nudt9	CD8_719	GCCCGGACTTCTCCTTACCC
74167	Nudt9	CD8_720	CCGGACAGTCACTGACGCGA
56177	Olfm1	CD8_721	ACCTGGCCCGTACCTGACCA
56177	Olfm1	CD8_722	ACTTGTACTCACGGACGAAG
56177	Olfm1	CD8_723	GTATTGAGGCCCACCAGCGA
56177	Olfm1	CD8_724	CTGCAATACCAATTTGGCAT
67041	Oxct1	CD8_725	GAAGCGTTTATCACTCCGAA
67041	Oxct1	CD8_726	TCTAGGGCACACTTGCCGAG
67041	Oxct1	CD8_727	CATTGCCAGCAAGCCACGAG
67041	Oxct1	CD8_728	AGCTGCAGGAACTACCGTGG
140795	P2ry14	CD8_729	TGGAGCTCAAAAACGAGCTG
140795	P2ry14	CD8_730	GAAGACCATACCGTACAACA
140795	P2ry14	CD8_731	CTATCTCAAGAACATAGTGG
140795	P2ry14	CD8_732	TCTGACGTCTATTGTGCAGT
210530	P3h2	CD8_733	GCGACTATGAGCGAGCGGTG
210530	P3h2	CD8_734	GATGTTCCATCCAGACAATG
210530	P3h2	CD8_735	GTGATGTTCTCGTAGAGCAG
210530	P3h2	CD8_736	GTATAAAGGTGGTCTTTACG
18514	Pbx1	CD8_737	TCGAAGGAGGTTCATCACGT
18514	Pbx1	CD8_738	GGATGGAGCTGAACTTGCGG
18514	Pbx1	CD8_739	TGCAGGTTCAGACAACTCAG
18514	Pbx1	CD8_740	GTAGGACTCACCTCGCATCC
18574	Pde1b	CD8_741	AAAACTCATCAGAAACACTG
18574	Pde1b	CD8_742	CAACACCATCTCGATAACCA
18574	Pde1b	CD8_743	GGACTGCAGTAGAGTATGTG
18574	Pde1b	CD8_744	CATCCTGTACAATGATCGAT
72599	Pdia5	CD8_745	TCTTAAGCTCCTGTCCACCG
72599	Pdia5	CD8_746	GCATAGAACATCATGAGCAG
72599	Pdia5	CD8_747	TCGGCACCTTACTTACAATG
72599	Pdia5	CD8_748	ATGGGGCGTGGAACATGACG
56421	Pfkp	CD8_749	AAGGAAGCCGTGAAACTCCG
56421	Pfkp	CD8_750	TTAGATCAAAGAAATCGGCT
56421	Pfkp	CD8_751	CAATCTGTGCGTGATCGGCG
56421	Pfkp	CD8_752	GAAGTATTCCTACCTCAACG
18655	Pgk1	CD8_753	GGACTGCACACCGAGCCCAT
18655	Pgk1	CD8_754	CTTCCTCTACATGAAAGCGG
18655	Pgk1	CD8_755	TCAAGAACAGAACATCCCTG
18655	Pgk1	CD8_756	TAAGGTGCTCAACAACATGG
18689	Phxr4	CD8_757	AGTGCTACCTACCATGTCAA
18689	Phxr4	CD8_758	ATGGGTGATGTCTATAATGG
18689	Phxr4	CD8_759	GTGTGTTAATGAGCAACCCA
18689	Phxr4	CD8_760	ATGCCCTGCTAAATGCACCG
84095	Pi4k2a	CD8_761	CACTTTCCGCAAGTACCGGG
84095	Pi4k2a	CD8_762	GCTGTCGGTTCGTGTTCTCA
84095	Pi4k2a	CD8_763	TTAGGGTTAAGGTGCCCGTA
84095	Pi4k2a	CD8_764	ATTGATCGAGTAAAGTCCAG
319352	Pianp	CD8_765	CCCGCTCCCAAACACACACA
319352	Pianp	CD8_766	GACGTGATCTTGGGACCCGT
319352	Pianp	CD8_767	CCATCCTCCCGAGATACTGT
319352	Pianp	CD8_768	GTGATCGTGACATAAAGCTG
225845	Pla2g16	CD8_769	GAAAGAACTGCTGTGCCATG
225845	Pla2g16	CD8_770	GGTCAATAACAAACATGACG
225845	Pla2g16	CD8_771	TGATGGATACGTGATCCACC
225845	Pla2g16	CD8_772	CATGTCTGCTTTGACTGACA
18798	Plcb4	CD8_773	TAAGAAGATCGGGACATACG
18798	Plcb4	CD8_774	CTTGGCGAATACTGTTGATG
18798	Plcb4	CD8_775	TGAAGTAATGAGCCAGCGGG
18798	Plcb4	CD8_776	CAAGTACGGATGGATGTTCG
74055	Plce1	CD8_777	CACCGGCCATCAGCTCAAGG
74055	Plce1	CD8_778	CAGGTATTCATCGCGCAGCG
74055	Plce1	CD8_779	GTGACTCCTCGGATCCATGG
74055	Plce1	CD8_780	GTGCAGTAATCTATTGTCCG
109135	Plekha5	CD8_781	AAGGAACCCTAATGCACCTG
109135	Plekha5	CD8_782	GAAGAAGCATATACGTTCGA
109135	Plekha5	CD8_783	CCCAGCTGCCATTCAAACTG
109135	Plekha5	CD8_784	CAGAGTTCTCATTAGACCCG
11520	Plin2	CD8_785	TCTGAACCAGCCAACGTCCG
11520	Plin2	CD8_786	ATGAACGGGTGCTCACCAGG
11520	Plin2	CD8_787	GGATGTGGTGACGACTACCA
11520	Plin2	CD8_788	AGAAGCCGAGCAACTATGAA
11520	Plin2	CD8_789	CTTTGTACTGACATAAGCGG
11520	Plin2	CD8_790	ATCCTTTGTACTGACATAAG
11520	Plin2	CD8_791	AGAAGCCGAGCAACTATGAA
11520	Plin2	CD8_792	ATGAACGGGTGCTCACCAGG
19012	Plpp1	CD8_793	GTATGGCGAGTATACGGGAC
19012	Plpp1	CD8_794	ATACTTAGCGATGTCAGTCA
19012	Plpp1	CD8_795	CCCGAGTAGAAAGACAACCT
19012	Plpp1	CD8_796	AAAGTATATCCATTTCAGAG
224143	Poglut1	CD8_797	ATGATATCATGTATCCTGCG
224143	Poglut1	CD8_798	ATTTCTTGACCAAATTAACA
224143	Poglut1	CD8_799	GAGGACCTGACTCCTTTCCG
224143	Poglut1	CD8_800	GGACCCCAGAGGATACCTGG
19023	Ppef2	CD8_801	ACAGCAAGGAGCTATCCCGG
19023	Ppef2	CD8_802	AGGTGCCAGACAGCTACACG
19023	Ppef2	CD8_803	CGGGTTTGCACTCATGCGAA
19023	Ppef2	CD8_804	TCTTAACAGAGGAAACCATG
67533	Ppfibp1	CD8_805	CAGATGGCGGCAATAGTGAA
67533	Ppfibp1	CD8_806	GCCATTTGCCAAATGGACCA
67533	Ppfibp1	CD8_807	GGCACGTCTAGAAAACGACA
67533	Ppfibp1	CD8_808	TCATCTCCAACAATCCACGC
19024	Ppfibp2	CD8_809	CAGTCCCAGGTAAATCACCA
19024	Ppfibp2	CD8_810	ACAGTCACAGTACCTAATAC
19024	Ppfibp2	CD8_811	GGGATGGCAGAGTTTCGACG
19024	Ppfibp2	CD8_812	AAAGCTTCCCAGGTAATGTG
19063	Ppt1	CD8_813	GGTACACACTCTCCTTGATA
19063	Ppt1	CD8_814	CCATGCCAGATCACCAGCGG
19063	Ppt1	CD8_815	AGAGACAGGACGTAAATCCC
19063	Ppt1	CD8_816	TGTTAATGTCCAAGTCAACA
54397	Ppt2	CD8_817	ACAGGTACAAGGGTTCCGAG
54397	Ppt2	CD8_818	CGGGTCTGCTATAGTCCTTG
54397	Ppt2	CD8_819	AGGTACAAGTCATCGTGGTG
54397	Ppt2	CD8_820	CGGGCTTGTAGGACCCGCGG
108097	Prkab2	CD8_821	TTCAGACCAGCGGATAACGG
108097	Prkab2	CD8_822	GTACAAACTCTTTGTCCCCG
108097	Prkab2	CD8_823	GTCCTCACCTCTTTATCAGA
108097	Prkab2	CD8_824	AGGAGCACAAGATCATGGTG
19217	Ptger2	CD8_825	ATATTCAAGAAACCAGACCC
19217	Ptger2	CD8_826	TACTGCCAGACAATCCGCAG
19217	Ptger2	CD8_827	CCTGCCGCTGCTCAACTACG
19217	Ptger2	CD8_828	CGCCACTTATCGCGCCGCGG
52118	Pvr	CD8_829	GAAGACAGCCACAAGAGCGT
52118	Pvr	CD8_830	AGGTCAGGGTCAAGTTAGTG
52118	Pvr	CD8_831	AACTTAAGTGTAGAAGACGA
52118	Pvr	CD8_832	GCTAAATGCATCTCTGCCAA
70536	Qpct	CD8_833	GACCCATACAGAGAATCTTG
70536	Qpct	CD8_834	GGATATCGTTCTATCAGCAA
70536	Qpct	CD8_835	TGTGCCATGTGCAATGATGT
70536	Qpct	CD8_836	AACACTCTGCTGTCCCATCG
67844	Rab32	CD8_837	AGTCCACGCCAATGGTGGCG
67844	Rab32	CD8_838	CTCTCGGGTCTCCGGCGCCG
67844	Rab32	CD8_839	GTCATCGGCGAGCTCGGCGT
67844	Rab32	CD8_840	GGTCACATTTGTTAGCTAGG
270160	Rab39	CD8_841	GAAGAAGTCCACGCCGACTG
270160	Rab39	CD8_842	TTCGCAACGCCAGGTTTCAA
270160	Rab39	CD8_843	TGTTTGACATTACTAACCGA
270160	Rab39	CD8_844	GTGATCGGAGACTCCACGGT
226421	Rab7b	CD8_845	ATCATCCCTCCAGATATCCA
226421	Rab7b	CD8_846	ATGGTATCAACATTCTACAA
226421	Rab7b	CD8_847	GGAGCAGTCATATCCCATGG
226421	Rab7b	CD8_848	GGAATACCAGACCACACTGG
29809	Rabgap1l	CD8_849	AGTGATAATGAACTCTCGAG
29809	Rabgap1l	CD8_850	CATACAGAGTAACAGCAAAG
29809	Rabgap1l	CD8_851	GGTGTACATGACCGTTGCAG
29809	Rabgap1l	CD8_852	ACAAAGAATTAGCTATTGAG
19414	Rasa3	CD8_853	CCTGGAGCTGAGACTAAGTG
19414	Rasa3	CD8_854	TTCAGTAACAGGTCACGCAG
19414	Rasa3	CD8_855	CAACAACCCCCAGTTTGACG
19414	Rasa3	CD8_856	TTCCTCGGAAGATGGTATTG
69288	Rhobtb1	CD8_857	GGGTCAACCCCATTTCCAAG
69288	Rhobtb1	CD8_858	CCTCAGCTTACCTTGCTAAG
69288	Rhobtb1	CD8_859	GGTTCGCGATGCTAAAGCAG
69288	Rhobtb1	CD8_860	AAGAGGACGTCGGCGCACAG
218215	Rnf144b	CD8_861	TCCGGCTGAAATATGGCACA
218215	Rnf144b	CD8_862	CAGCGGCTCAAGTTTGAACG
218215	Rnf144b	CD8_863	CGTTGCGCTCAATGTAAATG
218215	Rnf144b	CD8_864	TGTCCAGAGACTGTTCACAC
71816	Rnf180	CD8_865	CAGGCTGAGGAACAAAAGGC
71816	Rnf180	CD8_866	GAGCAGCTACTGTTACTACA
71816	Rnf180	CD8_867	CCTTGGGCACCATTAACCAC
71816	Rnf180	CD8_868	GCAGCTGATCCACTCCGGAA
231452	Sdad1	CD8_869	AGTGACTCAGAATCCGAGGT
231452	Sdad1	CD8_870	TCTGGGGAAGTCATGACCGT
231452	Sdad1	CD8_871	CAAGAACAACAAAGTGAACG
231452	Sdad1	CD8_872	GGTGCGGCCTTCCTACCATG
20970	Sdc3	CD8_873	CACAACCGTTATCCAGCCCG
20970	Sdc3	CD8_874	AACTAGACGACCTCTACTCG
20970	Sdc3	CD8_875	GGCGCAATGAGAACTTCGAG
20970	Sdc3	CD8_876	AGGAAGGGCTCGTGGCCTCG
69608	Sec24d	CD8_877	GTCTATACGACCAATACCAG
69608	Sec24d	CD8_878	GAATCTGGTCCAATAAACTG
69608	Sec24d	CD8_879	CGCTGACATTCCGCCCAACG
69608	Sec24d	CD8_880	CTTGGGTAGCCGCTTCAGCG
20343	Sell	CD8_881	TGACGCCTGTCACAAACGAA
20343	Sell	CD8_882	ACACGTGCATCTGTGATGCA
20343	Sell	CD8_883	GTCCATGGTACCCAACTCAG
20343	Sell	CD8_884	TTCTGAAAAGCCCATGAACT
20351	Sema4a	CD8_885	AAAGAAGAAATAGACGACCT
20351	Sema4a	CD8_886	GTTGCCCATCTTGATAGACA
20351	Sema4a	CD8_887	TGGCAACACTCTCTATGTGG
20351	Sema4a	CD8_888	CAGCAGTGCTTATCTCGTGG
20355	Sema4f	CD8_889	CATATCCTGCAGAACCCCCG
20355	Sema4f	CD8_890	GCTAAAACATGACTGCAACA
20355	Sema4f	CD8_891	GCACTTCGGATCAAAAGCGA
20355	Sema4f	CD8_892	GCTTCTCACACACTTTACGT
24050	Sept3	CD8_893	CAAGTCCCAAGTGAGCCGAA
24050	Sept3	CD8_894	AGAAGTCGGAATTCAAGCAG
24050	Sept3	CD8_895	GAGATCAAAGCGATTGGGCA
24050	Sept3	CD8_896	TACGTACGAGTGTCCTGTCG
20708	Serpinb6b	CD8_897	AATGCCTTTCAATGTCACCA
20708	Serpinb6b	CD8_898	AGTAAATTCAAACACTCCAC
20708	Serpinb6b	CD8_899	ATAGGGAAGCAACAGAATGT
20708	Serpinb6b	CD8_900	GAAGTGATTGGAATCCCTGG
20725	Serpinb8	CD8_901	TAAATTTAAGATGGGGCATG
20725	Serpinb8	CD8_902	TGAAAGCACTGATCTCGCCG
20725	Serpinb8	CD8_903	TGGGTGTCGGAAAAAACTGA
20725	Serpinb8	CD8_904	TTTGACCGAAAGTACACGAG
20723	Serpinb9	CD8_905	GCTCCGTCGATTCAGAAACC
20723	Serpinb9	CD8_906	CAGGCAACACATAAACACAT
20723	Serpinb9	CD8_907	CAGAAAGTACTCTCTTAGAG
20723	Serpinb9	CD8_908	TAACCTCGCCTATGTGAAGG
208449	Sgms1	CD8_909	AGCATCAAGACTAAACCCAA
208449	Sgms1	CD8_910	CTTAATCAACCTAACCCAAG
208449	Sgms1	CD8_911	TTGGCACGCTGTACCTGTAT
208449	Sgms1	CD8_912	TGAACGAGTACCTCCTAAGG
268396	Sh3pxd2b	CD8_913	GATGAAATGAACCTAGAGCG
268396	Sh3pxd2b	CD8_914	CCAGAGTCCACAGCACCGTG
268396	Sh3pxd2b	CD8_915	ACAATGGTCATGTCTCGGCG
268396	Sh3pxd2b	CD8_916	TCCCGCTGAGAAATGACATG
71653	Shtn1	CD8_917	TTCACATATGGTTATAGAGG
71653	Shtn1	CD8_918	ACTTACCGGATTGGATTGGG
71653	Shtn1	CD8_919	GGGGCCAGACGTAATTACAG
71653	Shtn1	CD8_920	AAACCTCAAGAGCAAACTCG
18173	Slc11a1	CD8_921	GAGAAGTAGACAGAACCCGC
18173	Slc11a1	CD8_922	GGGTGTGCTACCACATACTG
18173	Slc11a1	CD8_923	GAATGGGGATCTTCTCACTC
18173	Slc11a1	CD8_924	CCTAGCATGATACCGTCCAG
20499	Slc12a7	CD8_925	AACAACGTTACTGAGATACA
20499	Slc12a7	CD8_926	AGCAGATGAACATCAGCGCG
20499	Slc12a7	CD8_927	TGGTCATGGAAAGGCCAACG
20499	Slc12a7	CD8_928	AATGAAAGATGTAGTCACGA
56517	Slc22a21	CD8_929	TTCGGACCAGATCATAAATG
56517	Slc22a21	CD8_930	ACAACCCAGTAAAGCCATTG
56517	Slc22a21	CD8_931	GAAGCTGAATCCGGTGTGCA
56517	Slc22a21	CD8_932	GGGACATATATCCAACTACG
73102	Slc22a23	CD8_933	GCCCGATTTCTGGTGCCGCG
73102	Slc22a23	CD8_934	AAATTGCGACTGCCACGCGT
73102	Slc22a23	CD8_935	TCGAGAAAGAGCTTTCACGG
73102	Slc22a23	CD8_936	AAAACGGTTCATAATTACCA
20520	Slc22a5	CD8_937	TTTATGATCTGATCCGAACA
20520	Slc22a5	CD8_938	CACAAGGCAACGGTGCTCCG
20520	Slc22a5	CD8_939	CACACCCACGAAAAACAAGG
20520	Slc22a5	CD8_940	GGGTCAGATCTCCAACTACG
229731	Slc25a24	CD8_941	ATCTTTGTTGACATCGCCAG
229731	Slc25a24	CD8_942	ATGAGAAAAAATCAGGACAG
229731	Slc25a24	CD8_943	AAGAAGTTGCTTACCGAGGA
229731	Slc25a24	CD8_944	AGAGACTGGACAATTTCAGA
67582	Slc25a26	CD8_945	AACACCCTTACCGTTAGGAA
67582	Slc25a26	CD8_946	ACTTTCAAGGATTCCCACAA
67582	Slc25a26	CD8_947	CCAGCCTTGTTAAATCCCTG
67582	Slc25a26	CD8_948	GGCATTCAAGGACTGTACCG
11416	Slc33a1	CD8_949	GTGACTTACCTAAAGCCCCG
11416	Slc33a1	CD8_950	AAATATTGATGGCAGAACAC
11416	Slc33a1	CD8_951	ATGTTATCCCGGGAAAACGT
11416	Slc33a1	CD8_952	GAAAGGGTAACGATTCCCCT
338365	Slc41a2	CD8_953	ATATTAGCTTGGATAAGTCA
338365	Slc41a2	CD8_954	TGCTAAAAAGCCAACCACTG
338365	Slc41a2	CD8_955	TTCATCGCATCTCTACTGCA
338365	Slc41a2	CD8_956	GCTATAACTACTGTGACGGG
218756	Slc4a7	CD8_957	ACAGTATAGGAAAAGAATCG
218756	Slc4a7	CD8_958	TCTGCAAAGGATCGAACCAG
218756	Slc4a7	CD8_959	TCAGGAACATAAGGTCCATG
218756	Slc4a7	CD8_960	GCAGATCCATTAGGAAACAC
50934	Slc7a8	CD8_961	CCTGAAGAAAGAGATCGGAT
50934	Slc7a8	CD8_962	GACTCCACCAAACGTGGACA
50934	Slc7a8	CD8_963	TGGAGCAGTTGACCCATGTG
50934	Slc7a8	CD8_964	TATGTGAAGGACATCTTCGG
170756	Slc8b1	CD8_965	TGACCACGTAGAACACGTAG
170756	Slc8b1	CD8_966	CCACACTCACAACTTGGCCG
170756	Slc8b1	CD8_967	TGGACCCCGACAAGGACGAT
170756	Slc8b1	CD8_968	CCACACACGGCTCGGCACTG
108116	Slco3a1	CD8_969	TGGGAACCCAAACATCAGGA
108116	Slco3a1	CD8_970	GAGGCTGGCGAGATCCGATG
108116	Slco3a1	CD8_971	TAAGTTACTTCGGAGCACGT
108116	Slco3a1	CD8_972	GTGCCTACCTATGTAGAGCG
66660	Sltm	CD8_973	GACAACTCAGGAATTTGTAG
66660	Sltm	CD8_974	GGTGATACTAAACCAAACCA
66660	Sltm	CD8_975	TCTAATGTAGGCTATTGAAG
66660	Sltm	CD8_976	AAACCTCTTTGCTTGACCAG
100217464	Snora41	CD8_977	GCAGTTGTAGCATTCCTCTG
100217464	Snora41	CD8_978	CTGGTCTACAGCTGTCTTTA
100217464	Snora41	CD8_979	CACATAATCCTCCTCCTGTG
100217464	Snora41	CD8_980	GATTATGTGTGACAGACACA
100216530	Snord118	CD8_981	TGATCGCCAGGGAATCAGAT
100216530	Snord118	CD8_982	GGAATCAGATAGGAGCAACC
100216530	Snord118	CD8_983	ATCAGGACCTGACAACATCC
100216530	Snord118	CD8_984	TTCTACTGCCCTCCGAAAGG
100216536	Snord1c	CD8_985	TGAAGAGTCATGGTTTACTG
100216536	Snord1c	CD8_986	GCCTCTTGCTGGTTGAGCTG
100216536	Snord1c	CD8_987	ACAAAAGTGTCATTTCAGAC
100216536	Snord1c	CD8_988	CAAAAGTGTCATTTCAGACA
382083	Snx22	CD8_989	TGTAGGTCTCTAATCCCTGC
382083	Snx22	CD8_990	CAAAACGCCTGCCCAACTGG
382083	Snx22	CD8_991	ACTAGGCAGGAATTCCCCCA
382083	Snx22	CD8_992	TCACCCGCTTGTGTAGAGCG
69226	Snx24	CD8_993	AAAATAGAAGTGCTAATGAA
69226	Snx24	CD8_994	AGGGCAAGTGCCGTACATTG
69226	Snx24	CD8_995	CATCCCGTCCTTTCGCCACG
69226	Snx24	CD8_996	CCAAAGTCTTGGAACAACGG
20742	Sptbn1	CD8_997	GGAGATCCATCAGTTCAACA
20742	Sptbn1	CD8_998	AGCAAGACAAACTCAACACG
20742	Sptbn1	CD8_999	TGGGCGAGATGGTCACCCAG
20742	Sptbn1	CD8_1000	ACACGGTCTCGAATTACCTG
53416	Stk39	CD8_1001	TCTACACCAGTTTCTAAAGT
53416	Stk39	CD8_1002	CCGTGTAACATCACCCCCTG
53416	Stk39	CD8_1003	GGTGTAATAAGTCACTACGT
53416	Stk39	CD8_1004	AAGAACGCGTAGCCATAAAG
320609	Strip2	CD8_1005	GAGCGAGAAATAGACCCTTG
320609	Strip2	CD8_1006	TACAGAATTATATAGCTACA
320609	Strip2	CD8_1007	TCCATACCCTTCGAGAACCA
320609	Strip2	CD8_1008	AAGGTGCTCAAATCCACCAA
20887	Sult1a1	CD8_1009	ATGTGTCTTAATGATCCGTG
20887	Sult1a1	CD8_1010	TCACTCATCCAGGTAGTACC
20887	Sult1a1	CD8_1011	TCCGCAAAGTATTTGATGAG
20887	Sult1a1	CD8_1012	GGTGGCAAGCTAGATAAGTG
21391	Tbxas1	CD8_1013	CCACACTTACCATTTCAGGA
21391	Tbxas1	CD8_1014	CTGCTGTTACACCATAGATG
21391	Tbxas1	CD8_1015	ACAGAGGCCCGTATCGCTCT
21391	Tbxas1	CD8_1016	TCACAGGCTTGGCTGATGAG
21844	Tiam1	CD8_1017	GGAGAACCCTCCGCACCGAG
21844	Tiam1	CD8_1018	ATGACACGGAGAAGATCCCG
21844	Tiam1	CD8_1019	AAACCTACCGTAATTATCAG
21844	Tiam1	CD8_1020	AGGTGGAGTCGGCTACCCGG
239081	Tlr11	CD8_1021	TTGCAGCCTTAGAAGCTGTA
239081	Tlr11	CD8_1022	CAAGGTGAGGCGACGCAGGG
239081	Tlr11	CD8_1023	CTACACCCAATATCAAACCA
239081	Tlr11	CD8_1024	ATGCTAAGGCATTTACAACT
384059	Tlr12	CD8_1025	GAGACCTTGACTATAAGCGG
384059	Tlr12	CD8_1026	CCGCCAACCAGTTCTTACCC
384059	Tlr12	CD8_1027	GAGTAGACACAGTACCACCG
384059	Tlr12	CD8_1028	CAGGGTCCACGAAACCCTGG
142980	Tlr3	CD8_1029	GAATGGTCAAGTTACGAAGA
142980	Tlr3	CD8_1030	GTTGTAGGAAAGATCGAGCT
142980	Tlr3	CD8_1031	CTTAGATGAAATCCCAGTCG
142980	Tlr3	CD8_1032	ATCTACAAAGTTGGGAACGG
230157	Tmeff1	CD8_1033	CGCCGTCTGCGGCTACACGT
230157	Tmeff1	CD8_1034	CCCTGTCTGTGGGTCAAACG
230157	Tmeff1	CD8_1035	ATTGTTATAGGAACTCCCGT
230157	Tmeff1	CD8_1036	GCACCAGAAAGACATAACCG
57394	Tmem27	CD8_1037	TCCTGCAGCTGAAGTACAGT
57394	Tmem27	CD8_1038	TTCAAGGCTACGTACCTGGA
57394	Tmem27	CD8_1039	CCGAATACAATAATCCAGAC
57394	Tmem27	CD8_1040	GCTTTGCAACATAACCCAGA
67846	Tmem39a	CD8_1041	TCACAGTGATGCTTGCGAGG
67846	Tmem39a	CD8_1042	GCTTCGGAAAAGATTGACCA
67846	Tmem39a	CD8_1043	GAGGAGGCGGCTTCAAATGT
67846	Tmem39a	CD8_1044	CCAGCGCATGTCGTAATACT
237500	Tmtc3	CD8_1045	CCGGCAACGGTGCATAACAT
237500	Tmtc3	CD8_1046	AGTGCACCCAATCCATACCG
237500	Tmtc3	CD8_1047	AAAGGACCAGATAATTCCAT
237500	Tmtc3	CD8_1048	AAAAGTCAGCTGTCGTGTCG
224840	Treml4	CD8_1049	CACCATGACTCAACTAACAG
224840	Treml4	CD8_1050	AGTTCTGACTACCTCTCCCG
224840	Treml4	CD8_1051	CCCAAGTAAATGTACGAGAG
224840	Treml4	CD8_1052	TGTATTGGCACTGCACGGAG
211770	Trib1	CD8_1053	CGGGCACTGTGCATCCACAC
211770	Trib1	CD8_1054	CCAGTGATGTTGCTATGGGA
211770	Trib1	CD8_1055	AGGTAGTCGGCGATTCGGCT
211770	Trib1	CD8_1056	GCAGCCGGAAACAGTAGACC
66854	Trim35	CD8_1057	TGGTGTAGGTGCAAACGACT
66854	Trim35	CD8_1058	TCCTTGCACACCGGACACGA
66854	Trim35	CD8_1059	AGCGCAGAGTTACTGCGTCG
66854	Trim35	CD8_1060	GCAGCTAGCAGAACAGACCG
28240	Trpm2	CD8_1061	AGGAAGGTAGTGTGTGCGTG
28240	Trpm2	CD8_1062	CGTGGCCTGTCAGTGTACCG
28240	Trpm2	CD8_1063	GTTCATCTCAGAGCAAACGA
28240	Trpm2	CD8_1064	AGTAGGAGAGGATATTCATG
230603	Ttc39a	CD8_1065	TGGGAATGTCAACATCGAGG
230603	Ttc39a	CD8_1066	CTCTCCCTTAGAGTATTGCG
230603	Ttc39a	CD8_1067	GGAAGACTACAAGCCATTCG
230603	Ttc39a	CD8_1068	TCTGTGAACTGGTCAATGGT
67534	Ttll4	CD8_1069	ACTCTTGTACTAAGGGTGGT
67534	Ttll4	CD8_1070	TAAAGAGGTACACTTCACTG
67534	Ttll4	CD8_1071	AGTGAGAGGTATGGATCAGT
67534	Ttll4	CD8_1072	GAAAACCAGGAGACTTCATG
22151	Tubb2a	CD8_1073	AACCTATTCCATTGACAATG
22151	Tubb2a	CD8_1074	CGGGCACCATGGACTCAGTG
22151	Tubb2a	CD8_1075	ACTCTGTCCTAGATGTGGTG
22151	Tubb2a	CD8_1076	GAGGTGATAAGCGATGAGCA
73710	Tubb2b	CD8_1077	AGCCTCATTATCGATGCAGT
73710	Tubb2b	CD8_1078	CTCCATGGTAACTTCCAGTG
73710	Tubb2b	CD8_1079	AGGTAATAAATATGTGCCTA
73710	Tubb2b	CD8_1080	CAAAGGGCCACTACACAGAG
67951	Tubb6	CD8_1081	GCCAGGGAAACGCAGTGATG
67951	Tubb6	CD8_1082	CTGGGCCAAGGGTCACTACA
67951	Tubb6	CD8_1083	GACCAGGCCGGAGGCTACGT
67951	Tubb6	CD8_1084	AGCTAAGAAGTACGTACCCA
22166	Txn1	CD8_1085	TGGTGGACTTCTCTGCTACG
22166	Txn1	CD8_1086	GGGAGACAAGCTTGTCGTGG
22166	Txn1	CD8_1087	GACAAGCTTGTCTCCCGCGG
22166	Txn1	CD8_1088	ATTGGAATACTTGTCACAGA
69672	Txndc15	CD8_1089	TTGGGTTTAGGAAATCCATG
69672	Txndc15	CD8_1090	ACCACCATGGGATCTCCGCG
69672	Txndc15	CD8_1091	CCAAGTGTTGGAAACGCCCG
69672	Txndc15	CD8_1092	TGTGTATCTGCATGAAGAGG
52700	Txndc17	CD8_1093	CTGAGCCAGTCATTCGAGAG
52700	Txndc17	CD8_1094	AAGGCAGTGAAGGAGCATGA
52700	Txndc17	CD8_1095	GAGCTGGTGTCCGGACTGCG
52700	Txndc17	CD8_1096	GTGTTCATCTACTGCCAAGT
106840	Unc119b	CD8_1097	GTCGACGTGGATATCAGTGT
106840	Unc119b	CD8_1098	ACGTGGCACCAACGGTCCGG
106840	Unc119b	CD8_1099	TGAGGCGTAGGACGTGCTCG
106840	Unc119b	CD8_1100	GGCTCAAGGCGCGACGCCAG
67530	Uqcrb	CD8_1101	GCTGCAGGATTCAATAAACT
67530	Uqcrb	CD8_1102	TAGTTTCAGCATCAAGCAAG
67530	Uqcrb	CD8_1103	ATGCCTCATAGTCAGGTCCA
67530	Uqcrb	CD8_1104	AGCCATAAGAAGGCTTCCTG
22272	Uqcrq	CD8_1105	CTCAAAGGGCGACAAGCTGT
22272	Uqcrq	CD8_1106	GCAGGATGCGCTCGCGAGTG
22272	Uqcrq	CD8_1107	GATCCCTACAGCGTTTGTAG
22272	Uqcrq	CD8_1108	TTTGCTGAAATAGCTTGGGA
216825	Usp22	CD8_1109	TGGGGCTCTGCATCTCACAG
216825	Usp22	CD8_1110	GCCATCGACCTGATGTACGG
216825	Usp22	CD8_1111	TGCGTGGACTGATCAACCTG
216825	Usp22	CD8_1112	TTGACCAGATCTTTACGGGT
23832	Xcr1	CD8_1113	TCACTACAGACAGGTATCGG
23832	Xcr1	CD8_1114	CATTGTGCTGAGATCAACAC
23832	Xcr1	CD8_1115	CACATGATGTCACCAGCACA
23832	Xcr1	CD8_1116	AATTTAAGGAGATCACTTTG
244871	Zc3h12c	CD8_1117	CAATGGATACAGTCAATTCG
244871	Zc3h12c	CD8_1118	TCCATAAGGACAGTTACCAT
244871	Zc3h12c	CD8_1119	AAAGAAGTATTCTCGTGCCG
244871	Zc3h12c	CD8_1120	AGCACTTCGGATGTTAAACG
224454	Zdhhc14	CD8_1121	CACCTACGCAGTTATCACAC
224454	Zdhhc14	CD8_1122	CTTCCGGCAGATATAGCCAA
224454	Zdhhc14	CD8_1123	AGAAGAAAATCGCGGCCCGG
224454	Zdhhc14	CD8_1124	GAGAGTCAGGTAGAAGACGC
332175	Zdhhc23	CD8_1125	GAGTATCAGAAGTAACCCGC
332175	Zdhhc23	CD8_1126	TCCCCGGCACAGACGCCTCG
332175	Zdhhc23	CD8_1127	TAATACCAGAGTGCCAGCAT
332175	Zdhhc23	CD8_1128	CGAATACATAGATCGAAATG

## Sheet: Raw counts
sgRNA.Target.Sequence	gene_id	gene_symbol	UID	S1_HNS	S2_HNS	S3_HNS	S1_HS	S2_HS	S3_HS	S1_LNS	S2_LNS	S3_LNS	S1_LS	S2_LS	S3_LS	P1_Pool	P2_Pool	P1_Plasmid
AAAAACGCAGTACCTCCTGG	54381	Cpq	CD8_231	22888	42459	30556	4009	16082	1076	370	163	56382	2661	35375	37416	78651	9258	22161
AAAACGGTTCATAATTACCA	73102	Slc22a23	CD8_936	12802	25686	19369	2618	9572	541	130	129	32606	1299	20798	22570	44316	5531	14076
AAAACTCATCAGAAACACTG	18574	Pde1b	CD8_741	17445	40608	30280	4558	13873	1274	241	204	45504	2299	27739	38728	61685	7172	17072
AAAAGAGAAATACCCACTGG	12125	Bcl2l11	CD8_107	17597	31095	24898	3401	14096	1023	154	147	44293	2357	27422	26918	61803	7483	17447
AAAAGTCAGCTGTCGTGTCG	237500	Tmtc3	CD8_1048	19350	32294	27806	3980	13537	896	341	182	40235	2022	30947	35865	59178	7281	18743
AAAATAGAAGTGCTAATGAA	69226	Snx24	CD8_993	4611	10235	10078	2117	4227	296	52	61	9561	633	8872	12614	14707	2142	4191
AAACAACAGATGTCTACGAT	544963	Iqgap2	CD8_529	8006	18242	14813	1644	6182	356	85	80	30149	1051	12621	16996	35422	4135	7691
AAACCTACCGTAATTATCAG	21844	Tiam1	CD8_1019	19651	45266	35056	4335	14196	1022	327	164	55789	2406	31844	41324	69249	8619	24194
AAACCTCAAGAGCAAACTCG	71653	Shtn1	CD8_920	23759	40540	28128	4184	14653	801	515	156	56202	2630	35914	35432	72091	8548	23030
AAACCTCTTTGCTTGACCAG	66660	Sltm	CD8_976	9562	20298	14578	5433	7471	614	80	113	23685	1113	18764	17268	33615	4181	10244
AAACTAAATAGGGTATGCTG	14762	Gpr33	CD8_458	19679	40765	31351	5614	14073	1045	383	198	64427	2108	32243	42676	77764	8864	18877
AAACTAGGCTATCCATTCTG	14126	Ms4a2	CD8_669	18174	33172	22319	4550	9713	707	299	150	28298	2124	24392	28169	42726	5537	18249
AAAGAAGAAATAGACGACCT	20351	Sema4a	CD8_885	4189	9021	6738	1291	2948	243	57	61	11291	585	7249	7678	14454	1891	5983
AAAGAAGTATTCTCGTGCCG	244871	Zc3h12c	CD8_1119	13055	17272	13150	2227	7743	466	206	79	17149	1283	17580	16380	30130	3989	13236
AAAGATGCTCAAATCCCTCG	67144	Lrrc40	CD8_594	18783	37162	32251	3333	15768	1002	304	203	46370	1998	31016	34691	63321	7556	17221
AAAGATGTGACCCGAGCTAG	56349	Net1	CD8_704	18476	34974	24830	3142	12740	1030	248	139	42683	2445	33424	32538	61379	7468	20597
AAAGCAAGATGACCCGTCGA	71972	Dnmbp	CD8_290	9660	21860	15672	1074	7982	570	167	86	28982	1433	18881	19167	38854	4921	12749
AAAGCCCCACATGTGTACCG	434341	Nlrc5	CD8_707	16172	27904	20100	3975	11531	883	206	117	26799	2005	27696	21873	43703	5595	17343
AAAGCTTCCCAGGTAATGTG	19024	Ppfibp2	CD8_812	18462	29176	22578	3428	10802	784	256	125	26869	1969	25341	24316	39717	5686	14229
AAAGGACCAGATAATTCCAT	237500	Tmtc3	CD8_1047	21636	46960	37805	4862	18385	1072	501	234	52717	2743	33417	46480	73922	9091	23539
AAAGGAGCCTATCCCACGAG	12182	Bst1	CD8_115	6157	13378	8897	2430	5051	388	121	54	15171	640	12232	11516	22174	2729	6782
AAAGGTTGATAAAATCTCGA	12296	Cacnb2	CD8_128	8426	14932	13116	2794	6241	458	114	60	24071	749	11489	15511	31226	3550	6714
AAAGTATATCCATTTCAGAG	19012	Plpp1	CD8_796	8929	17699	18595	2891	7793	457	300	74	18180	1145	14162	20965	28576	3514	8940
AAAGTCTGAAACATAGAGTA	14126	Ms4a2	CD8_670	6252	12320	10491	1851	4748	301	146	69	25858	753	11182	12749	29403	3336	5478
AAAGTCTTACCACATTGAGG	229687	Chil5	CD8_205	8550	18325	17006	2270	7410	517	232	76	24484	959	16188	17548	31489	3971	8650
AAATATAACTCAGGACCCCG	12491	Cd36	CD8_175	12403	20316	17041	2814	10574	690	183	118	36153	1490	22031	19515	53222	6022	15619
AAATATGTCGTGAGATTCTG	12479	Cd1d1	CD8_155	13365	28485	26741	2291	12046	691	180	114	39209	1715	20833	27854	51802	6093	13077
AAATATTGATGGCAGAACAC	11416	Slc33a1	CD8_950	5346	6502	4944	774	2431	157	31	24	9417	629	5191	5655	10793	1369	7611
AAATCGCCAAGAAGGTCAAG	73910	Arhgap18	CD8_59	21726	38833	33352	2101	13919	1068	236	177	42541	2376	32332	38257	61400	7999	18946
AAATTGCGACTGCCACGCGT	73102	Slc22a23	CD8_934	19719	38155	32638	4072	15262	1041	364	181	40505	1916	33907	39504	58533	7790	17458
AACAACGTTACTGAGATACA	20499	Slc12a7	CD8_925	9768	18907	15913	1198	6735	535	83	138	20187	1255	15340	18117	27263	3477	9883
AACACCCTTACCGTTAGGAA	67582	Slc25a26	CD8_945	8624	15675	11206	1319	4666	454	80	53	28803	1115	10603	15759	32429	3552	8068
AACACTCTGCTGTCCCATCG	70536	Qpct	CD8_836	20929	36141	28416	7838	13716	1083	538	164	44894	2325	34196	36631	61825	8143	21512
AACCGCATGATACACACTAG	15247	Mfsd14a	CD8_634	26521	50805	40239	5418	16076	1117	390	223	74248	3236	42612	55643	93051	11218	25384
AACCTATTCCATTGACAATG	22151	Tubb2a	CD8_1073	11768	25852	20732	3627	7263	622	146	99	36117	1294	17400	24855	42767	5220	11251
AACCTGCGTCCTCTAACAAG	16764	Aff3	CD8_29	23525	48708	36775	3727	16565	1264	562	182	66552	2763	38460	47190	84938	10277	28847
AACGAATACCGAATCCGATG	232288	Frmd4b	CD8_389	17540	38603	31310	7893	13379	1156	283	163	48270	2342	28383	35533	63581	7954	22189
AACTAGACGACCTCTACTCG	20970	Sdc3	CD8_874	4501	8615	6128	864	3357	385	43	47	14299	481	8064	7667	18063	2119	4520
AACTCAATCAGTATGGAACA	232413	Clec12a	CD8_210	9864	17149	14414	2604	6915	464	241	43	21972	913	12196	17373	28259	3387	7798
AACTGCATCACATCAGAAGG	320495	Ipcef1	CD8_528	21267	43491	36878	3120	16842	1253	397	184	51504	2634	35995	43309	68563	8636	18667
AACTGTGATTCTCTCGTCTG	56380	Arid3b	CD8_75	4303	6270	4328	1621	2718	152	127	15	5354	313	4058	5677	8207	1322	3774
AACTTAAGTGTAGAAGACGA	52118	Pvr	CD8_831	9573	19540	15904	1994	6291	530	124	87	29256	986	15734	19333	36581	4238	12094
AACTTTCAATAACCCCACGG	70122	Mllt3	CD8_644	8193	15163	10092	1425	6125	375	137	69	19716	1112	14697	12291	27145	3534	8192
AAGAACAGCTGGCTGCCCTG	11983	Atpif1	CD8_87	24335	43622	37615	4138	20066	1513	504	293	58132	2876	40973	43499	86021	10670	22386
AAGAACGCGTAGCCATAAAG	53416	Stk39	CD8_1004	18485	39126	30412	3117	15509	993	252	137	55753	2342	35154	33130	74427	9197	22920
AAGAAGTTGCTTACCGAGGA	229731	Slc25a24	CD8_943	1945	4096	3792	109	1694	123	30	11	3882	260	3535	4541	6362	843	2112
AAGACCTGCCCGTCACACTT	227377	Farp2	CD8_349	15405	30095	33282	5289	14417	1191	165	217	43156	1636	26073	32361	62594	7398	14443
AAGACCTGTATATCCTCACG	71946	Endod1	CD8_318	10036	19719	12960	1770	8228	447	179	117	17559	1043	12787	15945	26751	3657	12056
AAGAGCATGGTGATAAAACG	224792	Adgrf5	CD8_13	10368	22706	16792	2641	7324	490	195	76	18699	1517	19474	19505	28426	3945	12183
AAGAGGACGTCGGCGCACAG	69288	Rhobtb1	CD8_860	44411	80881	70433	11843	34117	2605	862	406	97112	5639	72224	78550	148213	17689	34710
AAGATCACGTAGCACCCGAG	71972	Dnmbp	CD8_291	16803	36288	27291	3855	12841	966	184	198	45658	2301	28734	34342	62117	7537	21481
AAGCACCAAATTACTCCGGA	16160	Il12b	CD8_517	15509	27326	18383	4900	10105	725	224	147	23546	1524	22055	21520	37184	5075	14658
AAGCATGGATTCTAGCGTTG	75188	1700009J07Rik	CD8_2	3403	4367	4267	118	1639	97	61	20	5421	217	3193	4620	7672	926	2695
AAGGAAAAAGAGTAGCTCGG	70122	Mllt3	CD8_643	10328	15155	10358	2812	6364	443	129	74	19406	1367	18126	13797	33533	4300	10074
AAGGAACCCTAATGCACCTG	109135	Plekha5	CD8_781	10166	19775	16531	1007	7664	562	58	127	25100	1314	17696	18561	33148	4178	9892
AAGGAAGCCGTGAAACTCCG	56421	Pfkp	CD8_749	15118	27239	17060	3278	15050	923	425	200	43319	2401	27512	19778	68241	8164	18583
AAGGATACCAGAAGTAACCG	224794	Enpp4	CD8_324	12908	25505	18409	1259	10065	835	106	109	29044	1806	20217	24376	43103	5351	11527
AAGGCAGTGAAGGAGCATGA	52700	Txndc17	CD8_1094	12491	23582	16279	1318	7808	440	275	123	21252	1603	20204	19302	31212	4126	16321
AAGGCGATGAGCTATCAAGT	17355	Aff1	CD8_25	10355	19177	14384	1632	6648	497	148	88	16976	1156	14947	18419	25334	3595	12213
AAGGGTGAATCGAATTGCCA	27007	Klrk1	CD8_565	17264	31989	28117	4144	12328	862	276	187	40027	1957	26417	34031	56662	6835	16018
AAGGTGCTCAAATCCACCAA	320609	Strip2	CD8_1008	13853	30611	26260	4040	11232	891	173	102	37802	1605	22529	30173	52140	6261	15964
AAGTACCATGGAGAGTACGG	71409	Fmnl2	CD8_369	21074	40342	34691	4957	16016	1127	565	151	44843	2722	31005	39489	66013	8519	24382
AAGTCGTGAATAATTGCCGC	16431	Itm2a	CD8_549	1800	3117	3898	194	1414	120	21	22	5981	179	3004	3597	7826	785	1725
AATAACCCCTTGCCTAACCG	108150	Galnt7	CD8_407	10734	21526	17430	2277	8289	631	149	57	37015	1113	18843	22731	44910	5133	10320
AATAGGTCGGGAAACTATCG	83965	Enpp5	CD8_325	5820	11427	7081	2244	3430	234	205	91	21845	700	10947	11528	27690	3018	6084
AATGAAAGATGTAGTCACGA	20499	Slc12a7	CD8_928	16488	32999	28951	3248	13608	907	304	96	43418	2075	26219	36690	57808	7346	18739
AATGAAAGCACCATAGTACG	26921	Map4k4	CD8_619	15395	29028	27527	3137	12559	784	63	155	42109	1401	24540	30380	53279	6601	13529
AATGACTTACAAATTGCACA	71544	Arhgap42	CD8_71	8579	18699	13881	2448	6162	428	139	51	23851	1004	13222	18412	31092	3765	8794
AATGAGTTAAACGACTATGC	214459	Fnbp1l	CD8_380	11611	19330	15430	3521	7095	392	155	79	25395	899	14633	20106	34106	3931	10739
AATGATGTTGGCCTTAAGTG	217715	Eif2b2	CD8_314	4145	10007	8544	2359	3657	289	107	53	13976	683	6304	7757	16103	2235	13535
AATGCCTTTCAATGTCACCA	20708	Serpinb6b	CD8_897	4259	11527	9158	1029	4326	307	132	51	17542	700	8055	13362	22446	2443	5199
AATGTGCTCATTAACACACT	26399	Map2k6	CD8_613	15716	37129	32160	1614	13079	959	233	116	45166	2073	29090	36201	55825	7288	16781
AATGTGTACTCACTTGAATA	16168	Il15	CD8_521	9381	17857	13976	1901	6298	534	239	75	18859	1011	12804	16372	25962	3117	9315
AATTACAGAACATACGGATG	17156	Man1a2	CD8_612	8106	20575	17456	1362	6291	528	212	91	37511	848	14941	22609	44299	4849	8973
AATTCCAGATTGCATTCACT	67111	Naaa	CD8_685	20886	45062	31042	4518	14758	825	226	245	57476	2282	33345	39292	70413	8985	21689
AATTCTCGCTCCATAAAGAG	241226	Itga8	CD8_542	13940	23680	17663	3312	8944	563	199	132	27806	1798	21322	21535	39427	5159	14104
AATTTAAGGAGATCACTTTG	23832	Xcr1	CD8_1116	1359	1748	970	7	401	35	5	0	3414	126	1028	1388	3989	482	786
AATTTCCGACCTCGAGATGG	14012	Mpzl2	CD8_655	7679	17954	15632	923	7024	538	62	84	25193	1370	14711	18762	33238	3825	10070
ACAAAAGTGTCATTTCAGAC	100216536	Snord1c	CD8_987	18634	33061	29132	7911	13547	719	234	242	39678	2226	28888	32057	55345	7071	17916
ACAAAGAATTAGCTATTGAG	29809	Rabgap1l	CD8_852	23412	45107	35669	5924	17394	1048	459	190	59945	2894	36099	40452	78729	10083	23679
ACAACCATCAGGATGTCTCG	67092	Gatm	CD8_412	1785	2775	3317	235	1078	77	46	23	4267	153	1539	3329	5387	686	1950
ACAACCCAGTAAAGCCATTG	56517	Slc22a21	CD8_930	17007	33392	23193	3544	11619	799	181	193	41925	2589	29569	31670	58446	7092	16086
ACAACTACTTCTCGCTTAGG	15201	Hells	CD8_486	18052	32880	25219	2376	11328	916	224	100	51012	1598	23136	31278	59830	7460	18216
ACAATCAGCCCGACTTCACA	212032	Hk3	CD8_493	11726	23896	19400	3280	9598	765	176	166	30651	1332	23410	22103	40027	4755	12627
ACAATGGTCATGTCTCGGCG	268396	Sh3pxd2b	CD8_915	12238	20047	15196	1057	6589	626	288	73	30632	1627	17638	22786	42243	5016	10782
ACACATCTGAATCGGATGGG	12296	Cacnb2	CD8_126	2894	4850	2477	362	1493	71	84	15	5123	331	3562	3880	7073	956	2580
ACACCTCCTTGTCGCACTTG	12925	Crip1	CD8_238	26534	52019	44219	4803	19823	1400	507	272	80826	3001	45026	54669	100092	11747	25497
ACACGGTCTCGAATTACCTG	20742	Sptbn1	CD8_1000	8028	13225	11890	213	5600	378	42	113	15196	779	10638	14382	22971	2794	7331
ACACGTGCATCTGTGATGCA	20343	Sell	CD8_882	15636	29573	23890	3253	11450	829	250	158	41103	2006	23471	26646	51298	6421	15523
ACACTATAAAGGCCTACGCG	320181	Fndc7	CD8_384	10646	18647	14720	1950	6692	470	210	68	23170	1153	19778	19269	32828	4183	13187
ACACTTACGTGATCCGGAAG	27278	Clnk	CD8_227	11418	22689	19488	1229	8687	680	159	125	33773	1007	21357	22441	41391	5023	12768
ACAGAAGAACGGGATGATCC	114128	Laptm4b	CD8_576	9025	18017	14458	3296	5635	473	126	128	22565	1171	13557	16392	29061	3656	9043
ACAGAGGCCCGTATCGCTCT	21391	Tbxas1	CD8_1015	18071	28300	23007	4135	15464	896	367	153	47420	1964	27723	25116	68031	7957	18461
ACAGATGCTGCGGATCTCGT	67111	Naaa	CD8_686	21501	43167	32432	3362	16559	1085	459	153	57928	2390	34443	42893	83986	9746	21376
ACAGCAAGGAGCTATCCCGG	19023	Ppef2	CD8_801	16288	28023	23231	4536	12029	817	335	134	37755	2115	22404	24887	54860	6815	13413
ACAGCTCAGGAAATGGGATG	72865	Cxx1c	CD8_264	28683	54164	44765	4587	20465	1340	394	302	75549	3541	42742	57075	94940	11996	25499
ACAGGAGAGTGAGTCGTCTG	77446	Heg1	CD8_482	16153	29249	22725	3216	11866	737	379	155	39174	2023	26546	28095	55102	6397	15440
ACAGGGACGAAGCTGACTGT	12526	Cd8b1	CD8_198	6249	12658	9608	995	4569	343	106	76	12660	671	10347	13722	18673	2388	6680
ACAGGTACAAGGGTTCCGAG	54397	Ppt2	CD8_817	13067	25320	25226	2140	11457	773	224	145	36097	1447	21798	26558	49858	5976	13606
ACAGGTGCAATAACAGCACA	66960	Fam188a	CD8_348	18433	36722	24393	3096	10411	773	310	172	44668	1950	24473	32365	56029	6969	16427
ACAGGTTCGAGCCTTGAGAG	140497	Cd300c2	CD8_171	18830	35517	29663	5965	14322	986	366	182	40785	1719	28106	34046	58874	7247	20742
ACAGTATAGGAAAAGAATCG	218756	Slc4a7	CD8_957	9783	20017	15329	2906	7424	503	207	92	29910	1322	17169	18561	37926	4434	11115
ACAGTCACAGTACCTAATAC	19024	Ppfibp2	CD8_810	4843	11824	7799	791	4341	241	17	45	10265	712	9237	9421	14650	2128	4770
ACAGTGTATATGACATGCTG	546134	Gramd2	CD8_469	11664	23898	24187	2097	9160	709	205	100	38143	1542	17748	26732	46960	5182	10910
ACAGTTGCCCGAAGCAATTG	214345	Lrrc1	CD8_592	17332	32846	29443	2840	14566	1178	421	203	44909	2039	31406	38969	66538	8178	17152
ACATAAGGAATGGTCCAGAG	65967	Eefsec	CD8_309	7114	12613	11460	986	5519	441	86	107	24593	915	11028	15099	31326	3215	7320
ACATTAATGAGTACAAGCGT	71972	Dnmbp	CD8_292	5715	16208	12402	1844	5440	331	65	50	22168	800	11319	15740	28698	3442	8563
ACATTGGCACCATAGGGACC	20299	Ccl22	CD8_146	10584	21223	16562	2955	7855	600	187	171	23200	1488	21099	20896	32365	4345	10324
ACCACCATGGGATCTCCGCG	69672	Txndc15	CD8_1090	16835	33308	30892	2625	16851	1354	464	272	53990	2199	30355	33112	73442	8720	16844
ACCAGTAATCCGCAGCACGG	14362	Fzd1	CD8_399	3057	4671	3736	334	1663	105	2	21	4986	323	2768	3770	7892	1006	2568
ACCATTCAAAAATGTCACCA	620246	Gpr52	CD8_462	3303	6875	3659	528	1696	112	84	29	7400	561	5749	5399	9900	1157	2999
ACCCCAGGTTACCTCCTCGG	100310872	Dynlt1a	CD8_295	21570	35160	24855	3129	15704	1025	443	228	42202	2577	36326	30369	65053	8569	29963
ACCCGAGGTTACCTCCTCGG	100040563	Dynlt1c	CD8_297	5618	8557	6331	598	3872	305	84	34	9151	574	8249	6659	14865	1830	6376
ACCTAAGGGGCAATAAGCTG	67144	Lrrc40	CD8_596	11910	22343	19031	4062	9095	612	137	100	33692	1438	20012	21228	43288	5096	12547
ACCTACTCACCAGATGACGG	12296	Cacnb2	CD8_125	14372	32361	26919	2169	11453	865	413	199	42747	1967	26989	30703	57911	7428	16026
ACCTCAGCTTGAATGTCGAA	109857	Cbr3	CD8_141	13358	26249	20675	3674	10225	710	281	127	30034	1860	21094	23917	39999	5409	14363
ACCTGCCAAGACACACCTCG	18132	Notch4	CD8_709	25519	46673	36886	4941	16062	1055	276	218	72818	3044	35367	42662	83481	10486	24020
ACCTGGCCCGTACCTGACCA	56177	Olfm1	CD8_721	31056	58486	50316	6144	22133	1690	418	260	88285	3221	46430	64148	111859	13438	28430
ACCTTCTAGTGAGCCCCAAG	98752	Fcrla	CD8_358	8120	12621	8880	1253	5843	307	76	79	12681	698	10619	13336	19119	2432	6859
ACGAACCTTAAGTACCAGAG	236266	Alms1	CD8_41	14637	24838	19901	1800	8970	586	222	75	38179	1484	18344	23340	48980	5696	14984
ACGCTTTACATAGTGCTGTG	15368	Hmox1	CD8_500	9686	21615	21345	1756	8843	540	102	68	38659	1380	18498	22433	48227	5558	11448
ACGGGCAGTGACACCCAATG	69710	Arap1	CD8_53	19423	34226	24838	5096	12836	1019	223	163	50592	1998	27752	32230	67635	7937	16904
ACGGGGCTTACCAGTAAGCG	232288	Frmd4b	CD8_392	13055	21077	16320	5035	8783	626	195	195	26630	1432	22428	19370	39384	4864	14771
ACGGTCATTAAAACTTACAG	15201	Hells	CD8_488	12826	23762	15813	3102	8819	641	143	141	33384	1390	22202	18967	45951	5639	13279
ACGTATCCCACTAAGCCACA	108150	Galnt7	CD8_405	4543	11730	9295	1224	4181	267	169	34	19717	408	8860	10930	23799	2692	5025
ACGTCTAATATGGACTCCGT	14696	Gnb4	CD8_441	18937	37292	33006	2856	14077	1013	475	119	47414	2619	29671	42028	65608	8073	20509
ACGTGGCACCAACGGTCCGG	106840	Unc119b	CD8_1098	39973	70911	53312	9270	27672	2035	679	432	94508	5683	60626	63131	137118	16531	40484
ACTAGGCAGGAATTCCCCCA	382083	Snx22	CD8_991	21813	43880	36351	2980	17524	1199	445	240	55313	2616	35618	40384	75187	9749	20540
ACTATATAAAGACTTAGCCA	270163	Myo9a	CD8_683	10647	23071	18321	2750	7752	636	239	73	30037	1379	15968	24804	39284	4627	11673
ACTCACCTTATTTGAACGCC	67475	Ero1lb	CD8_330	6413	13440	12602	616	5520	270	43	114	17037	826	9376	14007	22535	2925	7046
ACTCATTGAAACTCTACAGC	243653	Clec1a	CD8_214	3185	8629	6173	1518	2473	244	28	17	10888	265	5772	7146	11759	1509	4592
ACTCTGTCCTAGATGTGGTG	22151	Tubb2a	CD8_1075	8922	18921	14605	2316	6132	374	140	56	17920	1010	10731	16766	23260	3108	8689
ACTCTTGTACTAAGGGTGGT	67534	Ttll4	CD8_1069	17188	35644	27266	5388	12421	1018	218	133	40721	2035	27725	36302	55149	6876	17287
ACTGACGAATGTCTCAATCT	54725	Cadm1	CD8_129	4596	10364	6743	1132	3575	257	93	51	12274	513	7922	9600	16619	1918	4620
ACTGCAAAAAAGACTAATCG	108105	B3gnt5	CD8_100	3849	7958	7405	802	3092	333	82	39	13698	208	4270	8696	16794	1979	3121
ACTGCCACCAAACCGTCATG	17355	Aff1	CD8_27	11010	21628	11073	1269	6449	294	115	85	20297	1564	16954	15493	26315	3667	12234
ACTGCCGAGCTGGTTCGATG	71665	Fuca1	CD8_395	31397	61630	56715	3860	25368	2125	420	215	86454	3985	54395	65592	118658	14963	31421
ACTGGCAATGGGTGGCATTG	12766	Cxcr3	CD8_257	20227	41478	33237	6640	15036	1024	254	197	47451	2853	35923	42490	65973	8613	23443
ACTGGGGTGTCACTTCAACG	71435	Arhgap21	CD8_63	26106	46311	40546	3581	20771	1449	413	255	66665	2787	36289	48716	92037	10585	26082
ACTGGTCCGGAACAGAAGCT	434065	Gm1965	CD8_437	13611	25364	20521	1537	9445	648	153	110	29758	1341	23235	23733	43463	5326	13608
ACTGTCAATTTCGTCACGCA	13123	Cyp7b1	CD8_275	23064	53780	46673	5481	19656	1681	454	280	75484	3004	42368	55705	98220	12374	22564
ACTGTGTGCAGAAAGAGGTG	17067	Ly6c1	CD8_597	3922	7328	5884	921	3194	274	26	12	8727	488	7345	7498	12364	1713	4964
ACTGTGTGCAGGAAGAGGTG	100041546	Ly6c2	CD8_602	8895	17334	14824	2418	5867	409	101	31	20832	901	13761	16543	27471	3233	9500
ACTTACCGGATTGGATTGGG	71653	Shtn1	CD8_918	13567	26953	19105	2774	7735	503	295	86	34117	1591	22837	23536	42555	5034	13482
ACTTACTCACCGTCACCAGT	70122	Mllt3	CD8_641	18814	44962	38033	3383	15747	1107	308	145	59669	2042	30029	45202	76030	8973	20295
ACTTAGTAAGTCACAAAGTG	53322	Nucb2	CD8_714	10710	25139	19673	3147	9187	612	186	154	26255	1236	18015	23827	35947	4776	11132
ACTTGACGAGGCGACTTCGA	56349	Net1	CD8_701	25249	53353	44884	5516	19991	1684	481	192	76179	2787	44907	50616	99283	12019	28355
ACTTGAGTGACCAGTCGATG	67092	Gatm	CD8_411	10717	19499	16248	1306	7449	550	160	108	20664	1134	17340	20076	28430	4031	11000
ACTTGGCCTTGGGAGCGTGG	210808	Lacc1	CD8_569	9831	16876	14889	769	5869	480	192	72	22978	1573	12211	17892	29835	3663	10176
ACTTGGCTCTAACAACACAC	320463	F630111L10Rik	CD8_334	7366	20408	15783	2169	6489	375	213	132	19625	966	13765	18783	26373	3422	9299
ACTTGGTTCGAAGATCCCGC	72017	Cyb5r1	CD8_270	19430	35335	32432	3919	14249	1151	175	252	52239	2375	34284	35930	76937	9266	22774
ACTTGTACTCACGGACGAAG	56177	Olfm1	CD8_722	8385	17912	16670	1945	7320	565	137	109	24265	1034	15739	15888	31084	3830	9171
ACTTTAGTCACCAATCCGAA	109700	Itga1	CD8_539	6126	11887	9912	1488	4967	293	39	95	16627	1096	9574	11259	21396	2512	6355
ACTTTCAAGGATTCCCACAA	67582	Slc25a26	CD8_946	6387	9356	7182	1504	4424	354	66	89	13158	614	6776	10294	16863	2273	6727
AGAAACAGAACACATCGGTG	544963	Iqgap2	CD8_532	21714	46591	39306	7898	17634	1446	298	293	65000	2456	35127	47675	87229	10820	22469
AGAAACATCCGGCATCGGAG	14629	Gclc	CD8_413	11229	20087	18752	2605	9306	949	220	128	32113	1240	18369	19583	43384	5126	12279
AGAAACCAACTGCCTACGTG	16764	Aff3	CD8_30	10791	21692	15270	1178	6218	690	241	101	30464	1026	20418	18241	39568	5041	10755
AGAAAGAGCACCAATAAGTG	15247	Mfsd14a	CD8_636	12371	25627	18393	2754	8655	552	282	126	26806	1789	24158	27540	39750	5520	16858
AGAACCCGAGCCTCACGGAG	108150	Galnt7	CD8_408	21151	37458	30275	2857	16703	1353	479	225	48539	2453	32159	33630	73940	8684	21811
AGAAGAAAATCGCGGCCCGG	224454	Zdhhc14	CD8_1123	18480	26059	15566	3253	13411	937	302	214	32033	2508	29259	20448	59860	7359	17272
AGAAGCCGAGCAACTATGAA	11520	Plin2	CD8_788	13081	21433	15138	3648	9266	633	128	82	29276	1815	17048	20054	43196	4970	13769
AGAAGCCGAGCAACTATGAA	11520	Plin2	CD8_791	13081	21433	15138	3648	9266	633	128	82	29276	1815	17048	20054	43196	4970	13769
AGAAGCGGCTTATCCCTGAG	59126	Nek6	CD8_698	10964	16646	13285	2783	6525	356	125	94	23678	1318	12347	12882	31992	3901	9745
AGAAGTCGGAATTCAAGCAG	24050	Sept3	CD8_894	12503	22925	23688	3987	10440	805	270	104	26177	1293	18737	22146	39816	4818	12146
AGAATGCAGACTTACACACA	243653	Clec1a	CD8_213	13470	26349	20270	1005	10261	610	198	127	36091	1389	21418	24828	44686	5281	13400
AGAATGGACTACCGTGCCAG	320181	Fndc7	CD8_383	15747	29483	21928	3098	11430	721	223	126	27518	1939	27169	25655	43449	5736	20115
AGACATTCGAGCCACCGGTG	56380	Arid3b	CD8_74	29277	49218	39341	6240	19048	1460	575	320	62289	2965	46116	42548	86560	10955	28799
AGACCTCATTAGAAAAACCT	212326	Fam149a	CD8_342	11465	22928	17904	2236	9107	702	283	163	33302	1530	21817	22542	40999	5112	14363
AGACTACAAAGTGCCACACA	12290	Cacna1e	CD8_121	1737	3313	2102	149	846	93	97	25	4143	217	2533	2254	5145	595	1566
AGACTGTGAAAACAACGCCG	12182	Bst1	CD8_116	8111	12471	10632	1489	5461	314	85	106	18558	988	9831	13576	26854	3137	8026
AGAGACAGGACGTAAATCCC	19063	Ppt1	CD8_815	17293	28792	23979	2670	10243	881	372	82	45585	2062	20439	32204	55082	6525	17433
AGAGACTGGACAATTTCAGA	229731	Slc25a24	CD8_944	9091	16879	13608	2381	7510	433	159	79	22192	1023	15127	15907	32090	3851	9959
AGAGGATTTCTACCGCTCCA	16918	Mycl	CD8_679	11932	21962	17257	2077	9454	781	214	124	21943	1372	18111	22246	36034	4396	11861
AGAGGGTGATTACTATCAAG	229600	BC028528	CD8_102	21508	41694	35072	4138	15187	1252	145	309	41964	2515	39536	39462	61900	8581	23521
AGATAACACCTCCTACTCAG	77446	Heg1	CD8_484	12412	27540	20217	3581	10464	621	179	173	34856	1766	22195	24946	43579	5395	13652
AGATCAAACCTGCCTAGATC	17329	Cxcl9	CD8_256	8325	15796	11367	2097	5646	321	80	70	14915	719	12691	14331	21614	2812	8444
AGATCGTTTGCATTGCTGTG	67168	Lpar6	CD8_586	15791	34537	29147	3250	13170	913	171	236	44836	1796	25345	32095	56116	6862	19233
AGATGCGGTAGGGGGTAGTG	69710	Arap1	CD8_55	18974	41266	33474	1846	16267	1252	399	238	46994	2655	35116	39145	65589	8302	19906
AGCAAGACAAACTCAACACG	20742	Sptbn1	CD8_998	18217	39386	29521	3728	14314	1145	202	160	59839	1867	28461	36052	72409	8482	16220
AGCACAGACGTATTTATGCA	11881	Arsb	CD8_81	14838	32243	30139	1889	11577	815	256	125	53707	1879	24889	33895	65253	7693	16287
AGCACTTCGGATGTTAAACG	244871	Zc3h12c	CD8_1120	9066	16884	15331	1227	6882	471	98	61	21927	1038	13148	16656	30947	3637	8313
AGCAGAGCTTCTTACCCACA	13123	Cyp7b1	CD8_274	11423	25425	18788	4081	9047	737	276	112	36688	1827	19062	21630	45319	5587	13589
AGCAGATGAACATCAGCGCG	20499	Slc12a7	CD8_926	22344	39669	27528	4166	12937	916	463	203	39449	2866	37488	35055	60051	7688	23144
AGCATCAAGACTAAACCCAA	208449	Sgms1	CD8_909	8515	16365	12753	851	6901	361	60	65	25982	1052	12731	18551	32251	3686	8990
AGCATGGATACACTGAGACA	72121	Dennd2d	CD8_284	8598	13636	8261	2155	4054	318	247	50	12309	865	10627	10998	17550	2525	6729
AGCCAGCGACGACCATCAGG	54725	Cadm1	CD8_131	26198	47426	37447	5237	19393	986	251	249	72293	2850	38486	42620	93686	11533	28812
AGCCATAAGAAGGCTTCCTG	67530	Uqcrb	CD8_1104	4725	6174	4269	424	2114	153	29	36	3654	570	5105	4429	6136	1062	4682
AGCCCAGATCGGTCTCGGAG	12494	Cd38	CD8_180	9094	19902	15062	2274	6617	634	138	82	30797	1125	15234	20692	41054	5014	15115
AGCCCGCTAGCCCAACGCCG	14362	Fzd1	CD8_397	19714	28844	22116	4938	12238	873	176	197	36285	1924	30867	28295	59456	6962	18612
AGCCGTCTGATGGAAGCACT	329679	Fnip2	CD8_386	26625	45136	43620	3437	19913	1231	327	329	65441	3161	39396	48956	89450	10603	25913
AGCCTCATTATCGATGCAGT	73710	Tubb2b	CD8_1077	16827	35712	32033	2136	14299	1110	371	152	56074	2208	29483	38878	70188	8040	16227
AGCGCAGAGTTACTGCGTCG	66854	Trim35	CD8_1059	5236	9303	8217	1124	3711	270	36	41	11493	505	7385	9315	17895	2183	5631
AGCTAAGAAGTACGTACCCA	67951	Tubb6	CD8_1084	5549	10175	8533	1409	4038	253	37	26	11543	429	9297	9181	15774	2167	6389
AGCTATCGATTGTTACACCG	11555	Adrb2	CD8_24	4064	8609	5878	1990	2757	232	48	26	16188	507	7871	7192	19396	2301	4034
AGCTGCAGGAACTACCGTGG	67041	Oxct1	CD8_728	26955	51014	41398	4906	20445	1549	489	319	53505	3076	41992	45765	80178	10836	29120
AGGAAGGGCTCGTGGCCTCG	20970	Sdc3	CD8_876	25417	49829	40171	8514	21791	1697	496	239	63504	3303	41752	45124	91360	11250	25729
AGGAAGGTAGTGTGTGCGTG	28240	Trpm2	CD8_1061	15835	35184	30063	2881	11782	789	290	104	36064	2327	30981	41397	50710	6804	18404
AGGACATAAACACACCGTCA	93683	Glce	CD8_425	7432	17624	14445	2460	6367	429	149	56	23564	795	14103	16796	27890	3329	8837
AGGACATTGACTCCACACGA	16004	Igf2r	CD8_516	7302	12160	9732	554	3969	314	113	79	16145	591	9284	10783	21289	2479	6115
AGGAGAATAGCCAAAGAGCG	56380	Arid3b	CD8_73	5392	10185	6427	171	3502	234	200	100	15351	502	8717	8601	20875	2413	4648
AGGAGATCCAAAATGACCTG	108956	Apol7c	CD8_51	502	1148	1179	4	620	23	12	3	156	30	1068	1648	1170	92	639
AGGAGCACAAGATCATGGTG	108097	Prkab2	CD8_824	24376	47317	36196	5236	16403	1083	475	159	60955	3024	35053	48649	79233	9752	23506
AGGCAAGACTTCCACAACCC	226695	Ifi205	CD8_512	15717	30536	25994	3122	13214	818	283	147	47894	1921	22862	30159	58349	6973	16555
AGGCACCTACATGTGTATGG	387565	Cd300c	CD8_168	17048	34841	31191	3708	13437	864	233	154	41181	1938	29403	36905	58828	7304	20897
AGGCACTGGGATCTCACCAT	98752	Fcrla	CD8_359	8679	16425	16079	2211	7230	485	106	54	19877	1109	15789	17632	28411	3513	9102
AGGCCATGACCATAAAGGGG	12769	Ccr9	CD8_149	23286	49911	52501	5487	22308	1555	396	264	70246	3340	39256	58397	97052	11327	20875
AGGCCCCCGAGCGGTCACAG	70355	Gprc5c	CD8_466	21596	28496	20184	4163	13595	1029	231	229	38149	2265	30753	24997	63711	7847	19394
AGGCTCCGTTAATAAGTCTG	101202	Hepacam2	CD8_492	3331	5892	3824	755	2139	146	51	38	7649	377	5330	4742	10200	1241	4200
AGGCTGACAGCAATGGCCAA	11542	Adora3	CD8_20	9514	18454	14896	3126	6208	694	146	134	23889	1011	16183	19897	32347	4335	10070
AGGGACTGGACATTCTTCAA	170779	Cd209d	CD8_157	6026	11755	9975	1948	5673	304	99	45	17593	806	10126	12052	23452	2906	6766
AGGGCAAGTGCCGTACATTG	69226	Snx24	CD8_994	12104	23292	17381	1819	8431	551	305	95	26726	1454	16949	21923	37833	4366	10635
AGGTAATAAATATGTGCCTA	73710	Tubb2b	CD8_1079	2543	7167	6021	1445	1941	186	32	49	13452	499	3890	9269	16206	1650	3453
AGGTAATCCCGACGGCGAAG	12125	Bcl2l11	CD8_108	12626	22523	17006	1552	9792	823	231	103	29319	1546	19784	21224	45229	5475	15881
AGGTACAAGTCATCGTGGTG	54397	Ppt2	CD8_819	13248	29841	27673	1688	12247	922	171	155	42554	1638	26714	31359	55823	6881	14735
AGGTAGTCGGCGATTCGGCT	211770	Trib1	CD8_1055	21560	37204	32990	3635	18566	1245	290	196	56583	2583	35465	38221	80443	9307	23325
AGGTCAGGGTCAAGTTAGTG	52118	Pvr	CD8_830	7185	16217	11875	577	4925	445	161	48	18935	1316	11659	15088	25536	3477	8427
AGGTCCGTGACACTAACGAA	15566	Htr7	CD8_507	17508	35085	27547	4841	13877	914	219	152	48168	2295	33487	32068	62213	7849	22037
AGGTGATCACCAGCGAATCG	227377	Farp2	CD8_352	6660	14314	11806	1230	4941	520	160	54	15868	724	10311	14520	23973	2845	7609
AGGTGCCAGACAGCTACACG	19023	Ppef2	CD8_802	4397	10434	9957	1581	4969	323	108	43	17435	555	9418	11085	22780	2643	5200
AGGTGGAGTCGGCTACCCGG	21844	Tiam1	CD8_1020	13163	19083	14655	1906	9600	682	231	94	22819	1735	20891	17392	40664	5319	15857
AGTAAATTCAAACACTCCAC	20708	Serpinb6b	CD8_898	5723	13578	12470	2257	5247	330	57	65	15807	814	10930	12995	20197	2539	6880
AGTACATATTGATGTAGATG	229323	Gpr171	CD8_456	4875	8434	6539	233	2609	192	114	43	9193	592	5577	10869	12490	1527	3775
AGTACCCGGACTTTCACCAC	56380	Arid3b	CD8_76	13527	25511	20435	3603	10500	849	244	123	23394	1727	21357	25257	37927	5118	14296
AGTAGGAGAGGATATTCATG	28240	Trpm2	CD8_1064	3097	8054	6718	633	3434	241	8	21	14696	364	6227	7572	17916	2081	2589
AGTCCACGCCAATGGTGGCG	67844	Rab32	CD8_837	20414	32986	26275	2055	11891	811	247	181	40132	2035	30363	34647	59371	7543	17817
AGTCGATCCGTAATTCTGCA	100038460	Gm10677	CD8_434	8409	17980	13419	1990	6035	357	240	108	18979	1268	15353	16915	27286	3264	8750
AGTGACACGGAAAACAACCT	230857	Ece1	CD8_301	12787	25434	26361	860	10618	749	149	180	24952	1619	24248	30034	37965	5242	15091
AGTGACTCAGAATCCGAGGT	231452	Sdad1	CD8_869	7145	14183	11659	1868	5524	529	253	69	21753	648	13000	12625	28096	3511	10131
AGTGAGAGGTATGGATCAGT	67534	Ttll4	CD8_1071	21304	48797	44143	3853	18400	1378	372	253	54570	2783	36808	50869	72175	9064	22596
AGTGAGCAGCATTGTAAAGG	100310872	Dynlt1a	CD8_294	15749	27864	19487	4408	9351	513	339	95	25551	1562	20754	22573	38132	5347	22167
AGTGATAATGAACTCTCGAG	29809	Rabgap1l	CD8_849	12283	21524	17023	1974	9393	610	185	123	23132	1359	17796	19734	32657	4135	12130
AGTGATGGAGTAATCTTGAG	14254	Flt1	CD8_366	8087	18538	14243	1014	5789	440	126	86	18256	1311	15101	17327	26342	3377	9081
AGTGCACCCAATCCATACCG	237500	Tmtc3	CD8_1046	14137	25450	18290	2752	9610	667	357	92	24553	1364	21469	20996	36427	4768	12244
AGTGCAGCCAAACAGGAGAG	214459	Fnbp1l	CD8_378	18241	42364	31571	3079	17279	1456	310	274	58498	2315	37608	41674	79715	9431	18923
AGTGCTACCTACCATGTCAA	18689	Phxr4	CD8_757	18018	36900	31110	4385	13563	848	394	189	45029	2051	27175	38656	60718	7776	18877
AGTGGAAAAAGCCACCCACT	107350	AW112010	CD8_93	10020	16443	12230	3311	5541	454	152	46	22360	1087	16457	14836	30316	3827	9416
AGTGGACTCAGGTACATGTA	433375	Creg1	CD8_233	22814	47433	43489	3240	18067	1522	320	276	69761	2668	37883	53149	89403	10344	20245
AGTGGAGTAGGTCGAAACTG	17156	Man1a2	CD8_610	21880	45526	39474	6211	17417	1172	250	238	52243	2686	34494	45130	73878	9427	23300
AGTGTATTCAGTGGTATACG	107350	AW112010	CD8_94	4523	8057	7015	1775	3054	228	26	45	9563	336	7079	7590	12445	1752	5499
AGTGTGAATGCCAAGTACCT	12524	Cd86	CD8_192	6735	10484	10256	930	5048	386	108	41	15920	561	7052	12906	22347	2637	5177
AGTTAACACCAGCAGAACAT	12766	Cxcr3	CD8_260	10070	28247	25919	1733	11491	782	397	113	34115	1599	17982	25515	43992	5192	12579
AGTTACTTACAATATATGGT	101202	Hepacam2	CD8_491	8179	20702	17637	1703	6635	398	195	70	27869	1056	15863	21816	36271	4408	10215
AGTTAGCGCATCTCCCACAG	14012	Mpzl2	CD8_656	14785	29216	23625	2232	11564	862	185	172	46274	1453	21777	27849	59395	6858	15233
AGTTCTGACTACCTCTCCCG	224840	Treml4	CD8_1050	2398	4455	3097	957	1776	154	35	38	3776	421	3945	3774	6537	919	3113
AGTTGCCTTATGGACGAAGT	14420	Galc	CD8_401	15680	30998	28867	5557	12257	912	238	147	34852	1855	25050	35409	47351	5915	15351
AGTTGTGGAAGCATACGGAG	320495	Ipcef1	CD8_527	7671	17749	16576	1424	7544	595	168	72	32923	1155	12388	18329	40002	4512	8322
AGTTGTTGTCACAGCGTTGA	14525	Gcsam	CD8_417	23848	46864	38425	5493	15868	1343	343	201	67343	2833	37444	51164	87895	9877	24543
AGTTTACCGAATTGTCCCCG	15900	Irf8	CD8_534	3764	5484	3921	827	2566	124	57	15	9277	365	4841	4487	12441	1451	14888
ATAACAATGGAAGTATTGAG	16431	Itm2a	CD8_552	10134	26683	24510	1627	9229	698	124	87	33717	1129	20727	31115	44049	5216	10891
ATAACGAGCAACACTGATGG	14762	Gpr33	CD8_457	19421	39367	29512	6595	12616	986	264	179	47523	2023	28779	38478	62965	7644	19773
ATACAACCTAAAGACCCGAG	14696	Gnb4	CD8_443	17021	34153	26173	1600	15180	1182	213	142	44644	2064	27306	32392	60374	7184	19812
ATACGGTCAGGTCAACCACA	16407	Itgae	CD8_547	11600	21863	20314	2659	8369	670	175	78	21373	1140	18377	24566	30037	4086	10719
ATACTTAGCGATGTCAGTCA	19012	Plpp1	CD8_794	9749	21601	26011	2120	9786	790	182	69	30244	1177	19004	27867	40490	4722	8408
ATAGAAGTAGGAAACCGTGA	26557	Homer2	CD8_503	11063	18217	15765	2958	8528	477	127	77	26110	898	17665	17926	35603	3626	10429
ATAGGCTTCTACGACCAGCT	14269	Fnbp1	CD8_373	17636	32595	29252	3939	14397	937	183	137	30790	1805	29181	32403	48225	6342	17750
ATAGGGAAGCAACAGAATGT	20708	Serpinb6b	CD8_899	14930	29965	27867	3772	10081	742	221	205	39177	1937	24424	34910	51072	6382	13360
ATATACTTACTGTTTCGACA	241226	Itga8	CD8_541	10883	21399	17094	5400	8209	564	206	58	27284	1190	16411	21118	33623	4397	12924
ATATCCAGTTGTTAGGGCAT	27007	Klrk1	CD8_567	22829	53688	43404	4723	16719	1156	332	282	82993	3008	39934	57176	101201	12165	27356
ATATCGATCATCAAGTTACG	54725	Cadm1	CD8_132	3925	7862	5784	1667	2789	167	72	28	6430	557	4439	6871	9566	1346	4384
ATATCTTACATCTATCCAGT	16168	Il15	CD8_523	9305	22689	19644	2376	8466	608	85	78	26967	994	16444	22167	33292	3872	10390
ATATTAGCTTGGATAAGTCA	338365	Slc41a2	CD8_953	11052	26344	20857	1779	8399	786	217	118	26354	1379	17501	27051	35387	4700	12135
ATATTCAAGAAACCAGACCC	19217	Ptger2	CD8_825	11201	27339	21033	2995	10396	643	215	124	40655	1933	23609	25882	51162	5851	14761
ATCAAAGACTACTTCCATCG	67092	Gatm	CD8_409	9310	19608	14728	1308	7433	500	199	53	20247	972	15386	16765	29068	3522	9602
ATCAGGACCTGACAACATCC	100216530	Snord118	CD8_983	2735	4470	3504	96	1646	126	49	15	3921	217	3734	3589	5438	860	2346
ATCATCCCTCCAGATATCCA	226421	Rab7b	CD8_845	12574	23113	21878	2088	7913	448	163	164	28946	1353	19699	27935	37465	4508	9883
ATCCAGGAATCGGAATACGC	27278	Clnk	CD8_226	10568	21527	18343	4198	8803	698	82	112	39593	1250	18263	24459	49238	5514	9842
ATCCATCACAGCTTGCTGAA	12520	Cd81	CD8_186	6289	12730	8048	1517	3209	222	91	56	16253	952	10479	11483	20123	2472	6440
ATCCCACAACAAGATAACGT	12525	Cd8a	CD8_194	24288	54600	44194	4414	17588	1428	293	295	88906	2655	38771	55188	100031	11777	29720
ATCCCGATGAGCATCAGGAA	109154	Mlec	CD8_640	3387	7109	5708	1066	3081	140	59	19	6448	530	5682	7882	10419	1345	4203
ATCCTTACCAACATAGCCTG	227541	Camk1d	CD8_133	5814	14878	12073	1489	4002	316	184	57	13724	698	8586	14972	17975	2525	6781
ATCCTTTGTACTGACATAAG	11520	Plin2	CD8_790	11756	24113	21193	2139	9741	725	242	109	30057	1390	16711	25392	41316	4775	13366
ATCGCGCTGACACAGAGGTG	26557	Homer2	CD8_504	8727	16777	14636	433	6328	497	110	47	19349	1063	11184	18603	26834	3494	9780
ATCGTGCATTCCTTATCACT	17329	Cxcl9	CD8_253	6969	14929	10600	965	5056	417	212	60	15727	754	9329	13977	19630	2604	7231
ATCTACAAAGTTGGGAACGG	142980	Tlr3	CD8_1032	14017	28071	19044	2479	8300	632	244	122	33918	1677	23954	27490	47471	5811	14790
ATCTACTAACATGTAGGACA	72865	Cxx1c	CD8_263	14782	32318	23404	1758	9407	611	192	179	38016	1895	22781	31330	48836	5901	16952
ATCTGGACCACTGTTACACA	100038460	Gm10677	CD8_436	3454	6320	4417	310	2582	111	90	52	7260	451	4705	7088	11183	1142	3922
ATCTTTGTTGACATCGCCAG	229731	Slc25a24	CD8_941	12996	26350	21199	3114	9079	529	179	146	25367	1427	20713	26184	37242	4748	11698
ATGAACGGGTGCTCACCAGG	11520	Plin2	CD8_792	17357	33359	26376	3288	13845	1036	207	193	41559	2073	28904	29264	62000	7698	16159
ATGAACGGGTGCTCACCAGG	11520	Plin2	CD8_786	17357	33359	26376	3288	13845	1036	207	193	41559	2073	28904	29264	62000	7698	16159
ATGAAGCCGAAGATGAGACC	226695	Ifi205	CD8_511	6053	11340	8308	891	4715	320	106	83	11203	610	9418	9809	16596	2200	6055
ATGAAGGTCCTGCAAACCCG	11983	Atpif1	CD8_85	11866	21801	16091	2146	8502	619	193	85	27824	1659	19348	17929	38911	5123	12489
ATGACACGGAGAAGATCCCG	21844	Tiam1	CD8_1018	23951	36254	31467	4463	15982	1249	278	212	48617	2150	37113	36993	69369	8704	19660
ATGACGGCGGACACGCGGAG	12549	Arhgap31	CD8_65	15904	31337	23617	5378	12805	1019	178	152	40583	2041	27774	30297	59006	7350	17152
ATGACTCTGGCACAGCAACA	15247	Mfsd14a	CD8_635	16352	31534	27345	2812	12364	635	320	148	53682	2191	29366	38357	69812	7923	15585
ATGACTTCCCCAGTAAGCAT	73205	3110043O21Rik	CD8_7	15882	37330	32597	3450	15132	1076	186	154	48312	1940	28037	33360	61378	7699	16543
ATGAGAAAAAATCAGGACAG	229731	Slc25a24	CD8_942	9451	19141	12870	1269	6497	513	98	89	24050	1091	11972	13962	30832	3951	9326
ATGATATCATGTATCCTGCG	224143	Poglut1	CD8_797	4952	10987	6569	271	3562	190	54	52	13195	611	7246	8695	17007	2236	6979
ATGCAAATTCTCAGGCGACA	620246	Gpr52	CD8_461	6042	13060	10316	1836	4614	391	106	71	24694	1064	9489	12254	29680	3147	7315
ATGCCCTGCTAAATGCACCG	18689	Phxr4	CD8_760	19348	32002	25604	3418	12870	841	321	161	40217	1861	23912	30639	56148	6593	17741
ATGCCTCATAGTCAGGTCCA	67530	Uqcrb	CD8_1103	16295	31510	24296	2178	10888	727	228	222	45865	1797	21701	28848	55646	6720	14306
ATGCTAAGGCATTTACAACT	239081	Tlr11	CD8_1024	25949	55462	45162	4307	19884	1279	305	247	80785	3262	43913	55192	100555	11967	26198
ATGGAGGTTTCTGAGAGGCG	65970	Lima1	CD8_582	11706	19457	15282	2657	9176	580	183	102	25502	1218	15667	16925	38381	4688	12147
ATGGCTCGTGATCGACCGGA	76267	Fads1	CD8_338	18269	31648	25072	3998	12645	821	164	186	37106	2182	27319	28730	51981	6655	19525
ATGGGGCGTGGAACATGACG	72599	Pdia5	CD8_748	21764	43179	35770	7416	15377	1041	442	209	48220	2482	31984	40457	64491	8069	21019
ATGGGTGATGTCTATAATGG	18689	Phxr4	CD8_758	1769	3531	3633	349	1038	127	2	26	7027	194	2868	4886	8220	818	1621
ATGGTATCAACATTCTACAA	226421	Rab7b	CD8_846	14647	30877	24780	2484	10291	638	338	116	46017	2283	24276	28830	56728	6534	14961
ATGTAAGCAGAATCCCACAG	100504486	Gdap10	CD8_422	6296	12669	9589	2183	5013	521	50	84	15492	637	8957	11528	22073	2746	7926
ATGTCACTGCCCGAGAGTCA	16160	Il12b	CD8_519	13465	26268	21535	2569	9707	747	259	191	39632	1784	24018	27220	52833	6290	12452
ATGTCTTGCTTGCATCAGTG	620246	Gpr52	CD8_463	10706	24296	21829	692	10356	541	104	129	24433	1432	21107	27428	35842	4644	12764
ATGTGTCTTAATGATCCGTG	20887	Sult1a1	CD8_1009	8359	16300	15370	1059	6067	475	297	53	23805	917	11903	19425	31097	3522	9117
ATGTTATCCCGGGAAAACGT	11416	Slc33a1	CD8_951	9089	14129	8446	3609	4161	371	112	57	14369	885	10834	11630	19418	2579	16116
ATTACCCATGAGACTACTGC	12512	Cd63	CD8_181	7994	12753	10966	1059	4348	406	34	169	18734	629	9593	13694	24500	3006	6892
ATTACCTGAACATTTGCTAG	232414	Clec9a	CD8_223	10084	19484	13738	1993	6645	629	168	83	25510	1118	14881	18942	34542	4033	8401
ATTAGAACCAGACATGATGT	74167	Nudt9	CD8_718	17980	33620	24467	2881	11322	649	153	148	45514	1920	25818	32381	55203	6987	17873
ATTCATGCAGCCTGTTTCGT	14762	Gpr33	CD8_460	14036	29156	25660	4588	11367	753	486	149	38635	1684	23541	28835	50455	6265	15595
ATTCCTGGATGCATACCCCG	212032	Hk3	CD8_496	10861	18856	11592	1738	6250	487	200	87	28552	1235	17325	17503	40954	4941	11131
ATTCGGATTCTCGAACGGTG	109700	Itga1	CD8_537	9670	15385	12490	1428	6334	437	106	81	16381	967	11703	13713	25035	3309	9002
ATTCGTTGTAAGAGGAGACA	67092	Gatm	CD8_410	17302	33452	25213	2873	12396	754	183	129	38494	1882	25625	33412	50914	6769	19901
ATTGAGATGATGTCCGCGAA	433375	Creg1	CD8_234	19549	39310	31469	3823	11960	979	249	191	51737	2744	29490	41957	69306	7837	20455
ATTGATCGAGTAAAGTCCAG	84095	Pi4k2a	CD8_764	11705	22087	20431	2863	9280	743	67	142	34213	1316	15763	22095	44506	5565	9465
ATTGCAGCATCCATAGATAG	14762	Gpr33	CD8_459	12732	27365	21756	3747	10476	655	193	140	44359	1400	22945	29524	54195	6319	14670
ATTGGAATACTTGTCACAGA	22166	Txn1	CD8_1088	7790	13378	10000	2746	4886	365	145	59	16378	727	11592	12430	22240	2551	8105
ATTGGTGACAGCTGTCACGA	73205	3110043O21Rik	CD8_8	19490	41638	38950	4614	17093	1407	202	206	59694	2364	32780	46033	81611	9345	20269
ATTGTTATAGGAACTCCCGT	230157	Tmeff1	CD8_1035	12324	23801	17791	1205	8554	505	89	113	35437	838	17440	22992	45642	5343	12217
ATTGTTCTAGATTTCAGGAG	16854	Lgals3	CD8_577	14311	29823	24180	1327	11562	769	230	156	36194	1904	18554	30580	48973	5926	14963
ATTTAACAACCTAAAAGACG	78771	Mctp1	CD8_626	11755	25062	20219	2870	9736	700	130	97	37795	1415	19180	26585	44889	5496	12583
ATTTCATTTAGTGAGTACCA	73139	Cenpv	CD8_204	3639	9244	5739	528	2814	172	92	32	11947	338	6624	7030	14416	1936	3885
ATTTCTTGACCAAATTAACA	224143	Poglut1	CD8_798	4209	8095	6808	1756	3664	189	78	54	8928	676	5525	7166	12172	1730	4438
ATTTGGACGAGACCTTGAGA	11750	Anxa7	CD8_46	24610	45762	41597	6281	17598	1377	257	226	69805	2819	36500	48438	85985	10539	23650
CAAAACGCCTGCCCAACTGG	382083	Snx22	CD8_990	13099	23064	16477	1825	8837	708	340	147	32494	1582	19224	22920	46974	5254	13511
CAAAAGTGTCATTTCAGACA	100216536	Snord1c	CD8_988	16086	31105	21219	1608	10186	642	239	152	45778	1947	24830	23799	55842	6408	20011
CAAAGAAGCACATCTCACCA	16431	Itm2a	CD8_551	10228	20054	15295	2344	6764	491	150	71	30251	1289	17368	17598	36444	4584	8235
CAAAGAAGCGTTCATTGACT	67475	Ero1lb	CD8_331	20785	30820	23400	3201	11980	855	245	149	33064	2131	28893	26761	47970	6103	19039
CAAAGAGCACACCCAACCCT	66102	Cxcl16	CD8_249	15963	29790	21689	1656	11290	748	362	180	45901	2137	23952	26560	56407	6421	12570
CAAAGCCATAGCTATTTACG	108105	B3gnt5	CD8_99	7723	13960	10732	2133	5943	555	103	54	20452	743	11502	15611	28133	3411	7215
CAAAGCTGACCTTCGTGCAG	56349	Net1	CD8_702	22136	41281	30213	4189	15674	1140	316	167	51341	2477	35863	38186	73001	9033	22743
CAAAGGGCCACTACACAGAG	73710	Tubb2b	CD8_1080	7736	15434	12154	623	6622	373	115	63	18370	922	11323	12825	26695	3264	8412
CAAATGGAAGGCTAGCCACA	70355	Gprc5c	CD8_468	6342	12751	10431	980	5133	386	108	51	22064	634	9458	11969	26524	3318	5036
CAACAACCCCCAGTTTGACG	19414	Rasa3	CD8_855	14720	25738	21812	2071	10824	665	171	137	36571	1462	21534	26380	51079	6254	11483
CAACACCATCTCGATAACCA	18574	Pde1b	CD8_742	15885	34515	24217	2261	10279	661	362	116	38782	1965	26586	30827	48287	6106	13461
CAACCACTATCTCAGTGCAA	12125	Bcl2l11	CD8_106	14349	26265	22675	4414	11507	750	337	125	41342	1322	20954	26007	49605	6090	12417
CAACCATGCTCCCTACAGTG	399510	Map4k5	CD8_622	21103	45175	34486	1649	16255	914	377	233	42658	2335	34291	38856	60874	8310	18859
CAACCCAGTGGAGTACACCG	74167	Nudt9	CD8_717	25063	39934	28919	6397	16736	1086	373	254	58969	2866	33597	34880	83487	9508	22907
CAACCTTTCAGATTTCACAG	320495	Ipcef1	CD8_525	20453	37977	30491	2722	16496	1105	217	216	57109	2094	28914	36085	77589	9161	18148
CAAGAACAACAAAGTGAACG	231452	Sdad1	CD8_871	13240	30079	27504	2341	12900	842	165	170	38877	1880	22861	27667	50849	6293	16439
CAAGAGCACAAAAGTAGATG	12290	Cacna1e	CD8_122	4791	9895	8195	915	3463	238	46	73	9955	588	11008	10652	15204	2099	5823
CAAGCAGGATTACAATCAGG	15900	Irf8	CD8_533	4653	7256	4441	389	2689	156	138	58	8873	618	5567	6600	12491	1692	11063
CAAGCCCAACACATCATACA	73910	Arhgap18	CD8_60	2295	9379	7751	310	3328	149	66	47	9070	384	6651	8861	12038	1663	3697
CAAGCCCATACAGACCACAC	232414	Clec9a	CD8_224	18544	35260	28310	4763	13175	1076	379	192	50104	1936	24907	34397	62082	7278	14274
CAAGGTGAGGCGACGCAGGG	239081	Tlr11	CD8_1022	26338	47064	34582	6230	18552	1469	465	217	66602	2853	40322	44008	97387	11344	27378
CAAGTACGGATGGATGTTCG	18798	Plcb4	CD8_776	10580	20638	16545	2203	7796	534	103	83	15827	1452	16612	19667	24862	3558	11857
CAAGTCCCAAGTGAGCCGAA	24050	Sept3	CD8_893	2339	3989	3446	194	1573	63	78	2	6204	306	1990	4171	8540	974	1986
CAAGTTACGTTCAAAATGAG	67168	Lpar6	CD8_588	13343	27106	26202	1845	10306	856	195	58	32634	1413	19690	29723	43173	5120	11125
CAATATCCTTACCTGATGCA	434065	Gm1965	CD8_438	11424	25610	18929	1260	7709	611	240	115	24870	1722	17066	27323	34346	4498	10536
CAATATGAGGAAACGCCGGA	14629	Gclc	CD8_414	11702	18164	13846	2900	7314	575	121	111	20738	1602	18517	16654	31029	4002	14408
CAATCTGTGCGTGATCGGCG	56421	Pfkp	CD8_751	18262	37971	27511	4678	12293	1084	317	265	47669	2468	32848	35013	68249	8183	20137
CAATGAGTCTGAGCCAATCG	230857	Ece1	CD8_302	15312	30723	21488	4403	11436	751	284	188	33557	1586	26623	28847	47398	6152	16782
CAATGGATACAGTCAATTCG	244871	Zc3h12c	CD8_1117	23245	44323	34117	4255	16899	1192	246	200	59714	2592	37328	40930	78055	9754	21901
CACAACCGTTATCCAGCCCG	20970	Sdc3	CD8_873	19562	44180	36966	4085	18822	1405	376	233	60643	2226	36103	45529	80142	9632	20027
CACAACGGCACAGAGCCCGA	11542	Adora3	CD8_17	13318	24962	19180	1392	9955	741	355	85	34133	1350	20399	21981	47050	5638	12624
CACAAGAAGAATGAGCACAC	17067	Ly6c1	CD8_598	3131	7473	4768	598	2207	245	35	25	7417	422	4469	5250	9061	1211	3447
CACAAGGCAACGGTGCTCCG	20520	Slc22a5	CD8_938	22847	44088	37384	3458	18669	1400	483	206	61521	2768	41090	47642	94925	12289	25241
CACAAGTTAACACTGCGTTG	544963	Iqgap2	CD8_531	14429	27952	21567	1336	9277	674	151	139	41639	1940	22070	27500	53804	6495	14603
CACACCCACGAAAAACAAGG	20520	Slc22a5	CD8_939	6642	14402	10458	1615	4973	328	123	88	17558	858	11002	13016	22630	2830	5816
CACAGCCCAGAGTCCAGTCG	384009	Glipr2	CD8_431	23739	43028	36083	4673	19833	1254	508	198	54901	3127	43717	39298	79778	9612	24523
CACAGGACCATAGTCACCAA	75188	1700009J07Rik	CD8_4	6764	14040	8975	1337	3963	267	140	52	14394	792	13562	14452	20574	2466	6977
CACAGGGCAGAGACACTGGT	18132	Notch4	CD8_712	24458	48595	41094	8961	21705	1230	526	246	61700	3381	40139	49578	88768	11243	26645
CACAGTGCTACACTGAAGAA	17329	Cxcl9	CD8_255	6115	10799	8427	2461	4282	322	135	89	14455	890	8768	9281	18283	2246	6531
CACATAATCCTCCTCCTGTG	100217464	Snora41	CD8_979	10487	21969	18059	4104	7537	617	180	92	26906	1221	19380	22528	36367	4405	9859
CACATACGCACCATAATTAG	229600	BC028528	CD8_103	14920	31492	26945	2573	11376	661	197	206	35626	1396	24115	30394	44967	5711	11207
CACATGATGTCACCAGCACA	23832	Xcr1	CD8_1115	22765	49703	42469	5227	17204	1243	315	236	72378	2950	36059	46150	89590	10644	20846
CACCATGACTCAACTAACAG	224840	Treml4	CD8_1049	11573	21963	17447	1604	7745	658	178	63	27392	1497	16925	20506	35684	4753	9241
CACCGGCCATCAGCTCAAGG	74055	Plce1	CD8_777	6485	12356	10063	1442	5156	358	105	85	12692	750	10238	11682	19696	2566	5885
CACCTACGCAGTTATCACAC	224454	Zdhhc14	CD8_1121	14674	31559	30599	2660	12601	842	279	119	41953	1535	22966	32609	53079	6138	13010
CACCTGCTACTGAAGATGCG	320495	Ipcef1	CD8_526	17230	32824	28100	4920	12878	1010	286	147	47299	2199	27804	36420	67593	7562	16137
CACCTGGGATGACCCCACGT	70355	Gprc5c	CD8_465	48247	88207	68921	6942	34181	2607	729	473	132516	5851	70520	82402	179185	20692	47667
CACGCACAGGGTCATGATCG	15566	Htr7	CD8_505	9424	21782	16267	2709	7758	529	147	112	28508	1088	16274	23071	41232	5017	10172
CACGGACGCAGCATCCACCT	12368	Casp6	CD8_139	22219	41379	31254	4444	15355	1186	372	196	49932	2936	30071	38270	72847	9056	20849
CACTGGGAGCATGTATCCAG	54381	Cpq	CD8_229	20830	35592	27765	4140	12802	1013	364	177	46138	2432	32934	31749	62250	7658	20032
CACTTTCCGCAAGTACCGGG	84095	Pi4k2a	CD8_761	20496	41218	33165	4751	19094	1320	461	260	53589	2334	31770	33601	76335	9742	22765
CAGAAAGTACTCTCTTAGAG	20723	Serpinb9	CD8_907	5408	10721	6936	1763	5617	287	117	43	10490	903	10918	9769	19069	2345	5436
CAGAAGTCTGACAAATGTGG	232413	Clec12a	CD8_212	7498	13801	12216	3073	5680	440	36	102	17808	882	11372	14682	25020	2861	8770
CAGAATGCTTTGTATAACCA	13998	Fgd6	CD8_362	13526	27439	18066	1829	9323	758	206	125	25971	1500	21225	23842	39246	5211	11680
CAGACTAGGAGTGCCGTCCG	16918	Mycl	CD8_678	11906	22640	16564	1376	9273	695	204	151	27771	1561	21722	21514	41896	5023	13846
CAGACTTGAGAGGAAGCTCA	67475	Ero1lb	CD8_332	13073	24233	18776	1876	9264	636	203	153	34123	1543	17665	23101	44214	5516	10958
CAGAGGGAGAACCTGCTCCG	72121	Dennd2d	CD8_281	26528	41514	32452	5054	21135	1403	325	223	54504	3183	41449	36224	89941	11345	23683
CAGAGTTCTCATTAGACCCG	109135	Plekha5	CD8_784	11283	23775	18557	2303	10603	745	169	96	35235	1309	17474	20791	48664	5784	11455
CAGATGGCGGCAATAGTGAA	67533	Ppfibp1	CD8_805	11700	23704	18787	3262	9723	651	169	123	31404	1579	21238	21121	43679	5353	12846
CAGCAGTGCTTATCTCGTGG	20351	Sema4a	CD8_888	14689	29822	28296	4398	13904	1112	231	177	37946	1837	24693	31073	57375	6884	16627
CAGCCCTCCGAGACCACCGT	217715	Eif2b2	CD8_313	25486	45306	28124	5987	17250	1035	580	203	54882	2853	37221	38876	76229	9823	29722
CAGCCGGATATCGTAGAAGG	241226	Itga8	CD8_543	20960	37625	29103	4549	16903	1141	334	221	42610	2463	37755	35461	65654	7910	20871
CAGCGCCTGTGATAGTGCTG	140497	Cd300c2	CD8_169	5570	10564	8383	1100	5025	353	112	69	15026	594	8845	10806	22301	2823	7130
CAGCGGCTCAAGTTTGAACG	218215	Rnf144b	CD8_862	12194	25518	21572	2575	10839	912	209	156	32818	1796	25021	25657	52122	6339	15200
CAGGACCTGAGCCCCGACGG	15566	Htr7	CD8_508	25288	39992	30608	3338	19027	1254	463	225	49138	2542	39049	38375	81283	9998	23578
CAGGCAACACAAATTCTGGT	14126	Ms4a2	CD8_672	20021	39635	31366	2884	14771	1030	240	147	62274	2341	30582	38098	76091	8681	18269
CAGGCAACACATAAACACAT	20723	Serpinb9	CD8_906	15150	36592	35824	2768	14231	1106	244	135	35906	1881	25124	36899	46993	5912	14763
CAGGCGTAAGTTTGACCCCA	70420	Arpin	CD8_77	20671	38253	35146	3603	16839	1408	535	267	59476	2440	33582	38465	80012	9213	19216
CAGGCTGAGGAACAAAAGGC	71816	Rnf180	CD8_865	6154	11447	7708	972	4668	341	134	61	13955	809	8634	10662	19154	2595	6245
CAGGGTCCACGAAACCCTGG	384059	Tlr12	CD8_1028	22489	39998	33109	8308	16554	1301	372	309	52559	2771	35529	39568	78570	9168	23561
CAGGTATTCATCGCGCAGCG	74055	Plce1	CD8_778	11566	20954	15774	2062	8348	657	255	42	32222	1402	17386	17972	44979	5403	11801
CAGGTGCCAGAGCCAGACCA	108956	Apol7c	CD8_52	18027	31881	20250	3431	10698	914	243	182	43164	2047	23488	24794	56812	6942	22133
CAGTCCCAGGTAAATCACCA	19024	Ppfibp2	CD8_809	1612	3357	3096	929	1500	143	65	6	4724	115	2509	3853	6526	683	1767
CAGTCGGATAGCATGGATAC	11983	Atpif1	CD8_88	14295	25508	21622	3669	9326	727	280	170	34808	1642	19188	26765	44961	5219	15050
CAGTCGTAGATATCAACATA	12482	Ms4a1	CD8_667	9950	25835	24901	2627	10207	778	120	80	34421	1916	20533	28497	45574	5528	11744
CAGTGCAACTTACTATTACG	208154	Btla	CD8_117	12552	27214	20549	2902	9443	566	230	128	31970	1552	19880	25000	43146	5311	14728
CAGTGCTGGGACCACGCACA	387565	Cd300c	CD8_165	20685	36752	25556	2595	13389	926	265	167	54731	2410	30903	32598	72511	8859	20131
CAGTGTGTCATGTCAATACG	140497	Cd300c2	CD8_170	13000	28532	26180	3957	10503	909	212	112	46101	1764	20426	32624	57009	6558	13614
CATACAGAGTAACAGCAAAG	29809	Rabgap1l	CD8_850	8651	18982	17044	2191	7117	469	177	66	30235	833	15439	18217	40064	4402	8012
CATACTGTGAGGAGCATGCC	14701	Gng12	CD8_445	9671	21623	18776	3717	8028	531	179	112	28717	1238	18564	22611	38664	4876	10763
CATAGCGAGCGATAATCTCT	14420	Galc	CD8_403	14035	29742	21705	4483	10667	787	335	208	44666	1994	24317	27906	56717	7028	18801
CATAGCGGTAGATCTCCTCG	214345	Lrrc1	CD8_591	12021	25784	14450	2792	7736	577	200	107	30106	1572	21785	20575	41431	5085	18034
CATATATGAATTGTCCCGAG	56349	Net1	CD8_703	11733	20710	14681	2811	7857	487	108	120	24234	1484	17278	19977	35502	4659	13476
CATATCCTGCAGAACCCCCG	20355	Sema4f	CD8_889	17228	26616	18458	4755	10504	924	137	186	48500	1820	22360	22495	64029	7092	13293
CATCAATATACTTGGATCCA	12494	Cd38	CD8_178	14296	33603	28006	1616	11717	776	207	128	51996	1346	24744	31649	61337	7176	15678
CATCAGCCATATGCGTACGA	214459	Fnbp1l	CD8_377	15416	30753	23802	2537	11371	744	220	147	40885	1833	22656	30977	54341	6294	15850
CATCCCGTCCTTTCGCCACG	69226	Snx24	CD8_995	17438	38575	36999	5810	14703	1137	167	158	50476	1891	30193	42580	65858	8207	16868
CATCCTGTACAATGATCGAT	18574	Pde1b	CD8_744	16832	31595	30677	3167	13318	787	223	176	54431	1784	21646	32827	64663	7767	15958
CATCGCTGAGCAGATCGAGA	56320	Dbn1	CD8_280	9938	15356	12504	1438	6608	458	153	81	28186	824	16265	18459	36698	4031	8053
CATGAAAGGAGTATGGCTTA	15247	Mfsd14a	CD8_633	3368	6246	5336	721	2363	185	64	34	4748	291	5608	6418	7611	1168	2774
CATGAACTGTTCGTTGATGG	232288	Frmd4b	CD8_391	4618	9584	9018	754	3580	308	36	64	16028	628	7531	9911	19597	2215	4920
CATGACGTCACAGATCACGG	14269	Fnbp1	CD8_375	14794	27904	25042	3612	10863	1003	408	141	39976	1651	25822	26491	54332	6703	13683
CATGCTTAAAGCGATTCCGT	270163	Myo9a	CD8_684	14294	25304	18674	1889	7479	473	311	137	33776	1693	22734	22986	44161	5841	17350
CATGTAGTCATTGCCAACTG	75188	1700009J07Rik	CD8_1	22773	46627	39170	4928	18305	1199	369	266	58095	2783	36822	45300	75128	9297	22380
CATGTCTGCTTTGACTGACA	225845	Pla2g16	CD8_772	12283	28034	24441	2799	11217	719	225	126	43012	1270	21087	29955	52544	6048	13212
CATGTTAGCAATCTGAAACG	226695	Ifi205	CD8_510	10401	22885	18330	2548	9094	777	63	86	31310	1282	16949	19539	39766	4699	10491
CATTCAAAGACAGTCTACCC	71409	Fmnl2	CD8_372	3147	5061	3171	1901	1223	128	86	18	4561	289	3227	3905	6088	876	2791
CATTGCCAGCAAGCCACGAG	67041	Oxct1	CD8_727	13192	28195	19780	1931	10215	724	212	105	31831	1638	22622	25178	44287	5908	11282
CATTGGTGAACCTTACACAG	232414	Clec9a	CD8_221	10425	17489	12556	1307	6642	570	158	106	29741	819	12420	15721	36985	4296	8251
CATTGTGCTGAGATCAACAC	23832	Xcr1	CD8_1114	14004	31193	23671	2818	10306	751	204	193	47475	2442	21406	30106	57122	6276	16856
CATTTCGAAATACCTTCACG	108150	Galnt7	CD8_406	11893	23463	19025	2267	9503	777	216	109	35825	1472	17867	25107	46096	5547	11522
CCAAAACTGTCTGTACACAG	12491	Cd36	CD8_174	9243	19004	16868	2001	8642	608	101	91	25896	1245	14389	18453	36288	4382	10182
CCAAAACTTTGAACCCTCAG	78771	Mctp1	CD8_625	12904	23782	19142	3348	9836	680	276	89	33369	1848	19536	20840	45405	5306	10694
CCAAAGTCTTGGAACAACGG	69226	Snx24	CD8_996	2967	4444	5338	197	2378	170	63	42	4865	242	4716	4777	7697	901	2810
CCAACAGCATAGCCCAAGCC	14701	Gng12	CD8_446	7411	14659	10081	1737	5668	356	109	88	14212	1045	10882	12171	19915	2713	6732
CCAACCTAAGAAGAACTCGA	14269	Fnbp1	CD8_374	1038	2481	2236	354	950	60	88	0	3040	107	1726	2866	4436	549	1066
CCAACTCACCGACCAAATCA	71665	Fuca1	CD8_393	20873	45916	36247	6736	17102	1224	296	141	55677	2883	32873	41903	71401	9159	18709
CCAAGCGGCAGTTGATACGG	28169	Agpat3	CD8_36	14004	23810	19562	2030	9965	755	140	130	30172	1437	21526	23491	46871	5777	14618
CCAAGTGTTGGAAACGCCCG	69672	Txndc15	CD8_1091	17579	28621	22991	3365	13702	979	299	228	45437	1964	28148	25633	70936	8227	17983
CCACACAAAGCTTCTTCATG	12482	Ms4a1	CD8_668	17518	33461	24825	2780	12260	909	239	209	43618	2525	28360	31541	57719	6954	15800
CCACACACGGCTCGGCACTG	170756	Slc8b1	CD8_968	18347	32185	24940	4841	11545	951	251	136	47878	2255	27179	32300	67703	8143	17859
CCACACTCACAACTTGGCCG	170756	Slc8b1	CD8_966	7987	19460	12827	2857	6118	567	127	112	30457	1029	15692	16387	39108	4640	9302
CCACACTTACCATTTCAGGA	21391	Tbxas1	CD8_1013	12878	27458	25034	3033	11425	777	173	138	51203	1688	17946	27377	59568	6509	12050
CCAGACAGGAGCCTTACTGG	70757	Hacd2	CD8_477	10668	14074	8060	2930	5126	303	100	121	16289	1347	11954	11848	25187	3216	10981
CCAGAGTCCACAGCACCGTG	268396	Sh3pxd2b	CD8_914	11380	16931	14732	1649	7192	464	101	61	16173	1092	15489	15382	26103	3258	9089
CCAGCCTTGTTAAATCCCTG	67582	Slc25a26	CD8_947	9117	9005	5244	1128	2156	185	234	61	7465	980	9669	6323	11150	1610	10594
CCAGCGCATGTCGTAATACT	67846	Tmem39a	CD8_1044	13995	26676	20331	2443	8686	684	171	110	28442	1525	19994	27473	41996	5286	14485
CCAGGAGCTCATGCAACTGA	170779	Cd209d	CD8_160	6524	11254	10723	1707	5890	414	95	86	19045	831	11152	11663	24523	2597	5610
CCAGGTACCAGACGCCCAGC	114128	Laptm4b	CD8_575	26210	45073	32881	7290	19896	1330	916	248	55259	2909	46241	39808	86418	10679	23306
CCAGTGATGTTGCTATGGGA	211770	Trib1	CD8_1054	284	970	956	106	356	18	12	0	2012	8	704	929	2464	271	382
CCAGTGGGTCCGTGAACTAG	66102	Cxcl16	CD8_250	5110	10147	7293	968	3466	321	134	39	14274	486	9968	10351	20834	2400	5383
CCATCCTCCCGAGATACTGT	319352	Pianp	CD8_767	1962	7063	4903	1303	2815	188	74	25	7400	468	4951	7126	11007	1241	2422
CCATGATTGTGATCAGCATG	16854	Lgals3	CD8_578	4127	5968	4550	317	1811	127	5	18	10382	291	6636	4792	11391	1436	3875
CCATGCCAGATCACCAGCGG	19063	Ppt1	CD8_814	23762	36025	29154	2896	16217	1126	406	244	39241	2626	35991	33502	60869	7910	20866
CCATTAGGCGATGGCAACCA	66102	Cxcl16	CD8_252	9724	19582	14898	1319	7494	493	233	72	19797	967	14767	16696	28241	4166	11656
CCCAAGTAAATGTACGAGAG	224840	Treml4	CD8_1051	7107	11727	7784	1124	4813	219	106	46	8962	767	8773	8395	13104	1943	6196
CCCAGCTGCCATTCAAACTG	109135	Plekha5	CD8_783	1441	2817	1707	1125	1090	49	22	14	4388	278	2940	2132	5655	771	1934
CCCCGCACTACTCACGCAGA	12512	Cd63	CD8_182	23580	49096	35035	3834	16658	1387	533	209	64760	3051	40234	42888	85738	10262	23833
CCCGAGTAGAAAGACAACCT	19012	Plpp1	CD8_795	6718	11916	10626	607	4858	324	91	86	19340	706	9403	12196	26437	2976	6041
CCCGCTCCCAAACACACACA	319352	Pianp	CD8_765	22129	47759	33695	3748	16915	1318	406	158	80576	2693	38757	42849	96812	11402	18812
CCCTCATCTTCAATCACGAG	12368	Casp6	CD8_137	13128	27775	19736	1823	9674	554	216	139	27272	1501	21392	25055	36236	4642	14655
CCCTGATTGGCACACCAGCA	17067	Ly6c1	CD8_600	7188	12688	10169	1883	5214	360	155	54	17715	692	12191	11640	23640	2991	5951
CCCTGCCACCCACCAAGGGT	70420	Arpin	CD8_80	30782	51501	49062	7662	23808	1964	362	187	76455	3559	43534	55756	114871	13278	25974
CCCTGGTTTACTGACATACG	17295	Met	CD8_629	5890	8190	5187	733	2610	205	87	33	11494	489	7875	6926	15235	1723	4299
CCCTGTCTGTGGGTCAAACG	230157	Tmeff1	CD8_1034	16820	32836	27889	4165	12788	902	288	153	35250	2022	30391	30730	50362	6971	15091
CCGAAGCTGTCTTAGTACCA	270163	Myo9a	CD8_681	5796	11638	9974	1377	4413	252	148	61	14204	607	11938	9270	19367	2589	5636
CCGAATACAATAATCCAGAC	57394	Tmem27	CD8_1039	7096	17141	14496	661	7768	481	108	137	26317	879	15378	17269	34252	4371	8204
CCGCCAACCAGTTCTTACCC	384059	Tlr12	CD8_1026	21690	42014	29086	3967	15272	1169	328	229	63640	2431	34004	37171	82888	10096	24902
CCGCCCTTAACCCCCTACAG	212326	Fam149a	CD8_343	18964	32540	22774	3056	13647	979	416	206	40455	2160	33298	28198	63732	7770	16920
CCGCTCCGTAGACAATCCCG	212326	Fam149a	CD8_344	24041	42583	31555	4995	18318	1236	322	171	49858	2662	31597	36621	71889	9600	26557
CCGGACAGTCACTGACGCGA	74167	Nudt9	CD8_720	12528	19449	16925	2597	8739	482	219	114	29740	1446	16874	19495	41216	4721	12652
CCGGACCAAGGGCTTTACCA	28169	Agpat3	CD8_35	22623	41363	29363	5645	17294	1214	296	282	44749	2276	33248	36072	68726	9198	21594
CCGGCAACGGTGCATAACAT	237500	Tmtc3	CD8_1045	22768	43274	29764	2748	15899	1282	504	155	63169	2702	32730	40555	83141	10041	23472
CCGGTTGAATGGCCATGTGG	109154	Mlec	CD8_639	27897	47517	43480	3247	19549	1034	512	315	70133	3617	47614	54052	100029	11875	29432
CCGTACACAGGGTCTATCAA	66960	Fam188a	CD8_345	9864	18814	19005	1782	9368	818	52	95	32826	914	16422	19435	44056	4790	9713
CCGTGTAACATCACCCCCTG	53416	Stk39	CD8_1002	9345	21750	19616	3699	8602	576	96	106	38996	1065	16652	22005	49470	5478	9731
CCTAGATCAGCCATCTAGTG	73910	Arhgap18	CD8_58	5816	11523	11488	294	5255	489	47	67	16746	752	9251	11830	23059	2761	5002
CCTAGCATGATACCGTCCAG	18173	Slc11a1	CD8_924	8854	22070	20482	2060	9377	776	146	128	36110	1495	15487	26597	46067	5064	9354
CCTATCCTCTGACTCAAACA	229600	BC028528	CD8_104	11613	27879	22745	3335	10149	622	208	140	39858	1512	21341	23098	46278	5578	12150
CCTCAGCTTACCTTGCTAAG	69288	Rhobtb1	CD8_858	9237	18467	13925	1701	6999	497	250	105	24884	1034	14484	19962	33755	4075	9467
CCTCGGTAAGTGTGTCACAT	109857	Cbr3	CD8_143	14598	30309	27079	3845	12542	842	266	180	37118	2005	27576	33494	52375	6279	11030
CCTCGTATTGAGCTCCGTGG	14254	Flt1	CD8_365	2987	5020	4416	39	2269	119	39	35	8721	448	4736	4385	11637	1383	3334
CCTGAAGAAAGAGATCGGAT	50934	Slc7a8	CD8_961	24829	41982	36331	6071	18029	1254	376	214	56118	3034	40034	43473	76284	9053	22867
CCTGCCGCTGCTCAACTACG	19217	Ptger2	CD8_827	6865	13227	10087	1798	5437	405	77	71	23376	779	10955	12906	31973	3530	6318
CCTGCTCGTTATGAGCTATG	12182	Bst1	CD8_114	16314	32449	24957	4033	11471	797	433	182	46613	2134	26607	30106	59416	7398	17122
CCTGGAGCTGAGACTAAGTG	19414	Rasa3	CD8_853	17908	30359	25756	3264	13092	852	195	190	37319	2150	26555	31314	52223	6688	15123
CCTGTTGATATGCCAAGCAG	329679	Fnip2	CD8_385	6187	10613	7412	526	4186	232	157	65	11969	868	9261	10661	18060	2237	4555
CCTGTTGTGGCTAATTACTG	67133	Gp2	CD8_449	5243	11223	9641	1140	4777	351	219	65	14032	804	8026	11170	20464	2499	5998
CCTTCCTAGAATAACTGCTG	12512	Cd63	CD8_183	9070	13646	10758	873	5292	326	117	106	19832	676	12894	14100	27053	3246	7718
CCTTGGGCACCATTAACCAC	71816	Rnf180	CD8_867	21899	44056	31212	2507	13382	887	336	179	47163	2762	30298	36633	59405	7766	24609
CCTTGGTACCTTGCGTCCAG	66960	Fam188a	CD8_347	15018	29771	19593	4179	10639	581	142	141	31265	1503	25331	24752	41276	5613	14542
CCTTTATTCTTAGAGTCACA	66813	Bcl2l14	CD8_112	12674	27919	26353	2681	11429	779	168	160	40088	1331	21652	29963	50022	5902	12055
CGAATACATAGATCGAAATG	332175	Zdhhc23	CD8_1128	11512	22082	17374	1785	8481	569	141	69	28653	1083	16967	22723	35976	4798	14405
CGACCTCAAGCCAGCAAAGT	27007	Klrk1	CD8_566	24752	45704	40494	5387	17038	1422	470	206	63207	3196	36681	44247	83567	10122	21696
CGATGATGAGCGGATCCTAG	71409	Fmnl2	CD8_370	11299	24843	18762	3517	9407	816	277	142	33407	1722	23363	24994	45672	5426	13690
CGCCACTTATCGCGCCGCGG	19217	Ptger2	CD8_828	8634	17656	14360	1350	6534	617	89	76	25018	904	14065	17952	35557	4333	19876
CGCCGTCTGCGGCTACACGT	230157	Tmeff1	CD8_1033	39947	68568	56401	7402	27650	2126	562	423	88907	4358	62711	71011	134954	17062	50584
CGCGGCCCGTCTTCGCGGGG	433375	Creg1	CD8_236	50333	80872	53361	12061	34695	2692	705	544	98903	6280	82407	70584	167695	20821	51487
CGCTGACATTCCGCCCAACG	69608	Sec24d	CD8_879	14125	23575	16887	3395	9378	631	208	120	35534	1592	21066	20572	48966	5722	13540
CGGACGGTTCAAAGACCGGG	14012	Mpzl2	CD8_653	22774	36308	26808	5023	17097	1241	443	236	55790	2627	37962	31365	85186	9915	22253
CGGAGTCCAAGTGACCGTCG	50781	Dkk3	CD8_286	7503	12757	7590	748	4867	279	30	74	16964	928	12746	9486	23975	3177	8395
CGGGATGATTAACTTTGGGG	53322	Nucb2	CD8_715	2704	3778	3508	214	2025	132	65	34	5643	201	4381	3504	8655	993	1961
CGGGCACCATGGACTCAGTG	22151	Tubb2a	CD8_1074	14052	26862	19089	3215	10042	762	202	215	29461	1954	19702	23451	42682	5438	16208
CGGGCACTGTGCATCCACAC	211770	Trib1	CD8_1053	36988	70979	54035	8356	27531	1797	665	357	85408	4629	59853	68697	120576	15023	38081
CGGGCTTGTAGGACCCGCGG	54397	Ppt2	CD8_820	4769	8360	7376	1468	4070	305	75	39	11550	577	7200	8582	18818	2272	7925
CGGGTATCTCCTCATAATGG	13998	Fgd6	CD8_364	4137	8755	7528	338	3268	247	48	55	7443	538	5367	8201	11516	1560	4015
CGGGTCTGCTATAGTCCTTG	54397	Ppt2	CD8_818	5360	10083	7727	790	4639	294	55	65	13185	593	9458	9194	18603	2295	6493
CGGGTTTGCACTCATGCGAA	19023	Ppef2	CD8_803	12858	23153	21270	2445	10601	597	413	150	25847	1369	22602	22955	38575	5236	14167
CGTGCCATCACAAGCAGACG	55949	Eef1b2	CD8_306	6364	13210	9491	1462	4685	290	102	129	20315	814	10594	10965	25574	3159	8393
CGTGGCCTGTCAGTGTACCG	28240	Trpm2	CD8_1062	12528	20501	14977	2724	7214	493	170	91	27379	1138	19098	18512	39622	4750	12963
CGTTAGATTAGGATGGGCAC	83965	Enpp5	CD8_328	3032	5421	3235	605	1351	155	34	18	5672	322	4216	4353	7198	1028	3160
CGTTGCGCTCAATGTAAATG	218215	Rnf144b	CD8_863	7520	14806	14423	432	5976	390	112	73	26215	851	10440	18397	33527	3638	8893
CGTTGGTCAACTCTTCACCG	210808	Lacc1	CD8_571	8173	16925	13320	1478	7545	576	152	99	27454	914	14246	17440	38015	4402	8688
CTACACCCAATATCAAACCA	239081	Tlr11	CD8_1023	1922	3876	3001	22	1047	180	3	5	10496	294	2320	5002	10750	1083	1695
CTACGAAGTACCCGTCAAGG	109154	Mlec	CD8_637	2294	3715	3851	569	2125	202	0	13	4246	339	3122	4131	7227	841	2407
CTACGGTGCACTCTTCCGGG	26399	Map2k6	CD8_614	5897	10283	7829	1634	4868	290	91	64	17253	713	10487	10871	25709	2859	5464
CTAGATGAGAATTATTTCCG	14420	Galc	CD8_402	5703	10377	8794	855	3595	250	103	48	14429	798	12615	8919	18400	2340	6203
CTATCACAATGAGACCAGCA	50781	Dkk3	CD8_285	17127	33242	31769	4068	14854	952	278	158	46251	1978	27262	37504	60612	7352	14015
CTATCTCAAGAACATAGTGG	140795	P2ry14	CD8_731	6268	10898	9589	1151	4320	254	68	75	17067	1036	8030	10414	21105	2259	5288
CTCAAAGGGCGACAAGCTGT	22272	Uqcrq	CD8_1105	6836	10287	5971	1349	3668	181	144	61	15140	998	9434	7720	18947	2450	9660
CTCACCGTTCCACTCTCGGG	224792	Adgrf5	CD8_15	26220	52259	41796	5962	20725	1567	395	217	75332	3088	41301	53880	101628	11847	26854
CTCACTACAGGTCAACCCTG	18132	Notch4	CD8_711	20145	38917	31003	5953	14052	1065	349	100	59202	1881	31043	36902	70661	8239	16707
CTCAGCAAGAGACTCTCGCA	108956	Apol7c	CD8_50	9483	20243	17727	3089	8854	615	154	123	23534	1235	15694	18945	34155	4257	10260
CTCCATGGTAACTTCCAGTG	73710	Tubb2b	CD8_1078	13696	26753	20581	1553	9102	677	242	181	33271	1776	20962	25518	45292	5517	12942
CTCCTCAATTCGGGTCACCC	12388	Ctnnd1	CD8_245	4694	7724	8363	1132	3612	269	14	28	10812	375	8521	9228	15536	1658	4644
CTCCTGCTCAAAATTCACGA	12368	Casp6	CD8_140	16980	28386	25283	3479	12300	777	355	184	50140	1544	27735	28418	65166	7390	15976
CTCTCACCACCTGTATGGCG	13010	Cst3	CD8_244	8428	15062	13006	1447	6449	562	116	67	20121	971	14046	17670	27358	3386	7717
CTCTCCCTTAGAGTATTGCG	230603	Ttc39a	CD8_1066	11933	22652	16058	2546	7480	628	199	126	28644	1411	17852	22792	39255	4495	11012
CTCTCGGGTCTCCGGCGCCG	67844	Rab32	CD8_838	19475	25446	19646	4843	15142	1025	269	240	41869	2461	37967	24733	79949	8817	19176
CTGAAGTTCCCACTAACCTG	214345	Lrrc1	CD8_589	4206	7220	5242	1174	2666	115	30	14	9093	489	7131	7403	13032	1876	3414
CTGACAGGTAATATGCAGCG	17156	Man1a2	CD8_609	4450	8620	6063	885	2986	232	52	86	12602	422	6535	8656	17170	1979	4339
CTGAGCCAGTCATTCGAGAG	52700	Txndc17	CD8_1093	6404	11116	8047	432	4086	358	61	61	14482	707	10185	11183	20492	2422	5735
CTGATCAGTGAAAATACAGA	399510	Map4k5	CD8_621	16801	30177	22025	3932	12100	824	227	155	54095	1883	22424	27678	64326	7627	14460
CTGATGCTAAGACTCTGGCG	71435	Arhgap21	CD8_62	11108	21839	16403	2365	8283	638	181	82	32158	1332	17814	19826	42400	4906	11413
CTGATGTTAGGATCCTTGAT	100041546	Ly6c2	CD8_604	3827	6996	8979	445	2765	212	51	34	12747	568	5592	8079	14530	1891	3136
CTGATTATGGTACTGCCCGT	12388	Ctnnd1	CD8_246	12530	23906	20909	2914	9402	697	221	92	39089	1395	18222	28133	49618	5661	10538
CTGCAATACCAATTTGGCAT	56177	Olfm1	CD8_724	22337	43021	38494	5134	15924	1380	319	152	59258	2507	35572	43621	74830	9199	18605
CTGCAGGATTAGTCAACCCG	20238	Atxn1	CD8_92	14331	23631	17796	2406	9225	601	151	136	31319	1507	24459	25448	48705	5671	14302
CTGCGCGCCCCACTCCACGA	77446	Heg1	CD8_481	14117	24798	17944	3804	10264	734	306	137	33418	1553	20147	22934	50464	6154	22814
CTGCTCAAAGAACACACTCT	70380	Mospd1	CD8_646	8351	18812	18015	1214	7421	671	190	77	23597	960	11265	18330	30750	3929	9278
CTGCTGAGAGATAGTAACTG	319293	A530099J19Rik	CD8_12	8699	19134	15132	1181	6547	597	93	72	29409	1013	14433	21302	37719	3936	8422
CTGCTGTTACACCATAGATG	21391	Tbxas1	CD8_1014	4862	12382	13807	2728	4943	427	43	58	20945	456	8077	15786	27120	2834	3942
CTGCTTTAGTGAAGGAACTA	381809	Clec4b2	CD8_219	14485	22774	20908	3887	9753	561	137	135	32219	1090	19899	23651	43716	5304	12123
CTGGACCCAAAGCCGAAATG	65970	Lima1	CD8_581	16596	30172	26007	2332	12868	922	300	143	39721	2176	21717	28948	54177	6095	13596
CTGGGCCAAGGGTCACTACA	67951	Tubb6	CD8_1082	25284	43211	30853	6454	16984	1055	379	181	63128	2171	39862	40772	81695	9934	22592
CTGGGGTGATGACGTCACGA	20238	Atxn1	CD8_90	26159	55752	51846	3745	22431	1699	424	240	78684	2823	44647	62837	105417	12536	26191
CTGGTAACTGGGGCTAACAA	109857	Cbr3	CD8_142	20016	36694	31638	4483	14789	1252	280	145	49742	2287	29999	37765	70428	8501	19850
CTGGTAGGCATTACCACCGA	100040563	Dynlt1c	CD8_299	12405	23177	16771	3372	9234	657	292	126	23523	1116	15338	17787	32763	4450	13477
CTGGTCCCGCACAGACAGCG	12479	Cd1d1	CD8_154	5643	12328	8852	1769	4931	454	14	57	14896	567	9955	9695	21488	2698	8010
CTGGTCCCTGAGACTCTGGA	381809	Clec4b2	CD8_220	20819	38460	30231	4684	14256	1147	370	192	51655	2434	33230	37821	71939	8855	20083
CTGGTCTACAGCTGTCTTTA	100217464	Snora41	CD8_978	11241	18851	15605	2426	8943	510	206	151	31428	1445	16086	17871	43875	4821	11199
CTGGTGGAGAACTCTTCGAT	227541	Camk1d	CD8_135	14303	28729	24671	2454	11756	834	301	139	31732	1597	24694	27818	46424	6079	16159
CTGTGCGAGTTGATATTGAA	16407	Itgae	CD8_548	15061	29475	23739	1894	10608	667	195	198	44972	1593	23282	29303	54532	6598	16336
CTTAATCAACCTAACCCAAG	208449	Sgms1	CD8_910	16956	34248	26146	3574	11700	675	196	136	52013	1657	25853	34221	61294	7301	16323
CTTACCATACACATGCACGG	14254	Flt1	CD8_367	11003	20904	15995	1933	8061	537	302	80	25806	1231	17335	20928	34135	4582	9628
CTTACGGTTTCAGACACCAA	100504486	Gdap10	CD8_424	11899	23626	17653	2446	9575	706	195	136	30990	2039	17244	22055	42027	5332	12165
CTTAGATGAAATCCCAGTCG	142980	Tlr3	CD8_1031	9700	14764	8414	1271	6185	397	113	33	15923	867	11774	12436	24331	3227	7512
CTTATACTACAGTCAAGACG	227541	Camk1d	CD8_134	5857	11783	11403	528	4946	383	180	34	17888	671	9155	14012	23366	2650	7186
CTTATGATGCAGGATCACCC	109672	Cyb5a	CD8_268	6545	13377	11612	2243	4927	331	141	52	14551	865	11756	13310	20549	2510	6919
CTTATGCTACCGCAATGACA	12388	Ctnnd1	CD8_247	7724	13020	9945	1119	5001	342	150	22	19467	838	11773	11622	24420	2853	7825
CTTCAACGTCAGTCTGGACG	67111	Naaa	CD8_687	14623	26083	17880	1388	8121	487	405	92	22367	1758	19319	23331	32889	4884	14470
CTTCCGGAGCCTAAAGCGTG	14269	Fnbp1	CD8_376	13992	23009	16308	1942	9219	673	149	151	31913	1654	21571	23702	47995	5624	14772
CTTCCGGCAGATATAGCCAA	224454	Zdhhc14	CD8_1122	13791	22632	21505	3730	8932	744	183	155	30723	1143	18569	23744	43286	5408	13009
CTTCCTCTACATGAAAGCGG	18655	Pgk1	CD8_754	10944	17367	12053	1954	6395	370	357	78	22619	1325	12415	13578	29292	3847	13964
CTTCGACACCGACAAACGCA	72865	Cxx1c	CD8_261	11284	24123	19872	2987	8968	678	170	125	26639	1398	17130	20740	35547	4388	11473
CTTCGGAATCAGATCCAGGT	14696	Gnb4	CD8_442	2532	3956	4038	29	1324	147	13	30	10895	278	3104	4385	12992	1326	2298
CTTCTCTGTTTATGTCAGCG	230857	Ece1	CD8_303	8219	14785	9721	892	5020	383	125	67	17875	958	11673	13681	25946	3099	8046
CTTGAGTAGTGGATTCAGAG	93683	Glce	CD8_426	7094	12912	10649	896	5010	323	51	68	20200	1056	11036	13773	27549	3143	6851
CTTGGCGAATACTGTTGATG	18798	Plcb4	CD8_774	16185	31326	25559	2693	11963	763	363	129	43290	1710	23295	31523	58032	7039	15852
CTTGGCGGGAAGGAACCTCG	67144	Lrrc40	CD8_593	10308	19232	18194	1869	8471	585	145	190	29823	982	16089	19316	41827	4968	12632
CTTGGGTAGCCGCTTCAGCG	69608	Sec24d	CD8_880	14878	20978	14886	4690	9977	760	163	102	36653	1568	24605	18009	60851	6842	14509
CTTGGTGGAAATATTAACTG	239743	Klhl6	CD8_554	8192	14627	10010	2287	5007	296	157	36	26765	926	12157	14776	33764	4140	7328
CTTTCAGTTAGATCACGATG	236266	Alms1	CD8_43	8517	15870	15031	1604	6056	487	96	36	20733	723	13691	19283	28862	3458	8164
CTTTGTACTGACATAAGCGG	11520	Plin2	CD8_789	6036	10460	6629	1360	3236	283	100	67	13532	641	7454	8252	19170	2297	5275
GAAAACCAGGAGACTTCATG	67534	Ttll4	CD8_1072	9801	15839	11900	2733	8007	467	287	63	28838	1121	16470	15786	39972	4696	11434
GAAACACAAGTAGCACGAGA	16168	Il15	CD8_524	10579	17569	14209	1633	7462	551	201	107	22419	954	12816	15963	30855	3814	9373
GAAACGGTGCAACAGATGTT	12484	Cd24a	CD8_163	3211	8151	7766	501	3561	193	51	29	11479	535	6613	8107	14251	1876	4022
GAAAGAACTGCTGTGCCATG	225845	Pla2g16	CD8_769	11331	24157	21402	2810	10650	700	147	102	44162	1427	21137	23329	53867	6623	10221
GAAAGGATGTGGCCGATAGG	384009	Glipr2	CD8_432	2936	5910	5577	2285	2345	188	19	32	11542	440	4351	6640	15177	1682	2777
GAAAGGGTAACGATTCCCCT	11416	Slc33a1	CD8_952	2213	3848	2090	577	1211	52	59	11	5641	507	3628	2409	7795	905	5356
GAACAGGGTCTCACCTGCGT	12484	Cd24a	CD8_164	33557	58509	46926	8030	24491	1806	446	358	78201	4740	51642	60667	113248	14036	33435
GAACGCATAGTTACACAGAG	320463	F630111L10Rik	CD8_335	8585	17409	14010	2108	6106	577	164	48	29752	692	11011	17088	37124	3808	6594
GAACTCGATCGATCAAATGG	73910	Arhgap18	CD8_57	9823	21524	18637	2906	7831	544	149	76	29469	986	17954	18585	38216	4848	10425
GAACTTTACAACAAAAGTGG	243653	Clec1a	CD8_216	12168	25561	21852	5515	11213	695	264	90	33501	1417	20806	26793	45714	5258	11829
GAAGAAGCATATACGTTCGA	109135	Plekha5	CD8_782	14171	24824	18812	3015	9264	677	244	148	27768	1607	18629	26342	40335	5056	14646
GAAGAAGTCCACGCCGACTG	270160	Rab39	CD8_841	2948	5618	2987	1864	1987	252	36	16	7522	320	3816	4303	10019	1322	2170
GAAGACAGCCACAAGAGCGT	52118	Pvr	CD8_829	24881	41745	35269	3499	16776	1335	275	259	63238	2498	40167	45464	86264	10104	24966
GAAGACCATACCGTACAACA	140795	P2ry14	CD8_730	9797	17564	15985	2096	6924	480	132	113	27204	1056	15331	20317	34578	4133	9968
GAAGCCACGAGATAATGGGT	320463	F630111L10Rik	CD8_336	10236	21525	20430	2575	8317	724	165	74	28011	1258	17680	21597	37200	4447	11457
GAAGCGTTTATCACTCCGAA	67041	Oxct1	CD8_725	7613	13104	9163	1776	5541	328	123	90	17477	928	12929	11647	24578	3043	8561
GAAGCTGAATCCGGTGTGCA	56517	Slc22a21	CD8_931	13815	20382	12913	1685	8551	480	172	88	24453	1279	19213	17755	37321	4468	12982
GAAGTATTCCTACCTCAACG	56421	Pfkp	CD8_752	11350	22931	16476	3066	8242	627	155	143	25251	1256	17797	20750	36186	5023	11465
GAAGTGATTGGAATCCCTGG	20708	Serpinb6b	CD8_900	17924	30738	24551	3416	12846	876	156	128	44539	2290	26381	30196	63085	7478	15854
GAATAGTATACACTTCATCG	17476	Mpeg1	CD8_650	12162	20142	12894	5012	8877	1032	145	46	25625	774	12252	10479	35072	4557	12066
GAATCTGGTCCAATAAACTG	69608	Sec24d	CD8_878	10344	22003	19247	3271	8953	683	124	117	21377	1144	19256	22757	33906	4637	10906
GAATGACAGGCTCCGCAGCA	26557	Homer2	CD8_501	7650	10192	7092	1456	4731	363	95	34	14521	696	8390	7473	21140	2631	5516
GAATGGCCGAGTGTCCATCA	387565	Cd300c	CD8_167	14991	26396	21779	4197	10840	888	278	111	36836	1204	24248	24217	49174	6123	13651
GAATGGGGATCTTCTCACTC	18173	Slc11a1	CD8_923	14281	24002	18383	2335	9883	627	230	93	34422	1545	17328	22323	47363	5313	13404
GAATGGTCAAGTTACGAAGA	142980	Tlr3	CD8_1029	12459	23013	20105	3453	9332	615	173	149	35345	1634	18800	22265	44509	5267	11368
GAATGTCTGCCGACACGCCG	11881	Arsb	CD8_83	15361	27126	21431	4252	12378	894	230	155	39732	1884	22908	26878	58317	6766	16221
GAATGTTGATACCGTTCCCA	387565	Cd300c	CD8_166	9494	16018	13848	1321	6093	443	205	98	17758	1159	12831	16075	26206	3230	10468
GACAACTCAGGAATTTGTAG	66660	Sltm	CD8_973	27217	43124	33573	9250	17673	1131	369	229	58251	2660	38486	40299	83721	10025	23355
GACAAGCTTGTCTCCCGCGG	22166	Txn1	CD8_1087	15100	14363	11226	2236	6957	333	160	91	16025	1397	18129	12768	27548	3344	16934
GACAGACGTCATCTTGTGTG	239743	Klhl6	CD8_556	12082	26957	24472	3076	9695	837	345	158	42346	1470	21164	27644	52533	5706	12966
GACAGGAAGATGGCAAACTG	12512	Cd63	CD8_184	6390	11515	8169	1029	3516	227	143	82	11637	429	8488	10837	16213	2102	5538
GACATCCACATCAATGTGCG	73205	3110043O21Rik	CD8_6	17736	39117	32723	1905	14292	1291	423	182	44489	1912	29194	39963	61707	7633	16939
GACCAGGCCGGAGGCTACGT	67951	Tubb6	CD8_1083	21979	39868	31931	3454	17933	1402	280	249	52249	2647	41895	38810	80557	10385	25420
GACCCATACAGAGAATCTTG	70536	Qpct	CD8_833	6349	13510	9969	2471	4941	367	29	102	15836	690	11484	11682	23655	2902	6035
GACCTCGCCTTGACAGCCGA	67270	Mrpl42	CD8_661	5183	8289	4911	1611	2388	197	128	41	9524	713	6147	6569	12974	1805	6881
GACGCCGTATACATGGCGAT	320181	Fndc7	CD8_382	15272	28440	21650	2728	10365	789	214	203	41484	2029	23460	27708	59289	6694	17635
GACGTAAAGATAGCCCTCCA	71544	Arhgap42	CD8_69	13885	25827	19386	2806	9446	751	190	128	30353	1975	21908	23331	42035	5173	14362
GACGTGATCTTGGGACCCGT	319352	Pianp	CD8_766	8740	15457	12805	988	5962	472	54	78	15061	801	13478	15612	22669	3015	8144
GACTCCACCAAACGTGGACA	50934	Slc7a8	CD8_962	8976	19631	17702	1663	7654	620	166	90	25928	1088	13897	19114	35360	3906	9574
GACTGACGTGAAGAAGATCA	226695	Ifi205	CD8_509	5541	11073	7455	1129	3331	239	110	16	14988	552	11112	9732	18825	2342	5710
GACTGGGTAACGTTACCACA	224794	Enpp4	CD8_322	6588	14550	10932	1670	4432	418	116	52	22106	742	10924	14275	26737	3353	8175
GAGAAGTAGACAGAACCCGC	18173	Slc11a1	CD8_921	13407	21901	16989	2539	9017	639	237	190	30895	1548	17881	19061	45055	5714	14098
GAGACCTTGACTATAAGCGG	384059	Tlr12	CD8_1025	9078	15151	11809	1350	6400	531	180	97	15877	1305	12404	14125	26909	3346	11672
GAGAGATATAGAGCCGACCA	546134	Gramd2	CD8_472	4368	7349	5594	280	3226	202	65	70	9994	630	7587	7554	14665	2030	6020
GAGAGTCAGGTAGAAGACGC	224454	Zdhhc14	CD8_1124	13387	24955	20427	3520	9826	611	195	163	34929	1709	19648	24039	46369	5447	16029
GAGATCAAAGCGATTGGGCA	24050	Sept3	CD8_895	22318	44328	33675	5000	17739	1319	477	243	54314	2769	39984	39931	75884	9624	26490
GAGATTGTGCTTCAGCTGTA	232413	Clec12a	CD8_209	15114	26260	24753	1760	11564	648	187	144	36229	1703	22604	26745	50612	6030	13618
GAGCAGCTACTGTTACTACA	71816	Rnf180	CD8_866	5419	8103	7034	432	3914	265	13	51	10399	582	7951	7527	14096	1631	4538
GAGCGAGAAATAGACCCTTG	320609	Strip2	CD8_1005	7369	12018	10678	1911	5483	522	111	62	15363	847	9723	13428	22379	2544	7492
GAGCGCAGCAGACTATAACC	71435	Arhgap21	CD8_61	14831	24915	18155	3279	10120	752	162	83	30032	1828	26425	20947	44415	5499	18277
GAGCTGGTGTCCGGACTGCG	52700	Txndc17	CD8_1095	16782	23178	11551	2070	9031	482	227	142	21295	1940	22693	16898	37924	5173	21363
GAGCTGTATAGCAAAGAACC	232413	Clec12a	CD8_211	4734	7964	5960	1410	3142	301	64	63	11387	677	4855	6749	15744	1818	4602
GAGGACCTGACTCCTTTCCG	224143	Poglut1	CD8_799	9693	14476	9268	2428	5841	413	48	80	17796	1199	13338	12689	27379	3513	11797
GAGGAGGCGGCTTCAAATGT	67846	Tmem39a	CD8_1043	33098	53416	37378	10096	25256	1644	558	290	73258	3994	50895	47052	112679	13605	33556
GAGGATCGGTACTTCCGGTG	11983	Atpif1	CD8_86	9305	17375	12205	1239	5935	587	165	175	27474	1255	15297	16213	36180	4528	8995
GAGGCCCATTCGCTCTACTG	76267	Fads1	CD8_340	20696	32594	23573	1921	13919	813	174	122	44858	2348	27213	30211	66739	7474	18576
GAGGCTGGCGAGATCCGATG	108116	Slco3a1	CD8_970	28966	44908	32233	4308	18707	1247	237	264	59026	3009	38365	39491	84132	10600	28560
GAGGTGATAAGCGATGAGCA	22151	Tubb2a	CD8_1076	5678	13048	8799	1714	3694	322	85	77	12807	716	10285	11775	17476	2453	8916
GAGTAGACACAGTACCACCG	384059	Tlr12	CD8_1027	15753	26328	20698	4957	10613	966	197	106	43006	1664	23470	27051	58895	7099	13916
GAGTATAAGGAAATTTCCGG	546134	Gramd2	CD8_471	24346	41553	30678	6602	19058	1106	298	235	54164	2817	37305	37047	85256	10450	25814
GAGTATCAGAAGTAACCCGC	332175	Zdhhc23	CD8_1125	2200	5603	5527	227	2592	309	12	70	4640	363	5137	4930	7891	1229	2893
GATACTGATTGGGATCTGCC	114128	Laptm4b	CD8_573	8112	12545	12182	2261	5148	380	76	64	21644	709	11813	15357	29092	3245	6726
GATACTTGATGATATTCGGA	59126	Nek6	CD8_697	17774	35436	33047	5362	14954	1092	442	188	49521	2324	33442	37044	66365	8056	21487
GATATAGGCGATCACCCCGA	227541	Camk1d	CD8_136	18846	31749	25469	3455	12874	1004	118	161	43044	2071	27988	29719	59879	7119	20314
GATCATAGGACGCCCACGCA	384009	Glipr2	CD8_430	5614	9009	6611	246	3955	196	74	53	13824	640	8873	7990	17912	2078	4277
GATCCCTACAGCGTTTGTAG	22272	Uqcrq	CD8_1107	7096	8121	5104	2228	3166	169	54	65	10980	753	7312	6823	16212	2009	9149
GATCTCAAGTCAGAATTGAG	11750	Anxa7	CD8_48	10519	19333	18191	2617	8803	533	65	98	25287	1136	15685	20194	34677	4100	10277
GATGAAATGAACCTAGAGCG	268396	Sh3pxd2b	CD8_913	5431	9473	6199	1146	3977	207	59	14	12390	804	7816	8432	17916	2426	6257
GATGAAGAGTGTTTGATGAG	170779	Cd209d	CD8_159	27892	50429	44199	2862	19312	1321	442	248	73949	3091	39521	50150	98495	11691	24726
GATGACATCAAAATTAGCAA	236266	Alms1	CD8_42	5745	12034	7543	356	3808	195	55	53	21288	604	9902	10812	24314	3038	6046
GATGGCGCTTTCTATAGCCT	100040563	Dynlt1c	CD8_298	5806	11164	7626	1416	4119	337	138	32	14881	666	7740	9941	21118	2777	6443
GATGTTCCATCCAGACAATG	210530	P3h2	CD8_734	8764	19515	14310	1555	6018	438	139	93	18867	1071	15345	18131	27340	3566	9454
GATGTTCGATCCTGTCACTA	70380	Mospd1	CD8_645	13568	30090	22830	3213	10900	658	231	113	39261	1582	23600	27167	51746	6454	15665
GATTAACCAGGCTAGCTATG	17857	Mx1	CD8_676	14318	24359	20503	1868	9224	671	113	177	35358	1500	18549	23683	47779	5255	12174
GATTATGTGTGACAGACACA	100217464	Snora41	CD8_980	10573	23244	22570	3046	8848	593	90	67	29884	1638	21351	24695	38015	5059	13506
GATTGTGGAAACCTACACCG	12388	Ctnnd1	CD8_248	6832	8306	6083	1393	3737	325	76	23	9564	553	8889	6732	14667	1749	5483
GCAAACAAAATAGGCCGCAG	109700	Itga1	CD8_540	3325	5507	3991	791	2640	180	64	38	8250	373	5816	4446	12955	1588	3870
GCAACCACAGAGCTACACCT	12520	Cd81	CD8_185	17300	28647	21331	4816	10498	734	261	126	34376	2260	23826	25262	48363	5601	14523
GCAATCTGTATGGTGTACGA	100038460	Gm10677	CD8_435	11015	18890	15582	2930	7407	401	192	153	19588	1225	17335	19343	28614	3610	10741
GCAATTGGTAGTCCTTGACG	12296	Cacnb2	CD8_127	11284	22971	18844	1598	10689	610	156	121	19542	1591	19224	22532	31984	4275	13523
GCACCAGAAAGACATAACCG	230157	Tmeff1	CD8_1036	8688	14761	9622	4156	6214	364	76	98	15989	1021	12026	11514	24462	3267	7400
GCACCGGAACACACTCACAC	67133	Gp2	CD8_452	21782	40750	31879	7282	15993	1118	320	196	62643	2633	34883	37083	78529	9591	23319
GCACGCACGGTAGTACACTT	230857	Ece1	CD8_304	14053	28330	22618	4924	9848	716	326	85	27989	1346	21872	28681	43336	5869	16227
GCACGGGATCCACTTCCGCA	109154	Mlec	CD8_638	21199	33346	21037	3224	13990	765	381	164	41510	2638	40398	30860	67500	8322	20339
GCACTAACTACCAGTCAACC	27007	Klrk1	CD8_568	19026	33114	27467	2928	12488	1143	238	147	46425	1788	24935	32267	60768	7122	16361
GCACTTATTCCATTGTTGGA	229687	Chil5	CD8_206	11789	20635	15897	2342	7420	544	248	142	24475	1157	17417	17572	32577	3940	10836
GCACTTCGGATCAAAAGCGA	20355	Sema4f	CD8_891	13677	28866	23703	2797	11680	869	294	170	37638	2186	26489	25977	55937	6876	17330
GCAGAAAGAAAGGCACTGAC	17067	Ly6c1	CD8_599	7877	14764	11311	2804	5524	388	314	127	18905	1486	13652	14801	27540	3547	8255
GCAGAAATATTCTGGTTACC	12484	Cd24a	CD8_162	12809	21276	14766	3699	7952	626	32	137	21562	1371	20399	18702	34305	4227	12638
GCAGACGGCACAGTAAGACT	227377	Farp2	CD8_351	16345	26517	18659	2222	8810	738	136	122	33500	1848	19881	25270	46598	5903	15684
GCAGAGACTAGTGAGCCATG	16636	Klra5	CD8_561	9488	15283	11676	1377	6307	363	109	105	20984	1030	15463	14414	28687	3658	7924
GCAGATCCATTAGGAAACAC	218756	Slc4a7	CD8_960	4437	10224	7878	1599	3873	236	92	44	9499	634	7183	9699	13764	1846	4964
GCAGCCGGAAACAGTAGACC	211770	Trib1	CD8_1056	6050	11147	6749	1594	4457	350	132	44	11125	853	12364	8155	18541	2524	6343
GCAGCTAGCAGAACAGACCG	66854	Trim35	CD8_1060	13975	23764	17108	2722	8825	619	233	125	25947	1520	20416	19790	40403	5318	11945
GCAGCTGATCCACTCCGGAA	71816	Rnf180	CD8_868	10095	16405	11021	2144	7222	486	171	86	30079	1533	18078	13607	40255	4769	9944
GCAGGATGCGCTCGCGAGTG	22272	Uqcrq	CD8_1106	14094	19184	14085	2057	8949	538	269	109	25552	1425	21295	16017	39644	5075	18558
GCAGGGGTCCTCGGAAGTAA	65967	Eefsec	CD8_310	16068	25690	19184	3151	11019	725	305	145	38360	1688	25263	23162	54408	6639	15425
GCAGGTCAGAATACCCCACT	54381	Cpq	CD8_232	17226	30196	23053	4017	13051	777	304	194	36520	2198	26173	26730	51836	7009	16329
GCAGTGCGAGAGGTGCCACA	17857	Mx1	CD8_673	21241	33797	27766	2505	13485	879	315	213	39350	2656	33885	34714	58065	7878	19879
GCAGTTGTAGCATTCCTCTG	100217464	Snora41	CD8_977	7663	17162	13414	1227	5809	420	77	93	24608	989	11219	13856	29550	3539	11637
GCATAGAACATCATGAGCAG	72599	Pdia5	CD8_746	12207	27366	23431	1063	10644	756	224	117	37172	1556	22788	25706	48645	5529	12508
GCATTGACGAGCTTAACCGA	214459	Fnbp1l	CD8_379	13734	26910	21937	2836	10551	749	401	88	36562	1432	26239	24902	48496	5416	14406
GCCACCAGGAAGGTGAACAC	70420	Arpin	CD8_78	25943	49796	43300	6871	20819	1324	436	324	71172	3282	43758	53675	99426	11764	24525
GCCAGACCACGACGTCACTC	11555	Adrb2	CD8_22	33313	59387	53225	4174	23346	1796	431	262	88727	4182	47411	59986	114379	13552	27855
GCCAGCACGAAGACCACATG	11881	Arsb	CD8_84	21864	43856	34013	3213	15326	1042	234	252	45463	2484	35535	42389	65650	8356	19367
GCCAGGGAAACGCAGTGATG	67951	Tubb6	CD8_1081	16143	30172	24023	1378	11759	797	278	159	48426	1595	27148	26937	60648	7559	14411
GCCATCGACCTGATGTACGG	216825	Usp22	CD8_1110	12482	19407	15493	1805	8085	585	283	70	24798	1556	13770	20491	34891	4374	12066
GCCATTTGCCAAATGGACCA	67533	Ppfibp1	CD8_806	12576	24778	18399	3139	10528	708	147	121	33490	1228	23920	24278	47476	5821	11788
GCCCAAATATGCCTTACTCT	73205	3110043O21Rik	CD8_5	14651	29943	23832	3722	10263	818	244	125	54572	1680	27408	28631	67129	7310	15648
GCCCGATTTCTGGTGCCGCG	73102	Slc22a23	CD8_933	2597	3984	3008	608	1515	96	34	30	6551	330	4436	3114	9397	982	2781
GCCCGGACTTCTCCTTACCC	74167	Nudt9	CD8_719	15129	20717	14851	2419	8797	632	407	187	27363	1629	21083	19639	40874	5502	14355
GCCGCGGCACTGATCCCCAC	54725	Cadm1	CD8_130	27451	41171	30359	5228	19482	1275	445	177	48012	3105	43450	39700	76955	9699	26122
GCCTCTTGCTGGTTGAGCTG	100216536	Snord1c	CD8_986	12530	20967	17077	1663	8871	618	107	157	26230	1772	20111	19081	39699	5123	11772
GCCTGGCCCGAGCTGCGTAA	72865	Cxx1c	CD8_262	29048	50150	42520	8070	21782	1761	586	194	68275	3146	49312	48607	102459	12433	27112
GCCTTGGAGTCTAAATCCCG	26399	Map2k6	CD8_615	11572	18694	14070	1125	9044	597	277	124	21213	1195	16034	15947	33605	4124	10182
GCGACTATGAGCGAGCGGTG	210530	P3h2	CD8_733	20320	30500	23747	5057	14176	873	263	161	45530	2416	29306	31108	69906	8478	20304
GCGGGTACGAGTGCTTCCCG	19294	Nectin2	CD8_694	22727	34407	25908	5451	15461	1001	165	150	40445	2396	34916	31826	68614	8647	20746
GCGGGTTGCTCAGTTATGCT	72017	Cyb5r1	CD8_272	13863	28092	22000	2221	12216	941	215	127	32528	1677	23698	24482	47716	6027	14927
GCGTAACCTCGTCTTCCACG	15900	Irf8	CD8_536	7633	7641	4143	708	2238	192	164	37	9552	697	5991	5374	12272	1642	26527
GCGTACCAATTGTAGTCATC	67270	Mrpl42	CD8_662	13216	25882	23180	2249	11857	747	234	127	23007	1561	18555	28006	35716	5070	14346
GCTAAAACATGACTGCAACA	20355	Sema4f	CD8_890	7187	16757	10657	2242	5956	420	183	32	17252	906	10788	13055	23066	2938	8357
GCTAAATGCATCTCTGCCAA	52118	Pvr	CD8_832	4732	8697	7572	936	3916	235	50	41	10026	745	8870	9362	14853	1857	3771
GCTAACAAACTTCATCTGTG	229323	Gpr171	CD8_454	9336	19521	16988	3278	7817	523	94	62	23172	1179	18926	20959	33115	3964	8866
GCTACTAGGCAAGCTCCCAG	12549	Arhgap31	CD8_68	12276	19250	14938	2135	9846	680	148	123	27920	1610	20668	16185	43199	5515	12771
GCTAGGAAGGCAATCCCGTG	17939	Naga	CD8_692	8491	19668	15675	1799	7947	563	173	85	21609	916	16402	19709	30957	3622	8361
GCTATAACTACTGTGACGGG	338365	Slc41a2	CD8_956	12328	20363	15897	2206	6754	463	137	120	32349	1101	20576	20003	43673	4988	13561
GCTATAGAAAGCGCCATCGG	100310872	Dynlt1a	CD8_296	10802	14950	10491	2346	7148	553	140	107	21905	1533	14224	12383	34727	4274	11491
GCTATGGGTCCTCACCCCGT	434341	Nlrc5	CD8_705	23632	48826	37848	6127	19737	1548	408	286	72443	3205	44187	46213	100617	11928	24262
GCTCAATGAGATGTTTCGAG	50781	Dkk3	CD8_288	8287	14323	12837	2795	5993	448	104	59	13942	971	12475	13544	21137	3230	6893
GCTCAGCTTGGGGTTTACGA	17476	Mpeg1	CD8_651	13461	23109	17928	4456	12128	1141	212	194	25638	1094	15037	13170	35492	4790	13039
GCTCCAAAAGACATCAGTTG	434341	Nlrc5	CD8_706	10644	19927	14802	2743	7994	530	223	128	21090	1166	13746	19042	31998	4087	9317
GCTCCGTCGATTCAGAAACC	20723	Serpinb9	CD8_905	9157	12967	10091	2227	5043	403	57	128	20112	1003	11956	11631	29100	3383	11697
GCTCCTCACAGTATGACATC	14701	Gng12	CD8_447	11420	20198	15880	4301	8227	409	169	201	26996	1402	16799	19759	38995	4757	10507
GCTCTCATAGGTCACTGTGA	140497	Cd300c2	CD8_172	13254	22172	20625	1652	9954	677	246	136	31557	1899	18640	23653	43059	5110	13455
GCTGAAACACAACTCCATGG	434065	Gm1965	CD8_440	3044	6743	4606	1844	2587	153	34	31	13944	347	5232	6067	17141	1934	3139
GCTGAGCGAGTGACTTCACT	12925	Crip1	CD8_240	20461	35005	31289	3937	15868	1049	141	168	49028	2606	29279	34013	67900	8499	20341
GCTGATCATGGTGCCGAACA	229323	Gpr171	CD8_453	14017	25550	21385	3102	9786	689	211	119	23409	1841	21072	26994	35555	5215	13519
GCTGCAGGATTCAATAAACT	67530	Uqcrb	CD8_1101	9788	18717	12395	3116	8013	364	211	80	22748	1044	16250	16863	34030	4195	11815
GCTGGGACGAGGTGCGTACG	26399	Map2k6	CD8_616	22333	38876	31304	4018	16167	1097	325	198	60266	2713	37326	41355	78825	10086	20092
GCTGGGCCACACGAATCAGG	14362	Fzd1	CD8_398	12769	20710	16894	3110	8897	527	190	115	34328	1740	20491	21125	45077	5284	12529
GCTGGTTCAAACCAACCATA	12526	Cd8b1	CD8_200	8571	14434	9297	2200	5397	435	182	91	18883	933	12774	11532	25747	3153	8343
GCTGTATCATGGAACCCGGG	15201	Hells	CD8_487	8021	11959	7880	2520	4977	271	86	31	18824	1048	10978	9289	25659	3133	8573
GCTGTCGGTTCGTGTTCTCA	84095	Pi4k2a	CD8_762	16704	35595	28438	3857	14887	1173	308	125	49436	1920	26783	32709	66602	7822	15986
GCTGTGACAGGCACTCATTG	18132	Notch4	CD8_710	12578	27859	23215	5207	10020	749	213	185	28525	1860	21977	24235	42107	5941	13955
GCTGTGAGCGAGTACAACAA	13010	Cst3	CD8_243	3829	7287	5828	531	3229	230	34	51	11007	258	5781	6545	14084	1620	3830
GCTTCGGAAAAGATTGACCA	67846	Tmem39a	CD8_1042	14500	29364	30038	2646	9631	698	182	110	42780	1466	25296	31168	55691	6569	15009
GCTTCTCACACACTTTACGT	20355	Sema4f	CD8_892	1060	2316	1178	74	837	92	47	25	3073	168	1387	2132	4130	535	1227
GCTTGCTTGAGAAAACGTAA	17076	Ly75	CD8_607	10345	20179	14930	3267	7589	628	52	126	22423	1207	16280	17990	31314	4209	10527
GCTTTGCAACATAACCCAGA	57394	Tmem27	CD8_1040	6862	15609	11923	2200	6112	465	144	48	13197	845	12621	14454	20602	2775	6791
GGAAAGGCGGCGTAAAGAAG	26921	Map4k4	CD8_617	14687	27417	25694	3859	11864	828	305	131	42520	1729	25734	30195	57562	7108	14722
GGAACAATACATGCGCACAG	17532	Mras	CD8_657	7132	11628	7555	987	4524	276	156	92	15245	682	9412	10093	20785	2721	8053
GGAAGACTACAAGCCATTCG	230603	Ttc39a	CD8_1067	5329	8560	7828	1725	4205	293	78	79	15459	639	7586	9159	22386	2510	5755
GGAAGCTACTGATTGGATGA	54381	Cpq	CD8_230	13684	23082	22259	2009	9318	720	166	66	34929	1266	20666	22895	46169	4941	10401
GGAAGCTGTTCCTATCGATG	53322	Nucb2	CD8_713	6391	14009	13612	2325	5821	520	116	89	25730	871	11703	14248	33189	3763	7974
GGAATACCAGACCACACTGG	226421	Rab7b	CD8_848	9878	14351	11424	2235	6012	366	107	75	28518	850	14756	16578	38172	3907	8476
GGAATCAGATAGGAGCAACC	100216530	Snord118	CD8_982	16769	25766	20955	5203	10412	854	213	174	33552	1897	23253	24548	49110	5802	18259
GGAATGGGATCTCGAGACAG	26921	Map4k4	CD8_620	18398	32612	27207	3400	13821	993	343	186	56211	2387	27529	30509	74315	9234	19356
GGACAGACGAGGATCAGTGT	16004	Igf2r	CD8_515	9481	19783	17383	2171	7452	515	172	126	27896	1167	16484	21116	37926	4430	9996
GGACCCCAGAGGATACCTGG	224143	Poglut1	CD8_800	18122	26093	19079	4625	11999	789	212	204	30541	2134	27510	23312	49569	6336	18774
GGACCCTGTACTAACTAACT	12290	Cacna1e	CD8_123	25933	41870	32992	6968	17440	1132	365	140	62721	3330	38458	38047	88369	10219	24738
GGACGAAGGGGTCTGAATGA	12526	Cd8b1	CD8_197	17199	29741	24244	4735	13315	917	228	179	32100	1760	28652	28516	51790	6500	15628
GGACGCCGAACTTGGTCAGA	12525	Cd8a	CD8_193	11511	17945	14612	2569	8537	547	170	152	27732	1399	15871	19540	41976	4792	10488
GGACTGCACACCGAGCCCAT	18655	Pgk1	CD8_753	5119	5242	3167	514	1791	96	144	36	4154	427	5634	3918	7514	1120	9072
GGACTGCAGTAGAGTATGTG	18574	Pde1b	CD8_743	5199	11475	9557	1495	5060	372	85	53	20154	801	10190	11928	25328	2933	6118
GGAGAACCCTCCGCACCGAG	21844	Tiam1	CD8_1017	25798	43860	35947	3953	19805	1497	497	298	52154	2484	39616	40910	83174	10911	26113
GGAGAATCCCAAACCGAACA	26557	Homer2	CD8_502	12253	21136	15001	3394	8830	498	75	99	29081	1123	16858	18238	39578	4850	11870
GGAGACAATGAAATAGAACG	11542	Adora3	CD8_19	11798	18337	17974	3462	7875	615	236	85	24223	1343	16992	20475	33186	4016	10385
GGAGACCACGGACAAATAGG	12479	Cd1d1	CD8_156	13260	24796	21900	2758	10462	741	202	130	38630	1606	19795	23228	48876	5962	12632
GGAGATCCATCAGTTCAACA	20742	Sptbn1	CD8_997	8598	16406	11119	1392	5886	457	191	95	24025	908	11523	14776	30431	3759	7676
GGAGATTGTAAGTCATGACC	229687	Chil5	CD8_208	20248	39713	31515	2692	14480	1102	242	224	55181	1977	30287	38708	71586	8642	20266
GGAGCACATCCACTCCAACG	217715	Eif2b2	CD8_316	9572	12431	7573	1767	4515	314	70	47	14007	1075	9347	10327	19660	2584	22872
GGAGCAGTCATATCCCATGG	226421	Rab7b	CD8_847	10977	20651	17477	2793	8933	548	148	169	29292	1263	21591	20236	41481	5050	11870
GGAGCGCGCACCTCCCGTAG	110006	Gusb	CD8_473	16808	30147	23712	3490	14565	1097	200	208	46396	2219	27643	27736	70171	8206	19050
GGAGCTGGGTGACTATTATG	320181	Fndc7	CD8_381	22966	41196	29761	3617	18557	1141	416	216	53902	3288	42743	38131	82953	10300	26116
GGAGGATCTGAGTGTAGATG	12494	Cd38	CD8_179	29595	57145	52772	5636	24005	1901	489	366	73630	3500	46035	57255	99265	12589	29532
GGATAGAGGATACCTTCTAA	17857	Mx1	CD8_674	11695	18910	14035	1081	7684	573	211	92	27195	1359	15022	15146	37795	4408	10597
GGATATCGTTCTATCAGCAA	70536	Qpct	CD8_834	4263	11388	8998	2175	4521	342	164	62	16284	772	7840	9535	20262	2472	6290
GGATGAGTGGTGCAACAAGG	229600	BC028528	CD8_101	25864	46684	37171	6268	16667	1366	401	285	58194	2530	38202	47483	81508	9532	25536
GGATGGAGCTGAACTTGCGG	18514	Pbx1	CD8_738	23144	38965	28196	3099	16843	1113	342	298	40106	2398	34373	36893	66637	8666	21229
GGATGTCAAGAGTTTGTGCA	217715	Eif2b2	CD8_315	8730	14746	9874	2324	5108	279	308	96	20215	1179	12712	11863	27017	3253	12341
GGATGTGGTGACGACTACCA	11520	Plin2	CD8_787	19919	37730	32815	3648	13469	1271	262	144	46134	2212	33876	39264	65744	7974	20075
GGCAAACAGGATCACAAGGC	12520	Cd81	CD8_187	5910	9636	7632	222	4198	298	55	75	9279	793	8538	9199	15674	1939	5251
GGCAAAGGAGCTAAAAACCC	17156	Man1a2	CD8_611	9559	18902	14198	2143	8186	597	238	100	38571	1433	17097	15974	48245	5315	11120
GGCAAGCAAGAGCGACAATG	65970	Lima1	CD8_583	12296	21336	19734	3544	8588	577	247	95	33194	1516	17380	19810	43012	5378	11481
GGCACGTCTAGAAAACGACA	67533	Ppfibp1	CD8_807	5784	13145	12859	909	5066	294	113	26	22067	744	8953	12101	27571	2863	6307
GGCAGAAAGAAAGGCACTGA	100041546	Ly6c2	CD8_601	7910	12079	13298	293	6152	507	111	54	16255	979	11927	16097	26193	2570	6195
GGCATCCCAGAATAAGAGTG	381809	Clec4b2	CD8_217	17407	32671	26062	3247	12818	920	338	110	42018	2030	25423	29762	57501	6802	17785
GGCATTCAAGGACTGTACCG	67582	Slc25a26	CD8_948	6325	8097	5755	232	3460	167	51	92	11664	741	8243	7783	16614	2223	7302
GGCCAGTACACCTGCCACAA	16160	Il12b	CD8_520	12866	24484	18802	3508	8989	685	232	112	29157	1742	19663	21608	43909	5403	12306
GGCGCAATGAGAACTTCGAG	20970	Sdc3	CD8_875	3686	6688	4764	742	2344	199	43	39	8729	298	5598	5380	13152	1782	4190
GGCTCAAGGCGCGACGCCAG	106840	Unc119b	CD8_1100	43167	68553	51902	8283	29168	2313	927	400	93101	4964	65427	61650	142362	16995	37931
GGCTCTCCAATGGACTGGCA	56320	Dbn1	CD8_277	16218	23757	16715	2149	9595	863	161	167	31918	1395	23448	21934	47343	5687	13626
GGCTTGTATTGCCAACAGAG	66813	Bcl2l14	CD8_109	4583	7311	5611	1040	2639	248	120	28	9187	453	4429	7846	14623	1820	5097
GGGACAGCGCATAAGACCTG	20238	Atxn1	CD8_89	2627	5890	4153	74	1891	180	50	45	9894	429	4965	6000	12263	1593	3732
GGGACATATATCCAACTACG	56517	Slc22a21	CD8_932	8203	15870	12535	3501	6510	444	176	116	27276	1024	13864	14289	34954	4138	7995
GGGAGACAAGCTTGTCGTGG	22166	Txn1	CD8_1086	19711	30665	25979	4267	13083	758	304	189	45473	2180	28731	28637	60507	7776	22206
GGGAGACCATTTAAATACAT	100040563	Dynlt1c	CD8_300	11770	23789	17974	1073	9537	598	175	94	35823	1299	18761	21939	47014	5239	11631
GGGAGCTCGTGGATGTATCT	70420	Arpin	CD8_79	16731	28241	19568	5588	14085	931	249	105	37652	1888	28591	25704	57783	7611	17239
GGGATCGTCACAAATCAGAG	210808	Lacc1	CD8_572	5942	9558	8964	735	4023	282	54	74	18684	533	5961	8898	23161	2454	5659
GGGATGGCAGAGTTTCGACG	19024	Ppfibp2	CD8_811	24314	39748	27304	4200	16153	1081	393	262	58651	2723	36591	36369	89372	10594	23013
GGGCACATTGCAGGTTGGTG	56320	Dbn1	CD8_278	18893	34138	29046	2541	13004	945	277	138	51679	2263	29274	34768	68757	7880	17549
GGGCTTCGTAAACAAAGACC	12520	Cd81	CD8_188	14568	25391	19343	3336	11434	722	193	158	32768	1803	21879	21910	47765	5734	14429
GGGGATATAAAACGCCACTG	15566	Htr7	CD8_506	5130	9055	9368	202	4847	310	22	72	12263	610	6902	9542	18863	2147	5279
GGGGCCAGACGTAATTACAG	71653	Shtn1	CD8_919	16136	28348	21528	3261	11413	829	348	167	41183	2205	20821	27230	56512	6642	15287
GGGGGCTTCAATAGCAACGG	93683	Glce	CD8_427	20141	33876	24721	5405	13478	1086	313	306	54212	2571	34154	29709	77493	8598	19165
GGGGGTGCATGTTGATATCG	76267	Fads1	CD8_339	3268	7167	5146	676	2807	165	75	21	10451	511	7054	6106	14192	1640	3810
GGGGTGAGATCATAAGTCAG	75188	1700009J07Rik	CD8_3	1080	1639	1530	266	594	72	0	6	1039	167	1578	2103	2154	304	1062
GGGTCAACCCCATTTCCAAG	69288	Rhobtb1	CD8_857	14431	27029	20369	2943	13164	1088	282	161	38762	1821	24929	23907	58650	6513	15560
GGGTCAGATCTCCAACTACG	20520	Slc22a5	CD8_940	10531	16063	12302	2283	6691	525	44	79	17527	936	15005	15365	28790	3633	9748
GGGTGCACCGATTATTCCCG	65967	Eefsec	CD8_312	26700	37541	22264	5145	13482	830	377	212	43276	2748	30001	30519	63338	8191	26295
GGGTGTATGGAACATCTGCA	65967	Eefsec	CD8_311	14837	25654	19561	3262	10253	798	224	99	39115	1790	23302	22868	50798	6351	14739
GGGTGTGCTACCACATACTG	18173	Slc11a1	CD8_922	7767	16078	12112	1387	5886	426	215	125	17241	862	12850	16365	25804	3351	9242
GGTAAAATATAATCACTGTG	13998	Fgd6	CD8_361	3641	9417	7584	2796	3633	213	37	11	12790	566	6315	9054	17157	2056	4440
GGTACACACTCTCCTTGATA	19063	Ppt1	CD8_813	11715	23727	19373	2000	8827	671	323	154	34939	1779	21287	23141	47191	5681	11710
GGTACATATATACCAGACCC	107350	AW112010	CD8_95	2979	6109	3857	1089	2648	212	82	51	6531	341	5887	5959	9881	1261	3729
GGTACCGGTATCAAGAACCA	77446	Heg1	CD8_483	13346	27382	23103	2596	11996	899	283	117	42652	1858	24329	24389	59885	7275	14778
GGTAGCGTTACTTGGATTTG	12484	Cd24a	CD8_161	2947	5803	4667	256	2288	118	63	40	5922	362	5168	5083	8725	1145	3271
GGTCAACCAAGTCCAAGATG	71946	Endod1	CD8_319	5973	10448	8549	924	4337	299	121	29	11980	571	9797	9779	16368	2040	5335
GGTCAATAACAAACATGACG	225845	Pla2g16	CD8_770	5991	10108	7845	819	4094	246	69	64	9063	624	8590	9926	15324	1933	7338
GGTCACATCAGATTACATCC	544963	Iqgap2	CD8_530	7041	16531	11246	1528	5128	450	247	94	25630	844	10635	14568	30799	3580	8621
GGTCACATTTGTTAGCTAGG	67844	Rab32	CD8_840	3355	5214	4375	272	2107	122	39	22	6370	328	4410	5700	8771	1340	3637
GGTCAGTACCCGTACCCTAG	11750	Anxa7	CD8_47	2725	7059	6817	685	3640	283	72	62	9624	408	5708	7073	15059	1688	2575
GGTCATCATAGAGACTGATG	170779	Cd209d	CD8_158	1209	2573	1770	390	1219	49	29	15	3431	143	2487	2574	4377	595	2070
GGTCATGGTCAGGATAATGG	78771	Mctp1	CD8_627	19226	37770	33519	1792	13735	964	364	183	55296	2296	30432	39993	68345	8180	17698
GGTCCAAACATAGCAAACCG	106052	Fbxo4	CD8_355	10685	17664	14855	2272	8420	670	203	79	18873	991	15993	17862	29309	3802	10015
GGTCCTTACCAGAATCGCTG	16918	Mycl	CD8_677	15064	26876	19161	2525	11260	628	334	158	30656	1632	21662	20726	45289	5689	14828
GGTCGTCACTCCTCAAGATG	239743	Klhl6	CD8_555	6368	13026	8985	1048	4651	429	129	68	20481	982	9437	14429	26765	2944	7143
GGTGATACTAAACCAAACCA	66660	Sltm	CD8_974	5354	10154	6522	1205	3405	221	84	35	11771	620	8778	7685	14329	2154	6501
GGTGCGGCCTTCCTACCATG	231452	Sdad1	CD8_872	8390	12985	8182	1425	4336	306	85	100	12890	1372	12204	10069	19441	2618	16188
GGTGCTCAACGATTACCTGG	55949	Eef1b2	CD8_307	12505	21423	17737	1429	8809	633	104	143	26154	1298	20259	20695	40542	4651	15229
GGTGGATTCAGGCCACTCGT	69710	Arap1	CD8_54	16229	33828	28822	2853	14383	800	454	185	40312	2175	31854	34232	57642	7327	17785
GGTGGATTTCATAGACAACG	17295	Met	CD8_630	6415	11488	10345	1176	5086	450	120	73	23087	613	8746	11553	27896	3290	5831
GGTGGCAAGCTAGATAAGTG	20887	Sult1a1	CD8_1012	16353	29067	27629	4885	11730	786	268	224	43478	1861	24874	33618	57855	6890	16252
GGTGGCACTACTGGTGTCGC	433375	Creg1	CD8_235	21123	38940	32544	2955	16462	971	161	246	56818	2635	32053	40793	79036	9774	20531
GGTGGGCAGACTAGGTCTGG	11881	Arsb	CD8_82	20323	33130	27897	5381	12716	970	192	181	43377	2248	28156	32842	65091	7593	17187
GGTGGTGAGAGCTCGTAAGC	13010	Cst3	CD8_242	17129	29838	24855	1889	13432	897	345	205	42236	1641	29122	30607	62306	7565	18831
GGTGTAATAAGTCACTACGT	53416	Stk39	CD8_1003	2910	7300	7776	630	3424	266	103	69	11520	411	5348	7961	14709	1653	4352
GGTGTACATGACCGTTGCAG	29809	Rabgap1l	CD8_851	10990	22033	18355	2840	10270	746	101	106	36634	1353	17638	20436	49720	5763	11390
GGTGTCAGTCTTGTAGACGA	110006	Gusb	CD8_476	3297	5756	4591	233	2751	120	57	84	5286	406	6405	6194	8651	1419	3981
GGTTCGCGATGCTAAAGCAG	69288	Rhobtb1	CD8_859	11433	23774	18267	1914	8529	601	106	62	22731	1384	20535	25778	36814	4671	11381
GTAATCAAGACAAGTGCTGT	106052	Fbxo4	CD8_354	2834	5090	3815	382	1273	157	57	35	10662	164	3794	5901	12604	1336	2093
GTACAAACTCTTTGTCCCCG	108097	Prkab2	CD8_822	25548	42128	33295	6361	19987	1600	575	174	67487	3374	44861	40685	103373	11989	23966
GTACCACCAATCCTACCACA	329679	Fnip2	CD8_387	2911	7019	4779	795	2479	159	52	34	8536	469	5483	6652	11574	1444	3205
GTACGCTGTGACTTTCCACG	224792	Adgrf5	CD8_16	11408	21898	18226	2845	9036	617	242	98	30783	1384	21531	21450	42265	5025	11130
GTACGGGGGACTTAACGTGC	109857	Cbr3	CD8_144	10492	17850	13665	1104	8740	430	102	153	23940	1429	18816	16022	36731	4261	13517
GTACTCTTGGAGTAATCACT	100504486	Gdap10	CD8_421	11455	20545	17764	2177	9092	390	180	127	32403	1450	18107	19929	42042	4891	11538
GTACTTTGGTGTGTTCGTAG	67270	Mrpl42	CD8_663	18476	33535	27568	3987	13439	967	205	210	35691	2507	25017	36203	54043	6798	20637
GTAGATGACCAGGTACGCCG	70757	Hacd2	CD8_478	11423	14169	10119	4017	5574	426	264	113	19211	1535	14435	14317	30519	3783	14534
GTAGCACAACTCTTCTGTGT	14525	Gcsam	CD8_420	23217	46298	36220	4924	18610	1288	614	284	69262	3145	36443	42919	89039	10719	23275
GTAGGACTCACCTCGCATCC	18514	Pbx1	CD8_740	19987	40269	30130	1745	15126	1084	252	227	70116	2053	34004	37303	90073	10691	23456
GTAGGTAAGAGATCAGACGC	100504486	Gdap10	CD8_423	1666	3349	2485	708	1386	94	19	23	4541	163	2464	3057	6167	701	1536
GTAGTATAATGGTGTAACAG	620246	Gpr52	CD8_464	5058	15590	10082	2502	4781	296	180	77	14848	1039	10831	13021	20608	2640	7293
GTATAAAGGTGGTCTTTACG	210530	P3h2	CD8_736	10720	19769	13972	3140	7322	663	228	114	31606	1626	16998	20837	43108	5227	13088
GTATCGGACAGAGTTTACCA	17295	Met	CD8_632	10424	20366	14977	3496	8469	727	164	111	27953	1206	17821	18700	39309	4659	9870
GTATCTCAGACTGCATTCAG	67133	Gp2	CD8_450	9311	18636	15602	1475	8867	508	145	127	19092	967	17543	16585	27761	4094	9989
GTATCTTGGGTCCATCGCCG	110006	Gusb	CD8_475	17597	27424	19673	3148	12884	811	191	132	35901	1780	32080	24807	61002	7065	18183
GTATGCACCGTAAGTAGCCA	114128	Laptm4b	CD8_574	12308	21527	19777	2148	8665	620	239	106	24642	1123	15926	23208	36424	4587	10813
GTATGGCGAGTATACGGGAC	19012	Plpp1	CD8_793	14938	30402	24875	3546	12059	903	245	176	46511	1871	25647	31854	65616	7281	20274
GTATGTCAGATACTAAGTAT	13123	Cyp7b1	CD8_273	15535	29091	26742	3971	11466	833	241	163	34062	1842	21937	32556	49156	6088	14824
GTATTGAGGCCCACCAGCGA	56177	Olfm1	CD8_723	13825	24480	20115	3760	11120	756	218	159	29959	1627	22700	24695	43431	5576	14617
GTCAAAGGAAGGTCCTGACA	12549	Arhgap31	CD8_67	16352	31284	23258	4285	10923	688	177	159	44062	2189	23769	26679	57700	7042	16217
GTCACACCGTCTGTCCACTG	16004	Igf2r	CD8_513	16350	28517	21301	3230	9846	587	115	117	25208	1488	22697	28231	39307	5318	15386
GTCACCCGAGTGTCCCGTGA	14696	Gnb4	CD8_444	22272	41970	33865	4998	17545	1254	383	272	59740	2738	41394	42240	87976	10368	20977
GTCACGAAACTCCATAATGG	17076	Ly75	CD8_606	12143	19093	15553	1503	8386	524	187	168	23464	1378	16688	19388	34592	4117	11955
GTCACTGTCAGTGTATAAAG	16168	Il15	CD8_522	10372	19350	15524	1451	8053	539	146	106	23504	1282	16883	19686	33996	4056	8692
GTCATATTGCTCCAGATCCG	53322	Nucb2	CD8_716	23952	40998	30423	3164	15947	1142	245	229	55887	2381	37631	39096	80142	9858	18543
GTCATCGGCGAGCTCGGCGT	67844	Rab32	CD8_839	32917	62533	51708	3034	23669	1760	412	418	84647	4422	73321	69513	128825	15031	34312
GTCATCTACCCATTCATGCA	72121	Dennd2d	CD8_282	9604	23191	16726	2714	7499	446	130	91	22082	1490	14944	19499	31012	3844	11798
GTCATTCCCAATGATCCTCG	17532	Mras	CD8_659	10962	18478	18417	609	8736	689	106	54	30042	1090	15108	20513	39904	4673	8832
GTCCAAAACATACATCATCG	109672	Cyb5a	CD8_266	3956	6698	7441	338	3371	120	24	34	11268	435	5793	5761	12450	1496	2496
GTCCATGGTACCCAACTCAG	20343	Sell	CD8_883	17562	32455	27091	3070	12443	1208	387	160	51690	1962	28544	32570	68558	7843	16199
GTCCTAAGAGAGCAAGCTGG	109672	Cyb5a	CD8_265	2025	4352	3533	159	1653	131	9	22	8568	301	2968	3099	9582	993	2250
GTCCTCACCTCTTTATCAGA	108097	Prkab2	CD8_823	14990	26752	21809	3352	9798	650	160	195	30505	1616	23308	25373	41006	5163	12988
GTCGACGTGGATATCAGTGT	106840	Unc119b	CD8_1097	18394	35436	29342	5054	13629	1151	335	232	39431	2219	30983	33512	53506	6430	21459
GTCGAGCGCCGACACCGAGG	73139	Cenpv	CD8_203	32519	53946	40106	7691	23546	1549	492	325	66874	4237	54604	51381	102392	12809	41753
GTCGGAGTCGTCTAGCACGT	14420	Galc	CD8_404	25741	45458	38923	3641	19035	1499	370	274	69097	3446	40636	48517	98582	11541	27666
GTCTATACGACCAATACCAG	69608	Sec24d	CD8_877	0	0	0	0	0	0	0	0	0	0	0	0	0	0	0
GTGACTCCTCGGATCCATGG	74055	Plce1	CD8_779	9089	17970	15477	366	8413	571	204	126	32359	870	15075	18862	41482	4631	8556
GTGACTTACCTAAAGCCCCG	11416	Slc33a1	CD8_949	2190	3616	1887	166	1038	97	39	54	3383	381	2094	2794	5312	748	6123
GTGATAGTGAATGACCGGTG	71665	Fuca1	CD8_396	12292	21667	18006	3789	9446	727	206	146	37257	1246	19077	22917	49763	5311	11753
GTGATCGGAGACTCCACGGT	270160	Rab39	CD8_844	26498	46928	33286	7214	20173	1503	374	276	64024	2993	36423	35074	89828	11164	29084
GTGATCGTGACATAAAGCTG	319352	Pianp	CD8_768	15791	32078	24980	2747	11224	663	217	136	39137	1704	23616	28806	53020	6736	17915
GTGATGTTCTCGTAGAGCAG	210530	P3h2	CD8_735	12249	24800	19072	1721	8094	678	274	121	31508	1209	23649	21984	41741	5257	12395
GTGCAATATAGTGATGCCGG	20238	Atxn1	CD8_91	7010	12993	10514	1493	5310	401	109	60	17258	902	10031	13087	25717	2784	7284
GTGCACCCCAAATTTCCTGA	72017	Cyb5r1	CD8_269	9098	17900	12772	1509	6077	406	224	132	24642	1210	15657	16497	33128	4157	9184
GTGCAGTAATCTATTGTCCG	74055	Plce1	CD8_780	10475	15182	11826	1712	6567	397	52	118	16155	1163	13776	14225	25669	3608	10390
GTGCCTACCTATGTAGAGCG	108116	Slco3a1	CD8_972	1731	3340	2400	26	1250	27	59	38	2659	164	2257	2407	4571	571	1885
GTGCTTGAGAATTCTCGTGC	384009	Glipr2	CD8_429	13872	24376	22236	1198	10976	727	341	103	25128	2007	19409	23725	39841	5039	17637
GTGGACAGTGTATGACGGCA	101202	Hepacam2	CD8_489	21604	40945	36566	5429	16644	1360	509	249	54514	2304	33681	43780	76252	8945	23724
GTGGCATTCCACATCAACAA	76267	Fads1	CD8_337	13521	27220	19029	2965	9283	724	165	145	37011	1398	22941	24510	48938	5183	13018
GTGGCCGCTTCAAGCGCTGG	70355	Gprc5c	CD8_467	24897	36715	28242	5804	19617	1389	373	256	42363	2586	43092	33776	75420	9191	24963
GTGGTAAACGCACATTCTCG	239743	Klhl6	CD8_553	13985	24820	18365	2749	9578	817	164	131	33212	1306	17750	25495	45972	5431	14430
GTGGTGGGAGAATATGATCG	67111	Naaa	CD8_688	12220	23872	20786	3767	9838	701	235	61	28711	1675	20704	22723	41357	5010	14648
GTGTGTTAATGAGCAACCCA	18689	Phxr4	CD8_759	15567	27912	22264	2658	9513	658	245	138	38218	1489	23584	25487	49447	5894	14860
GTGTTCATCTACTGCCAAGT	52700	Txndc17	CD8_1096	16572	28184	18674	3638	9726	734	262	133	34555	1652	23812	25057	47264	5946	17151
GTGTTGGGGTCCGTTTCGCA	12525	Cd8a	CD8_196	37073	67813	52073	7605	28951	1994	489	331	89238	4573	55382	64932	129992	15376	38937
GTGTTTGCAATGAGAGTGTG	71435	Arhgap21	CD8_64	3908	9812	8717	1213	3055	274	185	43	10611	586	9998	10225	15437	1856	4404
GTTACAAAAGTTCCATGCCG	319293	A530099J19Rik	CD8_11	2556	3900	2846	14	1563	70	97	11	2743	300	3854	3007	5064	629	2447
GTTACAGTACTGTGTAGATG	12482	Ms4a1	CD8_666	4299	8531	5791	1937	2636	180	20	23	8672	412	8892	8817	12417	1611	3702
GTTACTATGTCTTTGAACGC	232414	Clec9a	CD8_222	4649	10374	8125	216	4402	218	162	70	9723	570	9254	8860	14688	1912	4305
GTTCAGCAGACCAACTGTAG	16764	Aff3	CD8_31	10740	20487	18300	1044	8457	618	212	164	23837	1268	16617	21885	34618	4425	10013
GTTCATCTCAGAGCAAACGA	28240	Trpm2	CD8_1063	1250	3056	2161	599	987	70	5	16	3991	115	2679	3601	5974	582	1034
GTTCGGCCCACTGATCCGGG	71665	Fuca1	CD8_394	25921	46757	36824	6117	21372	1600	505	333	50480	3357	40224	43438	79409	10540	26986
GTTGACTTGTCACAACTCAT	12125	Bcl2l11	CD8_105	22146	48093	46045	6272	18479	1188	526	192	65046	2775	38263	49367	85957	10538	21539
GTTGCCCATCTTGATAGACA	20351	Sema4a	CD8_886	10907	20525	16757	1727	8466	647	152	86	26653	1129	16967	21579	35556	4286	8331
GTTGTAGGAAAGATCGAGCT	142980	Tlr3	CD8_1030	7135	15136	12849	1544	4841	420	125	63	26526	655	12131	17153	30089	3414	7154
GTTGTCATCTAACTTGAACG	232288	Frmd4b	CD8_390	7405	16923	12989	2057	6837	472	213	52	19590	1108	16350	17505	27100	3439	9019
GTTGTTCCCACACAGACATG	12290	Cacna1e	CD8_124	7747	12857	10334	1733	4857	329	85	19	18308	868	10203	12173	23636	2725	7677
TAAAGAGGTACACTTCACTG	67534	Ttll4	CD8_1070	15762	27272	20028	2104	10369	753	195	127	23686	1868	21250	22722	36813	5281	14719
TAAATTTAAGATGGGGCATG	20725	Serpinb8	CD8_901	17060	28642	24132	4798	11680	763	242	116	39133	2072	23294	28718	54212	6523	15344
TAACCACTCCATACATAGGA	106052	Fbxo4	CD8_353	18965	40017	30273	4614	13238	933	431	179	52569	2421	29023	38597	63958	7429	20572
TAACCTCGCCTATGTGAAGG	20723	Serpinb9	CD8_908	10242	22284	21368	847	10528	782	142	80	30040	1257	18940	24504	41832	5068	10832
TAAGAAGATCGGGACATACG	18798	Plcb4	CD8_773	12381	25788	21495	1236	9643	674	299	114	32930	1591	21585	26045	43724	5233	12620
TAAGCTGTGTCCGCCAGACG	17076	Ly75	CD8_605	13332	24789	16878	2258	8564	763	224	105	27985	1456	22218	23311	44232	5218	14116
TAAGGTGCTCAACAACATGG	18655	Pgk1	CD8_756	20611	28406	21804	1039	9570	618	234	108	21467	2328	21591	24720	31163	4475	26841
TAAGTTACTTCGGAGCACGT	108116	Slco3a1	CD8_971	4351	9087	9275	1036	4295	287	78	50	14120	778	6951	9814	18811	2056	4975
TAATAACAAGCATTTCTCCG	17295	Met	CD8_631	5000	6504	4683	423	2272	143	14	19	8525	654	5187	5442	12075	1286	4296
TAATACCAGAGTGCCAGCAT	332175	Zdhhc23	CD8_1127	13769	28652	27066	1420	11134	902	157	201	44087	1702	23349	32245	56962	6506	14037
TACAACGTACATGATTAACC	67168	Lpar6	CD8_587	9719	21919	15410	1476	6845	553	202	137	29004	718	18676	20132	35802	4211	12042
TACAACTGAGAATAGTCTAG	65970	Lima1	CD8_584	15282	36694	25834	2564	12833	823	130	153	53395	2135	28257	32644	64766	8334	15519
TACAGAACGAACCTATCTGA	227377	Farp2	CD8_350	7749	14869	13139	1236	6131	506	75	72	18045	1104	12799	12706	23451	2981	9663
TACAGAATTATATAGCTACA	320609	Strip2	CD8_1006	13224	30253	23735	3256	12519	702	411	206	46764	2050	24486	30957	58097	6594	17958
TACAGAGATTGACAATCAGT	17532	Mras	CD8_660	23753	47886	35123	2761	16848	1034	319	227	65812	2754	39300	42500	80753	9737	20620
TACATATCCACACAGCACTG	70380	Mospd1	CD8_647	8224	18107	17071	1944	6309	446	37	68	19571	984	11709	19300	25387	3426	8900
TACCACGTCCAGCCGATGAG	28169	Agpat3	CD8_33	14023	27367	23489	2426	9989	843	271	103	38714	1750	22049	28071	50480	6107	12419
TACCATACACTCAAACAGAT	12482	Ms4a1	CD8_665	19188	47005	35902	4731	15279	1002	372	221	66406	2810	33960	44476	78313	9041	20003
TACCTCAGCATGACCCCCAG	12925	Crip1	CD8_239	18186	32301	25719	2200	12614	829	254	196	34794	1835	26863	29790	48960	6198	13803
TACGTACGAGTGTCCTGTCG	24050	Sept3	CD8_896	6667	12358	9701	519	4320	360	141	78	13064	823	9315	11845	19002	2556	7912
TACTCACCAAAACACCATTG	16407	Itgae	CD8_546	11728	25507	19856	665	8555	504	181	121	24575	1563	18644	23430	33041	4424	11723
TACTGCCAGACAATCCGCAG	19217	Ptger2	CD8_826	3974	8734	7399	1412	3839	218	57	35	14147	465	8031	9634	19164	2449	4414
TAGATAACCAACAACCAGAG	50781	Dkk3	CD8_287	2768	5417	3359	442	1998	97	40	21	3260	189	4191	4226	5861	849	2124
TAGATCCAGAAATAAGTCTG	108956	Apol7c	CD8_49	12280	22080	19964	2342	8782	795	246	121	37435	1404	18049	22741	46781	5768	12507
TAGCCTGCTAAACAACACCG	434341	Nlrc5	CD8_708	7242	14590	12562	1582	5369	410	131	77	16562	1234	10330	13624	23941	2822	7095
TAGGATATGGAACCAAACTG	12491	Cd36	CD8_176	11746	25978	19302	1694	7908	605	332	117	36911	1768	21835	26024	44969	5479	11870
TAGTGTGACCCATTAGAACG	320463	F630111L10Rik	CD8_333	18121	31464	27051	2281	11569	791	337	131	40518	2027	22600	29714	52926	6786	17060
TAGTTTCAGCATCAAGCAAG	67530	Uqcrb	CD8_1102	14096	26371	19328	3862	9194	706	241	114	34732	1748	21952	27097	44253	5779	14874
TATACCGAATACAAGAACCT	229323	Gpr171	CD8_455	8404	14065	11311	1184	5869	300	143	73	17565	988	13782	13088	24195	3297	9171
TATAGATTGCAGTCCAGGTG	16636	Klra5	CD8_564	12689	23781	22650	2695	10143	658	184	88	25791	1341	20685	28079	40334	4928	11986
TATCCTGTAGAAAATACGTG	229687	Chil5	CD8_207	6736	15043	14444	1700	5946	355	78	48	19829	1005	11027	16195	26957	3297	7989
TATGTCCTTGAAGCGAATGC	11629	Aif1	CD8_38	13504	26869	25543	1446	11669	843	238	137	36348	1903	21880	32119	49437	5790	15550
TATGTGAAGGACATCTTCGG	50934	Slc7a8	CD8_964	6117	13462	13102	615	4450	360	100	36	19075	680	8373	13911	24659	3050	5970
TATTTCACGATCTACATGTG	236266	Alms1	CD8_44	10526	24005	23541	1502	9366	475	216	83	37587	1160	20476	29457	46819	5584	12111
TCAAACCATACCATGTAACA	12494	Cd38	CD8_177	13669	27706	21273	2753	9639	527	209	115	33705	1615	18507	25456	42541	5181	12452
TCAAGAACAGAACATCCCTG	18655	Pgk1	CD8_755	6012	7995	5232	1958	2746	160	79	16	8593	654	6870	5829	10775	1448	8569
TCACAGGCTTGGCTGATGAG	21391	Tbxas1	CD8_1016	10945	20459	21403	2533	9561	633	122	101	16695	1237	17227	22249	26211	3680	9333
TCACAGTGATGCTTGCGAGG	67846	Tmem39a	CD8_1041	15308	30724	24713	2362	10878	643	366	116	48127	1765	26578	33429	63070	7655	12945
TCACATGGATGGTTACTGAA	208154	Btla	CD8_119	25369	49209	45487	4144	20126	1381	609	299	78445	3097	35140	55113	98424	11198	21857
TCACCCGCTTGTGTAGAGCG	382083	Snx22	CD8_992	9815	14261	11650	962	6142	365	46	47	20349	796	13419	14005	28650	3521	7101
TCACGTACCTAGTGGACATG	14362	Fzd1	CD8_400	7602	15702	14404	1049	6476	386	45	111	21294	1013	14238	17195	28071	3347	8792
TCACTAAACGTGATGGCAGA	20299	Ccl22	CD8_145	7071	13387	10583	1002	4304	380	177	89	17506	975	14419	13557	22552	2914	7421
TCACTACAGACAGGTATCGG	23832	Xcr1	CD8_1113	9899	19847	16530	532	8080	632	77	78	27392	1380	14648	17991	37127	4502	9491
TCACTCATCCAGGTAGTACC	20887	Sult1a1	CD8_1010	2938	6415	4627	222	2393	116	67	38	6898	377	5696	5986	9068	1194	2992
TCACTTCAAGATATCTATCA	399510	Map4k5	CD8_623	12048	25659	18273	2886	8990	638	223	155	31006	1493	21875	22072	39659	5501	12901
TCAGGAACATAAGGTCCATG	218756	Slc4a7	CD8_959	9173	15758	12623	768	5640	344	121	88	18111	1200	13957	16459	24963	3151	7972
TCAGGACCTGACCCCCTGAG	15368	Hmox1	CD8_498	32856	63117	51293	4793	24911	1885	525	284	88045	4089	57095	59737	117804	14464	29879
TCAGGGATGAGCATGATGTG	212326	Fam149a	CD8_341	15798	31286	32229	1896	13516	834	219	123	39035	1477	22192	34905	49646	6015	12860
TCAGGTTATCTTCTACCGAG	98752	Fcrla	CD8_357	3895	9148	6797	2041	3745	278	122	41	10360	493	6905	8859	14887	1743	4026
TCAGTGATAATGAAATTCAG	214345	Lrrc1	CD8_590	16155	32083	26359	1812	11457	824	387	165	44871	1913	23606	32162	56264	6350	13502
TCATAAATCTCTCAACTCCA	319293	A530099J19Rik	CD8_9	10518	27593	20287	3775	9061	564	265	120	37394	1576	19547	24414	46323	5528	11445
TCATCATGAATAAAAAAGGA	170733	Klra17	CD8_559	9097	22037	19848	1165	10244	623	212	88	28636	1111	17113	18495	38223	4571	9758
TCATCATGAGCAAAAATACA	16636	Klra5	CD8_562	16016	37798	35450	4178	16503	1248	217	156	49398	1786	27346	41529	62915	7545	16130
TCATCGTCACGAGCGACCAT	83965	Enpp5	CD8_327	21773	39831	31970	5500	14496	961	243	194	55601	2599	32392	38098	71719	8843	22885
TCATCTCCAACAATCCACGC	67533	Ppfibp1	CD8_808	9397	19658	14962	3388	7816	397	213	82	22847	1149	15884	17689	29507	3462	8171
TCATCTCCGAACCTGAGCAA	26921	Map4k4	CD8_618	9643	20095	16216	2542	6796	471	132	62	20941	1285	15770	17934	28452	3507	9928
TCATTCGCCGTGACTGCATG	16918	Mycl	CD8_680	10962	20545	17333	1424	7827	578	212	64	27106	1275	15407	21092	35776	4658	11518
TCCACGATGTCATCAAACGG	70122	Mllt3	CD8_642	17121	30528	27042	2468	11947	982	324	157	23073	1708	24076	30974	37896	5287	16112
TCCAGAATACAGGCTTATGG	243653	Clec1a	CD8_215	5004	11100	9868	95	4576	322	121	74	15661	559	8973	12664	21772	2687	4547
TCCATAAGGACAGTTACCAT	244871	Zc3h12c	CD8_1118	23465	49158	38484	4227	15823	1166	549	149	67301	2214	39710	48838	83019	9287	22858
TCCATACCCTTCGAGAACCA	320609	Strip2	CD8_1007	19375	40042	31317	6212	13730	910	421	170	57646	2357	31765	39496	67592	8390	17710
TCCCAACGGTACCCGCAGGG	19294	Nectin2	CD8_693	8202	11847	8536	2065	5423	597	110	97	14077	966	13436	11597	22928	2877	8387
TCCCACATATAAACTAGTAG	17532	Mras	CD8_658	10026	20222	17285	2063	7848	524	109	92	27788	969	15304	21854	37451	4384	8069
TCCCCGGCACAGACGCCTCG	332175	Zdhhc23	CD8_1126	16346	26582	21429	3227	13142	955	374	147	37952	1859	23192	26185	61715	7253	17540
TCCCGACGTGTGATGCACCG	59126	Nek6	CD8_699	2880	5907	4498	727	1696	150	66	37	9927	526	5063	4776	13118	1499	3507
TCCCGCTGAGAAATGACATG	268396	Sh3pxd2b	CD8_916	14918	29462	28118	3616	12562	827	188	138	43353	1878	25886	30588	56115	6638	15474
TCCCTCGAATTGGAAAACTG	224792	Adgrf5	CD8_14	6387	12668	14551	2123	4947	344	165	55	23269	727	8725	15097	30115	3287	5446
TCCGCAAAGTATTTGATGAG	20887	Sult1a1	CD8_1011	6603	11492	10772	1669	4902	415	90	49	20444	746	11037	12985	26511	2923	5621
TCCGCTAAAGGACAGCGATG	16764	Aff3	CD8_32	8799	13986	9405	792	4307	414	73	86	17424	997	10194	13193	23889	3183	7183
TCCGGCTGAAATATGGCACA	218215	Rnf144b	CD8_861	8879	20662	20621	2560	8803	782	176	83	36899	1310	14877	22697	46335	4887	7918
TCCTATCCTCAGACTACCTG	212032	Hk3	CD8_495	2252	5332	4450	1126	1693	140	5	7	8412	244	3693	5839	9779	1233	2054
TCCTGCAGCTGAAGTACAGT	57394	Tmem27	CD8_1037	17845	37057	31205	4186	13724	1084	427	267	49900	2088	27748	40271	66777	8416	16892
TCCTGTGAACGATGTTATCG	17076	Ly75	CD8_608	4501	8072	5699	900	2822	161	99	69	10226	330	5141	6956	12582	1807	5072
TCCTTCTATCCGTCGCACAA	16407	Itgae	CD8_545	7481	16079	12050	2793	4759	392	118	80	21021	1234	10709	14560	26262	3383	8246
TCCTTGCACACCGGACACGA	66854	Trim35	CD8_1058	16108	34731	27206	2272	12441	783	255	154	49040	1760	26538	32442	62092	7482	17256
TCGAAGGAGGTTCATCACGT	18514	Pbx1	CD8_737	9657	20262	15145	1801	7152	552	205	61	25272	1061	14499	18515	35390	4186	9018
TCGACAGCAGCATGTACCCG	15900	Irf8	CD8_535	816	1363	580	5	266	8	6	0	2361	31	686	513	2566	318	1817
TCGAGAAAGAGCTTTCACGG	73102	Slc22a23	CD8_935	6352	9726	7230	1790	4103	262	97	97	14800	987	12468	7543	22761	2838	7096
TCGGCACCTTACTTACAATG	72599	Pdia5	CD8_747	11371	23344	19240	3822	9135	768	160	166	30717	1582	18356	24763	42165	4899	11765
TCGTGCTCGAATGAACACTC	15368	Hmox1	CD8_499	10584	23292	14893	1051	7675	407	120	108	29639	1415	17856	19234	38280	4930	13570
TCTAATGTAGGCTATTGAAG	66660	Sltm	CD8_975	11346	22106	14769	1746	6842	457	227	113	15522	1557	14017	18529	25381	3585	15574
TCTACACCAGTTTCTAAAGT	53416	Stk39	CD8_1001	12320	24337	14787	1447	7823	422	194	112	24497	1528	17417	21045	35308	4317	12948
TCTAGGAAATGACCCACTCG	17355	Aff1	CD8_28	14120	26325	20474	2060	10534	801	269	101	38534	1484	20515	25651	52566	6475	15018
TCTAGGGCACACTTGCCGAG	67041	Oxct1	CD8_726	11784	21455	19799	2173	8323	633	252	136	34000	1255	22488	22703	46562	5624	10198
TCTAGTCATGGGCCTAGCGG	11555	Adrb2	CD8_21	6001	10864	7647	426	3371	315	105	14	11272	591	8578	11282	18525	2103	5898
TCTATTGTAGGCAAATCGCT	14254	Flt1	CD8_368	13858	30336	22986	1589	11089	739	182	201	37539	2157	23596	28563	48742	6006	18019
TCTCACAAACCAGTCCAGGA	17939	Naga	CD8_691	7775	17945	15157	2169	7139	510	150	67	28213	965	13856	15642	35082	4370	6994
TCTCATCATGTGCATCAGTG	12769	Ccr9	CD8_150	6455	11275	8895	1718	3445	277	128	68	12320	840	9625	9863	15170	2046	5394
TCTCCACTGAGAGACAAACC	27278	Clnk	CD8_225	16763	43768	36311	4352	16744	1212	197	173	64638	2072	31566	41655	78923	9445	17528
TCTCCATCTACAATACATCA	67133	Gp2	CD8_451	25222	52565	40023	3655	16626	1166	335	154	68912	3064	35375	50302	82521	10029	20472
TCTCCTGTACTACACTCTAG	170733	Klra17	CD8_557	11219	22213	20062	825	9513	629	222	118	42675	1077	15265	22464	51743	5728	9307
TCTCGTAGAACCCCTCAGCA	14525	Gcsam	CD8_419	14289	26576	17472	2089	9076	697	232	85	36799	1791	24340	23651	52027	6244	14159
TCTCTACCCAAGTGAATGGA	93683	Glce	CD8_428	9141	20769	17969	1566	9757	591	78	77	31250	1400	16507	24180	40714	4833	9528
TCTCTTTGGATCTGATGATG	55949	Eef1b2	CD8_308	4236	8089	4662	1726	2773	126	32	28	7386	571	6703	6568	10049	1239	5511
TCTGAACCAGCCAACGTCCG	11520	Plin2	CD8_785	18971	35975	29750	4569	14552	983	325	149	49877	2329	27109	35223	70346	7957	17115
TCTGAATTGCCACAGCAAGA	20299	Ccl22	CD8_147	8964	16754	16227	1959	7546	397	90	101	25455	1176	15737	15314	33591	3996	8978
TCTGACAACAGCCTATAGTG	319293	A530099J19Rik	CD8_10	20038	36456	29022	3195	14080	920	304	150	43360	1954	24347	32494	56292	7187	15593
TCTGACCAAGTTTCTCGAAG	109672	Cyb5a	CD8_267	8308	16234	14372	2430	6332	426	216	59	15888	1021	13494	15938	23028	3130	8836
TCTGACGTCTATTGTGCAGT	140795	P2ry14	CD8_732	12528	29746	27661	2700	11447	859	201	99	35597	1654	19251	32258	47367	5652	14182
TCTGAGAAGGATATCGTGAG	71972	Dnmbp	CD8_289	19265	36593	31785	3929	14759	1094	354	191	42828	2117	27805	36873	57339	7192	17378
TCTGCAAAGGATCGAACCAG	218756	Slc4a7	CD8_958	19213	36903	26029	3770	12280	945	410	181	52326	2011	27718	34995	68970	8282	18349
TCTGCAATCAGAAAAACGTG	108105	B3gnt5	CD8_97	6857	12579	9903	2179	5054	338	73	62	17327	863	10274	13943	22867	2537	5626
TCTGCCATCACGTTTAGTGA	20299	Ccl22	CD8_148	5694	11423	8478	830	3933	235	47	60	14319	821	10020	10030	19243	2283	5313
TCTGCCGTGCCCATTTACAA	12524	Cd86	CD8_191	9367	18803	16958	1114	7533	524	165	126	19202	790	16130	18716	28661	3824	8798
TCTGCCTTATATCATCAAAT	70757	Hacd2	CD8_480	15689	29422	22636	3878	9109	512	160	144	40560	1990	21918	27550	47119	5868	15145
TCTGCGGTACCGAATTTCAG	15201	Hells	CD8_485	3302	5906	4010	362	2349	127	39	37	12018	493	5486	5867	15536	1738	3074
TCTGCGTGTACTGCAGCTAG	12766	Cxcr3	CD8_258	19524	41212	33805	3978	15076	1242	290	207	57619	1963	33145	44979	76626	8825	20638
TCTGGAAACCCAAACCCTCA	16854	Lgals3	CD8_579	6134	12625	10119	2802	4876	313	53	75	19146	711	11513	12431	24092	2931	5791
TCTGGCACCCAGATACCGCA	66102	Cxcl16	CD8_251	8719	17484	18991	1795	9562	711	137	147	27544	983	17189	19425	38399	4558	8081
TCTGGGGAAGTCATGACCGT	231452	Sdad1	CD8_870	9801	17027	11154	3051	6392	382	153	85	15801	1187	14301	12162	23112	3082	17029
TCTGTATGTACGTATGGGGA	71409	Fmnl2	CD8_371	11580	26183	22674	3675	9336	632	132	192	25770	1531	20818	30457	36591	4950	13797
TCTGTGAACTGGTCAATGGT	230603	Ttc39a	CD8_1068	8009	16864	14393	1798	6706	441	117	61	17230	893	12264	17658	23628	3219	7404
TCTTAACAGAGGAAACCATG	19023	Ppef2	CD8_804	6035	15000	10986	981	5835	383	82	60	20996	732	9554	15279	27364	3115	6633
TCTTAAGCTCCTGTCCACCG	72599	Pdia5	CD8_745	10659	22461	18332	2974	9017	619	139	74	28907	1327	19173	24856	41276	5074	12115
TCTTAGAAGACTTATACGCC	107350	AW112010	CD8_96	9666	14762	10209	1457	5922	359	135	86	15011	1142	14733	11520	22729	3209	9256
TCTTGGACCAGTATTCAATG	66960	Fam188a	CD8_346	7715	16463	13597	1108	5792	340	153	65	22296	1117	13678	16227	29001	3448	7588
TGAAAATGAACTATACTGGG	16004	Igf2r	CD8_514	5401	9677	6443	1437	3411	238	131	10	13910	535	7244	9712	18180	2365	4723
TGAAAGCACTGATCTCGCCG	20725	Serpinb8	CD8_902	10515	13904	9899	2907	5940	417	341	43	21685	1066	13986	13946	31720	3852	9312
TGAACGAGTACCTCCTAAGG	208449	Sgms1	CD8_912	4901	8828	6404	1502	3130	219	17	40	20435	867	7415	8242	25362	2874	5812
TGAAGAGTCATGGTTTACTG	100216536	Snord1c	CD8_985	18110	35275	27818	2225	13208	1017	242	153	48013	2177	31971	34489	63473	7910	20995
TGAAGTAATGAGCCAGCGGG	18798	Plcb4	CD8_775	19251	29941	24778	2712	13688	904	221	190	24940	1948	27998	28188	41777	6050	18812
TGAAGTCCACGTGTTCAAGG	72121	Dennd2d	CD8_283	25188	50344	43570	6735	20552	1327	509	348	60247	3189	43687	54479	85858	10922	24253
TGAATTTGTGAGCGGGAATG	71946	Endod1	CD8_317	13314	21090	16299	3582	8209	473	245	119	31490	1206	19244	22770	40289	4872	11051
TGACCACGTAGAACACGTAG	170756	Slc8b1	CD8_965	26072	50415	42814	3507	18386	1387	361	323	57468	2752	40162	51277	77531	10051	24466
TGACCATTCGATCCACAGAG	19294	Nectin2	CD8_696	9099	20334	15311	1788	6890	456	120	60	25723	1300	13655	17065	30761	3964	9911
TGACGCCTGTCACAAACGAA	20343	Sell	CD8_881	12183	22379	19357	3541	9596	551	212	147	42489	1452	18486	21340	52768	6162	13687
TGACTACCCAGAGTACATGT	28169	Agpat3	CD8_34	11595	26218	20312	2366	8492	572	366	122	38620	1695	19522	23975	46191	5456	12133
TGACTTCTACTTCTGCGCGA	12526	Cd8b1	CD8_199	12576	25970	20711	2657	9676	700	195	113	38569	1622	21043	27157	48258	5903	14067
TGAGAGCATACCTGGCTAAG	70757	Hacd2	CD8_479	7134	11831	6730	1119	3172	204	130	81	12293	900	9731	7809	16546	2242	7981
TGAGATTGGAATGGTATGTG	381809	Clec4b2	CD8_218	18836	41904	38505	4058	16057	1026	282	143	48178	2792	29927	43730	59391	7444	19469
TGAGCCAACTCACCAAACTG	100310872	Dynlt1a	CD8_293	11794	18957	13370	2391	7188	340	156	54	25522	1472	14701	16151	30843	3575	12974
TGAGGAGGCTGATATCCGTG	16431	Itm2a	CD8_550	13576	29084	23678	2340	9648	833	266	166	38289	1604	25801	29071	52257	6403	14633
TGAGGCCTGAGGACAATCAA	170733	Klra17	CD8_558	11356	22458	14265	2210	7890	558	177	172	22178	1473	19433	21398	31283	3669	11872
TGAGGCGTAGGACGTGCTCG	106840	Unc119b	CD8_1099	26654	45858	44437	7047	19527	1588	397	237	66560	2971	40581	47357	88379	10651	28194
TGAGGGCAATTACATCGTGA	101202	Hepacam2	CD8_490	5071	9781	6675	715	3305	165	17	73	9180	1062	6306	10383	12834	1598	5142
TGAGGGCTACACGTACCCGG	12766	Cxcr3	CD8_259	27855	50022	39205	5030	21002	1410	373	261	69019	3586	43276	46692	101769	12013	26440
TGATATTATACTCGACTACC	106052	Fbxo4	CD8_356	6477	14448	8553	722	3375	158	93	38	21365	750	10931	11632	24270	3211	10596
TGATCATTACAAGCGATCAT	224794	Enpp4	CD8_323	8471	23364	18022	2397	6894	492	86	62	28433	1036	15628	21880	29828	3858	14373
TGATCGCCAGGGAATCAGAT	100216530	Snord118	CD8_981	3783	4830	3197	1210	1785	97	27	30	5365	404	2916	3765	7597	951	9743
TGATGGATACGTGATCCACC	225845	Pla2g16	CD8_771	16199	39063	33764	1743	15016	990	124	113	56222	2025	30422	37352	66739	8247	16709
TGATGGCCAGTCCATTGGGA	546134	Gramd2	CD8_470	18825	35914	32866	3380	15198	1074	209	217	52470	1869	28153	36370	63238	7695	17679
TGATGTGATTATACCAACGT	55949	Eef1b2	CD8_305	18916	39668	37465	1385	13642	902	281	221	49044	1958	29774	46938	62632	7567	19003
TGCACATCGAGTCCTCCAGG	56320	Dbn1	CD8_279	19686	36025	24429	4019	13530	874	233	199	47918	2501	34525	30352	67000	8080	16722
TGCAGAATCCATCAGAGGCG	100041546	Ly6c2	CD8_603	16614	28930	21127	4080	12563	840	332	196	32585	1831	27283	27148	54160	6573	16286
TGCAGGTTCAGACAACTCAG	18514	Pbx1	CD8_739	17998	28960	24808	1806	11386	738	167	229	41877	2310	29450	28776	54946	6495	16255
TGCAGTAAAGATCATCAAGT	399510	Map4k5	CD8_624	9714	20162	15817	1626	7378	614	64	108	23514	1242	11913	17916	31654	3994	8081
TGCCATCAATTCGGGCAGAG	72017	Cyb5r1	CD8_271	24134	44706	35930	4871	15830	1295	366	239	45333	2574	36398	42278	65627	8156	19925
TGCCTTTATTCTTTCGATGG	14701	Gng12	CD8_448	5424	12048	7056	450	3239	227	92	18	11253	751	7667	9911	15865	1987	5603
TGCGACAAGGAGGTGTATTT	12925	Crip1	CD8_237	17062	33028	27704	4439	12284	875	275	197	43192	2151	30780	35656	58529	7083	19840
TGCGTGGACTGATCAACCTG	216825	Usp22	CD8_1111	8703	15310	11972	1728	6043	412	103	53	19882	1163	13702	14863	25571	3419	10744
TGCTAAAAAGCCAACCACTG	338365	Slc41a2	CD8_954	10322	23253	18345	2953	8693	503	296	96	28912	1611	15365	22029	37906	4631	10989
TGCTCCGGGAGCGCTGCGCG	73139	Cenpv	CD8_201	43293	66639	47521	8302	34579	2267	724	464	86341	5347	73747	59232	152278	18799	47052
TGCTGTATTTGGGATCATCG	11629	Aif1	CD8_37	9682	16183	15374	3367	6047	429	90	78	19967	904	13756	17232	26633	3597	9028
TGGAATGAAAAATCCCCCAG	12549	Arhgap31	CD8_66	15956	28972	23078	4732	14259	992	283	182	41440	2102	26247	25175	58686	7486	14946
TGGAATTGCTTTATTTGCGG	67144	Lrrc40	CD8_595	18720	34985	27119	3588	13843	807	242	226	43043	2331	31189	33418	63653	7588	18434
TGGACATGCAGGAAACACCT	14525	Gcsam	CD8_418	4774	8845	6227	912	2951	253	31	26	10518	485	6256	7326	13545	1774	3942
TGGACCCCGACAAGGACGAT	170756	Slc8b1	CD8_967	31793	54929	41560	6711	19968	1671	575	275	79043	3326	45456	49902	102608	12932	30984
TGGAGCAGTTGACCCATGTG	50934	Slc7a8	CD8_963	17980	35091	30218	2094	14314	869	400	151	43358	2011	26510	36753	62370	7347	17129
TGGAGCTCAAAAACGAGCTG	140795	P2ry14	CD8_729	1480	3233	1806	114	974	42	9	16	7123	172	2685	2385	8672	905	1739
TGGAGGACCTTCGGAGTCCG	11555	Adrb2	CD8_23	16317	26758	20549	2793	11429	790	225	195	33390	1552	26696	23056	50946	6431	17340
TGGAGGATAATTGATCCTGT	12524	Cd86	CD8_189	19084	38963	28591	2822	12969	981	344	131	55437	1982	25731	32564	69332	8544	18138
TGGATTTACCACACGGACAG	210808	Lacc1	CD8_570	9812	17297	14773	737	6828	424	318	154	22079	1052	12671	16829	29270	3671	9069
TGGCAACACTCTCTATGTGG	20351	Sema4a	CD8_887	10930	17929	14532	2154	7695	503	102	66	28178	968	13749	18100	34934	4384	7762
TGGCCGAGGACAGTTCAGTG	59126	Nek6	CD8_700	22803	35707	31519	2928	14456	1230	171	277	45772	2159	29163	34821	62159	8038	19149
TGGCCGGTGTGATTGTACCG	109700	Itga1	CD8_538	7694	13489	10407	2732	4874	467	125	80	20951	1077	10357	14023	29772	3474	9838
TGGCGACCGAAGCGCACGTG	71946	Endod1	CD8_320	11877	26017	21890	3396	10090	712	135	129	38701	1266	22074	24791	51137	6448	14360
TGGCGTCGTATGCGTAAACG	12368	Casp6	CD8_138	13619	25009	20428	2885	8894	729	245	144	25291	1426	20302	25289	37481	4964	16716
TGGCTTCGTGAAGCTGATGG	12479	Cd1d1	CD8_153	8432	16242	14493	2447	6541	475	191	126	20726	975	13708	19953	28683	3638	8019
TGGCTTTCAGGATCTGCTCG	67270	Mrpl42	CD8_664	19111	31935	26572	2816	11899	925	502	221	46924	1944	24082	31891	64882	7678	15311
TGGGAACCCAAACATCAGGA	108116	Slco3a1	CD8_969	9964	16998	12930	2474	6934	322	125	129	22110	1064	13688	17143	30803	3656	9803
TGGGAAGAACCCGATGACAC	83965	Enpp5	CD8_326	6884	11750	7438	1141	4102	381	58	36	13124	480	9986	10805	17883	2425	5913
TGGGAATGTCAACATCGAGG	230603	Ttc39a	CD8_1065	19231	38227	31051	1877	14843	1163	337	154	46663	1973	34137	39234	63791	7958	17052
TGGGCGAGATGGTCACCCAG	20742	Sptbn1	CD8_999	30557	57527	46761	6174	24450	1524	293	236	69440	3393	51120	54782	100996	12394	30693
TGGGCGGCGACCCCAAAACA	13010	Cst3	CD8_241	23836	39608	30105	1983	17652	1216	291	258	72979	2829	35506	34727	96669	11420	25102
TGGGGCTCTGCATCTCACAG	216825	Usp22	CD8_1109	8355	14008	11269	1182	6906	412	220	90	16142	993	12665	13167	25252	3324	9923
TGGGTGAGTCGATTATCCTG	12525	Cd8a	CD8_195	10877	22042	15892	2424	7558	513	162	69	27370	1076	13239	21383	35578	4338	10641
TGGGTGTCGGAAAAAACTGA	20725	Serpinb8	CD8_903	6781	12506	10954	2234	4814	282	55	47	12886	928	13238	14123	18775	2446	6978
TGGTATTGCCACATGTACCA	12769	Ccr9	CD8_151	7111	15441	12268	1188	5106	459	138	74	16226	1104	13129	15656	22286	3099	7450
TGGTCAACAGGCATGACAGT	329679	Fnip2	CD8_388	12565	25785	25191	2310	9610	807	279	112	38825	1458	19644	29360	49806	5890	13633
TGGTCATGGAAAGGCCAACG	20499	Slc12a7	CD8_927	8561	14651	10880	1452	5895	405	87	69	12560	965	17684	13619	19202	2839	9328
TGGTGGACTTCTCTGCTACG	22166	Txn1	CD8_1085	10233	17290	14117	2552	6827	444	169	87	19519	1039	16127	15223	28412	3513	12416
TGGTGTAGGTGCAAACGACT	66854	Trim35	CD8_1057	11106	21835	18427	2152	7941	424	145	141	24306	1115	17914	21480	33514	4311	10069
TGGTTCAGGAGGATCACGTA	17476	Mpeg1	CD8_649	8791	15816	13835	3415	7828	940	173	101	26031	453	7557	10329	28862	3491	7859
TGTAGATGATAGAACACGGG	14629	Gclc	CD8_415	7553	14538	10541	1318	5154	349	76	70	14490	1099	15120	13648	21536	2918	8607
TGTAGGTCTCTAATCCCTGC	382083	Snx22	CD8_989	13143	27838	25572	3517	11578	875	267	131	44663	1742	25245	35797	61333	6423	15162
TGTATTGGCACTGCACGGAG	224840	Treml4	CD8_1052	23487	38848	36833	4254	15908	1141	259	187	51774	2435	29587	41165	70536	8797	19681
TGTCACCTGCCCAACTGCCG	16160	Il12b	CD8_518	27568	52510	38881	5128	21619	1030	462	304	70585	2744	44298	49331	101325	12249	22918
TGTCCAGAGACTGTTCACAC	218215	Rnf144b	CD8_864	16663	29458	25616	2838	12347	803	173	144	31696	1954	23729	29079	44897	5677	13532
TGTGACACTGCCAATTGACA	100038460	Gm10677	CD8_433	4056	9774	7691	505	3493	240	45	21	16392	381	9415	10552	19531	2445	3750
TGTGCAAACTACCTTCTGGA	67475	Ero1lb	CD8_329	11875	21287	17574	3300	7576	582	80	118	30370	1349	19436	20806	39539	4874	10142
TGTGCCATGTGCAATGATGT	70536	Qpct	CD8_835	13488	28378	32509	2428	11410	845	221	107	35832	1338	22396	34352	45382	5679	12526
TGTGCCGGTCCTTGACTGCG	14629	Gclc	CD8_416	5138	6635	4638	979	2585	100	60	44	6776	888	7690	5852	10524	1438	15244
TGTGGAAATTTACACCTCCG	14012	Mpzl2	CD8_654	10315	16845	12085	1523	6597	490	112	83	24667	1144	14911	15288	34164	4181	9619
TGTGTATCTGCATGAAGAGG	69672	Txndc15	CD8_1092	12919	25012	21039	3245	8570	662	176	80	29127	1355	20018	23723	37193	4916	13901
TGTTAATGTCCAAGTCAACA	19063	Ppt1	CD8_816	18782	42663	35466	2931	15281	1203	299	154	57394	2333	32930	46434	74089	8467	17628
TGTTACCCACCGGTGCCGTG	212032	Hk3	CD8_494	10259	17269	13709	894	6800	505	98	115	24759	1146	14369	15619	34955	4166	10602
TGTTATAGACTTGACCCCTG	224794	Enpp4	CD8_321	7299	13159	8366	749	4482	251	122	40	18173	1013	10025	11950	22393	2624	6508
TGTTCAGGTGAACTACACCG	17939	Naga	CD8_689	16216	33841	29004	3594	13560	927	264	185	44978	1540	25697	34990	65611	7780	14815
TGTTCGAATCCCGATAGGAA	110006	Gusb	CD8_474	5242	10052	6695	497	4127	232	60	45	18979	652	7839	9161	23758	2577	6886
TGTTGAGGTATACATAGCCC	17939	Naga	CD8_690	3932	5186	5646	296	2695	196	71	13	4486	157	4465	5863	7308	897	3133
TGTTTGACATTACTAACCGA	270160	Rab39	CD8_843	7960	15363	11740	3104	5203	426	73	98	17707	914	12518	13612	22935	2794	9510
TTAAATTCCTCAAAGCACCC	170733	Klra17	CD8_560	5755	11229	7979	1024	4304	343	155	55	15864	642	9784	9875	20555	2441	5542
TTAATCATGTCGCAATAGCT	12491	Cd36	CD8_173	16352	31025	31714	1930	11210	816	267	218	44900	1949	23281	38443	56533	7057	16159
TTAATCTCTTCAGCTCTAGG	11629	Aif1	CD8_39	8625	17208	14511	2015	6143	432	151	90	15811	1265	12647	15272	22362	2929	8607
TTACGGAAGGCAATGCAGGT	11750	Anxa7	CD8_45	19398	39478	32538	4741	13347	910	220	159	45514	1893	30468	39946	60486	7784	17612
TTACTTACCCAGTAACATCT	98752	Fcrla	CD8_360	15011	32487	26422	3885	12503	896	209	142	45433	1773	24364	31819	57100	6344	15815
TTAGATCAAAGAAATCGGCT	56421	Pfkp	CD8_750	14804	30334	23509	3843	12236	764	305	154	43712	1961	27493	27868	57913	6643	15143
TTAGATTCCTCACAAGACAC	16636	Klra5	CD8_563	3061	5090	3839	178	1860	121	108	31	9214	324	5408	4937	10722	1352	4216
TTAGGGTTAAGGTGCCCGTA	84095	Pi4k2a	CD8_763	8435	16627	16316	1081	8053	630	209	74	20850	949	13446	14405	28712	3848	8388
TTCAAGGCTACGTACCTGGA	57394	Tmem27	CD8_1038	16587	32618	27331	4208	11934	973	257	183	47593	1572	25868	35725	61222	7070	15719
TTCACATATGGTTATAGAGG	71653	Shtn1	CD8_917	15972	34321	28012	1165	11646	789	264	144	44046	1749	20630	32542	54215	6442	15912
TTCAGACCAGCGGATAACGG	108097	Prkab2	CD8_821	11376	16985	14396	1327	7856	452	247	68	33169	840	15835	15898	42416	4721	8661
TTCAGTAACAGGTCACGCAG	19414	Rasa3	CD8_854	8779	16064	14027	2040	5988	485	105	65	24827	938	13271	14545	30044	3838	7161
TTCAGTCGACCCACTCTCAG	67168	Lpar6	CD8_585	14873	31711	25195	3384	11676	927	243	170	34317	2001	24070	27201	47542	6846	13255
TTCATAGACCTAATGTGACT	208154	Btla	CD8_118	16132	37249	31213	5669	13070	978	378	213	57731	2060	27428	40446	67453	7424	16121
TTCATCGCATCTCTACTGCA	338365	Slc41a2	CD8_955	4157	7393	5811	1800	2549	182	67	44	9713	639	5356	7718	12247	1430	3385
TTCCCGGTAGAGCGGCAGAG	66813	Bcl2l14	CD8_110	17155	31456	24042	5154	13935	1074	310	202	37521	2049	30649	29211	61668	7867	17277
TTCCTCGGAAGATGGTATTG	19414	Rasa3	CD8_856	13970	30920	31681	1429	13222	935	131	140	46743	1686	24489	35806	60138	7097	12048
TTCCTGATAAACTCCACCAA	17476	Mpeg1	CD8_652	11242	23675	18238	4102	10727	1369	166	128	28013	858	11824	13350	34439	4389	12061
TTCCTTGTACCATATCTACA	15368	Hmox1	CD8_497	17099	38844	28128	2076	13689	678	291	185	58906	1979	25691	38705	67867	8052	16762
TTCGCAACGCCAGGTTTCAA	270160	Rab39	CD8_842	12754	21959	19317	2960	8016	674	224	135	28648	1641	16802	21498	42094	5008	11081
TTCGGACCAGATCATAAATG	56517	Slc22a21	CD8_929	15885	30439	27511	2693	12423	861	150	139	41430	1906	26987	33318	52721	6465	15338
TTCTACTGCCCTCCGAAAGG	100216530	Snord118	CD8_984	7286	12543	11273	1168	6332	346	180	77	15511	836	12784	12738	25959	3028	7230
TTCTGAAAAGCCCATGAACT	20343	Sell	CD8_884	14793	27894	21068	3212	10419	767	258	124	32788	2083	26121	22056	46465	5670	13012
TTCTGGGGGCAAGAGCGCGG	12182	Bst1	CD8_113	26177	41108	31915	2813	18085	1381	397	245	57948	2985	44925	40564	94383	10959	29487
TTCTTACCAGTGGTCCAGCG	16854	Lgals3	CD8_580	15343	32188	28991	3208	13376	875	391	150	44765	1484	23487	33549	58438	7119	14818
TTGAAGGCTTCAAGTTTGGA	11629	Aif1	CD8_40	4111	5933	5721	575	3777	214	40	11	11729	241	6223	6726	15340	1632	2612
TTGACCAGATCTTTACGGGT	216825	Usp22	CD8_1112	16719	27136	21015	5039	10452	815	304	138	40982	2072	22050	26616	52188	6324	15700
TTGACCTCATCGACACCCTG	17857	Mx1	CD8_675	7644	16926	14139	1263	6861	492	217	59	21020	1110	12502	17649	27138	3579	6514
TTGACCTGCACGTCTAAGCA	12524	Cd86	CD8_190	12636	22471	25780	2195	10932	755	207	107	37001	1408	18660	24589	45243	5115	9786
TTGATCAAGTATGGGTAGTG	108105	B3gnt5	CD8_98	3589	5690	6663	1226	1919	110	77	35	3805	263	4231	8819	6980	891	2735
TTGCAGCCTTAGAAGCTGTA	239081	Tlr11	CD8_1021	7511	13608	9846	736	5341	305	190	70	27624	699	12362	12346	32530	3613	5847
TTGCAGTGGAGCGGAACGAG	69710	Arap1	CD8_56	23681	42518	32410	6022	14042	1076	407	202	54980	2396	36889	40383	77980	9686	24328
TTGCTGCCCACGGTTTGCCG	17355	Aff1	CD8_26	6102	8878	6641	1324	3747	175	143	45	10130	481	10570	9485	15565	1902	6131
TTGCTGTAGACCGATACCTG	11542	Adora3	CD8_18	13148	27193	23904	2626	10831	924	118	143	37853	1455	22551	28266	51784	5958	13700
TTGGAGAACACTCTTCAGGG	66813	Bcl2l14	CD8_111	16370	29227	25117	4284	12934	803	255	150	40259	1922	26873	29081	57680	6999	16139
TTGGCACGCTGTACCTGTAT	208449	Sgms1	CD8_911	10133	22587	19205	2267	8082	406	252	128	30420	1167	17378	24845	39140	4777	12446
TTGGGCCGCGGCTTTGCCGA	73139	Cenpv	CD8_202	20107	27979	21679	1776	13330	832	412	158	35028	2065	29995	27212	60260	7202	19686
TTGGGCCTGTACCGAATAGG	71544	Arhgap42	CD8_72	3790	10871	9005	1885	4116	238	77	38	13513	453	7603	11523	19191	2194	4639
TTGGGCTATAATATGAAGCG	434065	Gm1965	CD8_439	2147	3585	2663	443	1252	63	45	21	4503	282	2877	2196	5512	675	2193
TTGGGTTTAGGAAATCCATG	69672	Txndc15	CD8_1089	14954	26650	23021	3891	10135	708	169	167	42985	1702	20758	27660	53552	6168	14137
TTGTCAGTAGCATCGCTGCA	14126	Ms4a2	CD8_671	11782	27058	19481	2392	9073	842	208	100	32675	1420	19421	26203	45985	6078	14002
TTGTGCAATACCAGTAGACA	12769	Ccr9	CD8_152	10850	23554	19723	2044	9728	683	278	94	31418	1324	15772	22525	39121	4726	9281
TTTAGCAGATGGGAGAAGGG	70380	Mospd1	CD8_648	14283	26531	26784	2565	13816	848	463	145	43079	2205	23387	31081	65245	6800	11263
TTTATCAAGAGCATAATGAA	270163	Myo9a	CD8_682	4381	9600	5857	830	2673	162	35	47	10468	525	7082	6534	13062	1704	5189
TTTATCAAGGGTGGTTCACG	13123	Cyp7b1	CD8_276	9792	21876	20203	2644	8043	626	79	85	26158	1426	17769	21541	35142	4301	12240
TTTATGATCTGATCCGAACA	20520	Slc22a5	CD8_937	8103	17743	13088	3529	4754	267	119	83	23905	992	14939	16083	28631	3383	10266
TTTATGATGAAGATCGTGAC	78771	Mctp1	CD8_628	13544	27519	25679	2497	10141	697	216	132	41307	1713	23183	27540	48472	6082	14107
TTTCAGGCGAACCAGTAACA	71544	Arhgap42	CD8_70	11451	24583	21368	3399	9747	801	167	102	36972	1712	18754	26412	47956	5435	11999
TTTCATAGGGCAGCATTCGA	27278	Clnk	CD8_228	12268	24811	22906	2780	8925	739	268	164	39163	1254	18659	27367	49730	5744	13249
TTTCCACCCATCCTTCGGAG	19294	Nectin2	CD8_695	14029	23924	17457	1542	9047	645	216	107	31780	1255	20554	23477	43178	5326	12831
TTTGACCGAAAGTACACGAG	20725	Serpinb8	CD8_904	13488	26709	26156	1907	11273	634	126	181	34468	1593	22921	24835	45756	5805	14553
TTTGATACTTACTTATTAGT	208154	Btla	CD8_120	7390	13011	12229	952	5042	428	100	88	16656	621	9125	14503	20428	2493	6205
TTTGCAGGCAAGGATCAACG	241226	Itga8	CD8_544	14683	30452	23808	3904	11277	752	199	93	46702	1412	24552	28886	60853	6767	12558
TTTGCTGAAATAGCTTGGGA	22272	Uqcrq	CD8_1108	16310	28839	21177	3969	11689	694	184	179	42176	2210	25283	28558	54265	6379	19506
TTTGGGAATGATTCTCGAGG	13998	Fgd6	CD8_363	14576	30294	28746	2864	12418	885	206	179	45281	1960	25448	34925	63510	7888	14785
TTTGTTGCAATTGGGGCTTG	17329	Cxcl9	CD8_254	8039	18270	13325	2574	5809	485	112	148	24861	1016	14739	19212	32952	3872	7982

## Sheet: Samples
Pool	lib.file.name	InputReads	AlignedReads	PercentAlignedReads	UniqueGuides.Lib	PCR2 primer barcode	Library	Bin	Screen	Sample
1	S1_HNS	17421423	14489773	89.08	1125	TCCTGAGC	CD8	HNS	S1	High translation, no saporin
2	S2_HNS	33477879	27355523	87.69	1125	TAAGCACA	CD8	HNS	S2	High translation, no saporin
3	S3_HNS	27022070	22049085	87.51	1125	CTCTCTAC	CD8	HNS	S3	High translation, no saporin
4	S1_HS	3601532	2993168	89.12	1125	TAAGGCGA	CD8	HS	S1	High translation, saporin
5	S2_HS	12915455	10710187	88.8	1125	CGAGGCTG	CD8	HS	S2	High translation, saporin
6	S3_HS	921400	762806	88.88	1125	CAGCAAGG	CD8	HS	S3	High translation, saporin
7	S1_LNS	284573	234348	87.98	1123	AGGCAGAA	CD8	LNS	S1	Low translation, no saporin
8	S2_LNS	166577	140354	89.66	1121	CTGTAATC	CD8	LNS	S2	Low translation, no saporin
9	S3_LNS	44451978	36346458	87.57	1125	CATGCTTA	CD8	LNS	S3	Low translation, no saporin
10	S1_LS	2048889	1706464	89.02	1125	CGTACTAG	CD8	LS	S1	Low translation, saporin
11	S2_LS	27414555	22873365	89.18	1125	GGACTCCT	CD8	LS	S2	Low translation, saporin
12	S3_LS	32555899	26528173	87.56	1125	TAGGCATG	CD8	LS	S3	Low translation, saporin
13	P1_Pool	59946840	49722312	88.75	1125	GCTACGCT	CD8	Pool	P1	Sorted pool, no assay
14	P2_Pool	7326881	6066777	88.73	1125	AAGAGGCA	CD8	Pool	P2	Sorted pool, no assay
15	P1_Plasmid	252744834	14784218	85.2	1125	AGTTGCTT	CD8	Plasmid	NA	Plasmid library
Legend
	InputReads
	AlignedReads	Reads aligned to the sgRNA library
	PercentAlignedReads	Percentage of input reads properly aligned
	UniqueGuides.Lib	Total number of unique library sgRNAs

## Sheet: Screen results
gene symbol	log2 foldchange with saporin	pval with saporin	logP with saporin	padj with saporin	logPadj with saporin	log2 foldchange no saporin	pval no saporin	logP no saporin	padj no saporin	logPadj no saporin	log2 foldchange survival	pval survival	logP survival	padj survival	logPadj survival
Mpeg1	0.706337	1.44201e-07	6.84103	4.05206e-05	4.39232	-0.0041296	0.918668	0.0368416	0.997115	0.00125494	0.0592549	0.243926	0.612741	0.713992	0.146306
Rab39	0.203348	0.0102388	1.98975	0.411013	0.386144	-0.0053988	0.572945	0.241887	0.997115	0.00125494	0.026672	0.990768	0.00402808	0.997186	0.00122363
Tbxas1	0.16321	0.0100065	1.99972	0.411013	0.386144	0.0455057	0.907567	0.0421214	0.997115	0.00125494	-0.129609	0.0433701	1.36281	0.304675	0.516164
Pi4k2a	0.159369	0.000320803	3.49376	0.0450728	1.34609	0.00331796	0.801789	0.09594	0.997115	0.00125494	-0.116362	0.00967913	2.01416	0.135992	0.866487
Sec24d	0.152443	0.036371	1.43924	0.658917	0.181169	0.0353508	0.493573	0.306648	0.997115	0.00125494	-0.0588941	0.283434	0.547548	0.769408	0.113844
Sltm	0.146272	0.563005	0.249488	0.896621	0.0473913	0.0449676	0.960441	0.0175292	0.997115	0.00125494	0.147437	0.239703	0.620326	0.713992	0.146306
Qpct	0.145615	0.274258	0.56184	0.739318	0.131169	0.00262478	0.743297	0.128837	0.997115	0.00125494	-0.00494033	0.912388	0.0398203	0.997186	0.00122363
Arpin	0.145003	0.0445531	1.35112	0.658917	0.181169	-0.016487	0.936653	0.0284212	0.997115	0.00125494	-0.156635	0.000954545	3.0202	0.0246969	1.60736
Notch4	0.129857	0.156612	0.805174	0.739318	0.131169	0.0349639	0.910291	0.0408199	0.997115	0.00125494	-0.0536974	0.199862	0.69927	0.668586	0.174843
Frmd4b	0.128008	0.234591	0.629689	0.739318	0.131169	-0.0127099	0.975649	0.0107063	0.997115	0.00125494	0.0746463	0.208479	0.680937	0.673364	0.17175
Sdc3	0.12709	0.0587913	1.23069	0.739318	0.131169	-0.0305055	0.741595	0.129833	0.997115	0.00125494	-0.0690828	0.0921562	1.03548	0.426132	0.370456
Tlr12	0.126261	0.0933242	1.03001	0.739318	0.131169	-0.0592888	0.559104	0.252507	0.997115	0.00125494	0.0271467	0.95869	0.0183217	0.997186	0.00122363
Gpr33	0.123342	0.00148495	2.82829	0.13909	0.856703	-0.069789	0.473997	0.324224	0.997115	0.00125494	-0.035481	0.536125	0.270734	0.997186	0.00122363
Itga8	0.121961	0.382549	0.417313	0.846083	0.0725873	0.0523114	0.915562	0.0383121	0.997115	0.00125494	0.0253306	0.564977	0.247969	0.997186	0.00122363
Arhgap31	0.116498	0.166305	0.779096	0.739318	0.131169	0.00311383	0.0925191	1.03377	0.997115	0.00125494	-0.0633538	0.096455	1.01568	0.437159	0.359361
B3gnt5	0.113552	0.0683674	1.16515	0.739318	0.131169	0.0223581	0.989637	0.00452388	0.997115	0.00125494	-0.0614738	0.175014	0.756927	0.627634	0.202294
Laptm4b	0.106908	0.20514	0.687951	0.739318	0.131169	-0.0530881	0.632016	0.199272	0.997115	0.00125494	-0.0537695	0.203789	0.690819	0.670612	0.173529
Unc119b	0.10407	0.0234728	1.62943	0.658917	0.181169	-0.0885465	0.157748	0.802035	0.997115	0.00125494	0.0596937	0.687929	0.162457	0.997186	0.00122363
Fuca1	0.102237	0.0608147	1.21599	0.739318	0.131169	0.0435748	0.926599	0.0331083	0.997115	0.00125494	-0.077488	0.0890142	1.05054	0.423949	0.372686
Bcl2l14	0.100097	0.242353	0.615552	0.739318	0.131169	-0.0292064	0.637034	0.195837	0.997115	0.00125494	-0.0522563	0.269946	0.568723	0.748341	0.125901
Bcl2l11	0.0938014	0.236754	0.625702	0.739318	0.131169	0.00550237	0.463403	0.334041	0.997115	0.00125494	-0.050366	0.325247	0.487787	0.807886	0.0926498
Clec12a	0.0921751	0.142658	0.845703	0.739318	0.131169	0.0445156	0.739788	0.130893	0.997115	0.00125494	0.00139601	0.937478	0.028039	0.997186	0.00122363
Sema4a	0.0888821	0.209455	0.678909	0.739318	0.131169	0.0483246	0.930144	0.03145	0.997115	0.00125494	-0.0526082	0.351461	0.454123	0.836953	0.0772991
Cd300c2	0.0887613	0.207466	0.683052	0.739318	0.131169	-0.0388146	0.53095	0.274947	0.997115	0.00125494	0.0179769	0.901467	0.0450503	0.997186	0.00122363
Homer2	0.0876739	0.228325	0.641446	0.739318	0.131169	0.133613	0.124036	0.906453	0.997115	0.00125494	0.0213285	0.86672	0.0621213	0.997186	0.00122363
Fmnl2	0.0848169	0.40347	0.394189	0.846083	0.0725873	-0.0237282	0.259081	0.586564	0.997115	0.00125494	0.100143	0.0354719	1.45012	0.262305	0.581193
Zdhhc14	0.0842979	0.536016	0.270822	0.896621	0.0473913	-0.0400235	0.623338	0.205276	0.997115	0.00125494	-0.00677306	0.915574	0.0383067	0.997186	0.00122363
AW112010	0.0825764	0.102109	0.990936	0.739318	0.131169	0.0229693	0.977612	0.00983361	0.997115	0.00125494	0.0864991	0.0546407	1.26248	0.348259	0.458097
Anxa7	0.0816445	0.215671	0.666209	0.739318	0.131169	0.112497	0.228564	0.640993	0.997115	0.00125494	-0.0689915	0.100472	0.997955	0.441719	0.354854
Sema4f	0.0813917	0.162901	0.788077	0.739318	0.131169	-0.040364	0.409169	0.388098	0.997115	0.00125494	-0.0282157	0.929774	0.0316224	0.997186	0.00122363
Fcrla	0.0810988	0.175349	0.756098	0.739318	0.131169	0.0613696	0.680292	0.167305	0.997115	0.00125494	0.0170064	0.89724	0.0470913	0.997186	0.00122363
Strip2	0.0804733	0.211059	0.675595	0.739318	0.131169	-0.0357543	0.669196	0.174447	0.997115	0.00125494	0.0123793	0.871045	0.0599595	0.997186	0.00122363
Txndc15	0.0791269	0.626385	0.203158	0.929988	0.0315226	-0.0789349	0.379889	0.420343	0.997115	0.00125494	-0.0645649	0.186606	0.729075	0.639467	0.194182
Farp2	0.078749	0.148102	0.82944	0.739318	0.131169	0.0953214	0.314771	0.502005	0.997115	0.00125494	0.0303193	0.75616	0.121386	0.997186	0.00122363
Adora3	0.0778294	0.233366	0.631963	0.739318	0.131169	0.00267462	0.942693	0.0256296	0.997115	0.00125494	-0.0282714	0.52754	0.277745	0.997186	0.00122363
Clnk	0.0769241	0.762875	0.117547	0.965621	0.0151933	0.00861904	0.302922	0.51867	0.997115	0.00125494	-0.13271	0.0218414	1.66072	0.226226	0.645457
Cd1d1	0.0730899	0.34941	0.456664	0.792632	0.100928	0.0381136	0.951483	0.0215988	0.997115	0.00125494	-0.038218	0.434964	0.361546	0.886309	0.0524148
Rabgap1l	0.073009	0.329899	0.481619	0.792632	0.100928	0.0205435	0.695712	0.157571	0.997115	0.00125494	-0.0624818	0.291058	0.536021	0.769408	0.113844
Gprc5c	0.072483	0.102945	0.987396	0.739318	0.131169	-0.0457576	0.14105	0.850626	0.997115	0.00125494	-0.0500137	0.552775	0.257451	0.997186	0.00122363
Naga	0.0723791	0.21325	0.671111	0.739318	0.131169	0.020921	0.29541	0.529574	0.997115	0.00125494	-0.0996667	0.100605	0.99738	0.441719	0.354854
Arid3b	0.0715372	0.577219	0.238659	0.901103	0.0452256	-0.101694	0.0916091	1.03806	0.997115	0.00125494	0.0519893	0.367734	0.434466	0.843569	0.0738796
Nlrc5	0.0702831	0.513193	0.289719	0.896621	0.0473913	-0.0156871	0.529889	0.275815	0.997115	0.00125494	0.00325866	0.873149	0.0589117	0.997186	0.00122363
Olfm1	0.0696952	0.485264	0.314021	0.896621	0.0473913	0.0415492	0.939648	0.0270347	0.997115	0.00125494	-0.0629016	0.219023	0.65951	0.68384	0.165046
Apol7c	0.0672625	0.265758	0.575514	0.739318	0.131169	-0.0371839	0.763145	0.117393	0.997115	0.00125494	0.050638	0.843067	0.0741378	0.997186	0.00122363
Dynlt1c	0.0663387	0.0975637	1.01071	0.739318	0.131169	-0.00679096	0.359168	0.444702	0.997115	0.00125494	0.062845	0.535827	0.270975	0.997186	0.00122363
Tmeff1	0.0661497	0.872403	0.0592826	0.985755	0.00623118	0.0623231	0.417491	0.379353	0.997115	0.00125494	0.0318955	0.821185	0.085559	0.997186	0.00122363
Gdap10	0.0658482	0.187211	0.727668	0.739318	0.131169	-0.0246946	0.360459	0.443144	0.997115	0.00125494	-0.00193318	0.937639	0.0279642	0.997186	0.00122363
Eif2b2	0.0638839	0.755275	0.121895	0.965621	0.0151933	-0.0728681	0.223544	0.650636	0.997115	0.00125494	0.531813	2.22546e-05	4.65258	0.00208452	2.68099
Endod1	0.0637191	0.57316	0.241724	0.901103	0.0452256	-0.00502155	0.949604	0.0224575	0.997115	0.00125494	0.0410814	0.958276	0.0185092	0.997186	0.00122363
Cyp7b1	0.0630047	0.658073	0.181726	0.9483	0.0230541	0.0258808	0.770007	0.113505	0.997115	0.00125494	-0.0351209	0.895265	0.0480485	0.997186	0.00122363
Pfkp	0.0610056	0.592635	0.227213	0.910002	0.0409578	-0.15946	0.0249739	1.60251	0.997115	0.00125494	-0.0403836	0.303128	0.518374	0.783278	0.106084
Ppfibp1	0.0603687	0.462383	0.334998	0.896067	0.0476598	0.0302216	0.704135	0.152344	0.997115	0.00125494	-0.0696374	0.079183	1.10137	0.397329	0.40085
Cxcl9	0.0603265	0.599016	0.222561	0.911832	0.0400851	-0.0430566	0.723209	0.140736	0.997115	0.00125494	0.0485031	0.389533	0.409456	0.861861	0.0645628
Pdia5	0.0596996	0.546839	0.262141	0.896621	0.0473913	0.0248227	0.671049	0.173246	0.997115	0.00125494	-0.0152952	0.769689	0.113685	0.997186	0.00122363
Ppef2	0.0585874	0.238985	0.621629	0.739318	0.131169	-0.0583547	0.462405	0.334978	0.997115	0.00125494	-0.06057	0.172819	0.762408	0.627634	0.202294
Snord118	0.0580194	0.720281	0.142498	0.965621	0.0151933	-0.00222516	0.706614	0.150818	0.997115	0.00125494	0.223176	0.0570104	1.24405	0.348259	0.458097
Arhgap42	0.0578029	0.631279	0.199779	0.929988	0.0315226	0.0576259	0.576184	0.239439	0.997115	0.00125494	-0.0259597	0.593613	0.226497	0.997186	0.00122363
Snx24	0.0577729	0.375359	0.425553	0.843807	0.0737569	0.0671211	0.211822	0.674029	0.997115	0.00125494	-0.0390183	0.424066	0.372567	0.884681	0.0532131
Tubb2a	0.0532072	0.533937	0.27251	0.896621	0.0473913	0.0466938	0.832088	0.079831	0.997115	0.00125494	0.111635	0.104759	0.979808	0.452882	0.344015
Clec1a	0.0531079	0.525881	0.279113	0.896621	0.0473913	0.0142154	0.657493	0.182109	0.997115	0.00125494	-0.032567	0.644543	0.190748	0.997186	0.00122363
Tmem27	0.0500527	0.505695	0.296111	0.896621	0.0473913	-0.0688517	0.455213	0.341786	0.997115	0.00125494	-0.0949442	0.0309407	1.50947	0.255515	0.592583
Plin2	0.0493902	0.278446	0.555259	0.739318	0.131169	0.051971	0.822582	0.0848209	0.997115	0.00125494	-0.0189957	0.806958	0.0931493	0.997186	0.00122363
Txn1	0.0490506	0.119737	0.921771	0.739318	0.131169	0.00653768	0.833162	0.0792706	0.997115	0.00125494	0.268478	0.000187526	3.72694	0.00878249	2.05638
Cd8b1	0.0482643	0.761651	0.118244	0.965621	0.0151933	-0.0229026	0.793552	0.100425	0.997115	0.00125494	0.0248867	0.828062	0.0819372	0.997186	0.00122363
Clec4b2	0.0466268	0.646225	0.189616	0.940877	0.026467	0.0834761	0.697623	0.156379	0.997115	0.00125494	-0.000338115	0.971738	0.012451	0.997186	0.00122363
Met	0.0465223	0.73099	0.136089	0.965621	0.0151933	0.00415818	0.415519	0.381409	0.997115	0.00125494	-0.0487692	0.425025	0.371586	0.884681	0.0532131
Il12b	0.0465061	0.839403	0.0760293	0.985131	0.00650599	-0.0554412	0.518407	0.285329	0.997115	0.00125494	-0.0722977	0.18551	0.731633	0.639467	0.194182
F630111L10Rik	0.0452671	0.555463	0.255345	0.896621	0.0473913	0.0136672	0.120173	0.920192	0.997115	0.00125494	-0.0189659	0.996742	0.00141742	0.997186	0.00122363
Slc8b1	0.0447496	0.108607	0.964144	0.739318	0.131169	-0.0329717	0.545142	0.26349	0.997115	0.00125494	-0.0548275	0.216341	0.664861	0.683054	0.165545
Sept3	0.0446056	0.521188	0.283005	0.896621	0.0473913	-0.0344463	0.110451	0.956831	0.997115	0.00125494	0.0641812	0.287886	0.54078	0.769408	0.113844
Ctnnd1	0.0445217	0.789473	0.102663	0.974696	0.0111307	0.100791	0.224045	0.649665	0.997115	0.00125494	-0.00726502	0.872562	0.0592038	0.997186	0.00122363
Dennd2d	0.0443108	0.736907	0.132587	0.965621	0.0151933	0.00367132	0.534429	0.27211	0.997115	0.00125494	0.0103618	0.867341	0.06181	0.997186	0.00122363
Nucb2	0.0435263	0.844584	0.0733569	0.985131	0.00650599	-0.0345931	0.445292	0.351355	0.997115	0.00125494	-0.0984225	0.0325983	1.48681	0.255515	0.592583
Itga1	0.0415892	0.394208	0.404274	0.846083	0.0725873	-0.00253585	0.435538	0.360974	0.997115	0.00125494	0.0422304	0.46144	0.335885	0.905909	0.0429155
Rhobtb1	0.0403621	0.94551	0.0243338	0.995087	0.00213876	0.00665193	0.68978	0.161289	0.997115	0.00125494	-0.0814924	0.119483	0.922695	0.508698	0.29354
Clec9a	0.0397764	0.342381	0.465491	0.792632	0.100928	-0.0932846	0.205435	0.687326	0.997115	0.00125494	-0.122956	0.00401135	2.39671	0.0766888	1.11527
Heg1	0.0392682	0.884643	0.053232	0.985755	0.00623118	-0.102081	0.0906614	1.04258	0.997115	0.00125494	0.0636368	0.98676	0.00578832	0.997186	0.00122363
Galnt7	0.03892	0.706786	0.150712	0.965621	0.0151933	-0.0496119	0.0394283	1.40419	0.997115	0.00125494	-0.104398	0.018779	1.72633	0.211076	0.67556
Ly6c1	0.0383521	0.50567	0.296133	0.896621	0.0473913	-0.0187449	0.887176	0.0519904	0.997115	0.00125494	0.0109066	0.89135	0.0499518	0.997186	0.00122363
Il15	0.037838	0.344265	0.463107	0.792632	0.100928	0.0378488	0.516818	0.286662	0.997115	0.00125494	0.0200257	0.869391	0.0607847	0.997186	0.00122363
Nek6	0.0378075	0.884205	0.0534471	0.985755	0.00623118	-0.00332935	0.692434	0.159621	0.997115	0.00125494	0.0162661	0.925162	0.033782	0.997186	0.00122363
Sdad1	0.0374001	0.510728	0.29181	0.896621	0.0473913	-0.0177747	0.730788	0.136209	0.997115	0.00125494	0.370215	0.000966782	3.01467	0.0246969	1.60736
Sell	0.0367318	0.600317	0.22162	0.911832	0.0400851	-0.0814993	0.192249	0.716136	0.997115	0.00125494	-0.0772821	0.0654905	1.18382	0.369212	0.432724
Map4k4	0.0359737	0.760784	0.118739	0.965621	0.0151933	0.0763981	0.997081	0.00126945	0.997115	0.00125494	-0.0728476	0.121291	0.916172	0.508698	0.29354
Cadm1	0.0359695	0.632127	0.199196	0.929988	0.0315226	0.0408504	0.972064	0.0123051	0.997115	0.00125494	0.0592307	0.241187	0.617646	0.713992	0.146306
3110043O21Rik	0.0359644	0.400836	0.397033	0.846083	0.0725873	0.0568993	0.626674	0.202959	0.997115	0.00125494	-0.119207	0.00434571	2.36194	0.0766888	1.11527
Lrrc40	0.0358954	0.842113	0.0746297	0.985131	0.00650599	-0.0115467	0.401279	0.396554	0.997115	0.00125494	-0.0193874	0.760462	0.118922	0.997186	0.00122363
Ifi205	0.0349965	0.811358	0.0907874	0.985131	0.00650599	0.0520718	0.695149	0.157922	0.997115	0.00125494	-0.00762958	0.894633	0.0483549	0.997186	0.00122363
Ttll4	0.0348233	0.927052	0.0328961	0.985755	0.00623118	0.0556067	0.463146	0.334282	0.997115	0.00125494	0.0518868	0.4503	0.346498	0.901162	0.0451973
Fnbp1	0.0346346	0.902009	0.0447893	0.985755	0.00623118	0.0230081	0.963107	0.0163254	0.997115	0.00125494	0.00648329	0.997186	0.00122363	0.997186	0.00122363
Poglut1	0.0344781	0.908243	0.0417978	0.985755	0.00623118	0.0356296	0.242047	0.6161	0.997115	0.00125494	0.145582	0.00413221	2.38382	0.0766888	1.11527
Adgrf5	0.032867	0.481463	0.317437	0.896621	0.0473913	0.0178088	0.192185	0.716281	0.997115	0.00125494	-0.0446837	0.27164	0.566007	0.748341	0.125901
Nectin2	0.0326802	0.692848	0.159362	0.965621	0.0151933	0.0988863	0.623032	0.20549	0.997115	0.00125494	0.031486	0.710696	0.148316	0.997186	0.00122363
Klhl6	0.032349	0.88337	0.0538572	0.985755	0.00623118	-0.070843	0.12406	0.90637	0.997115	0.00125494	-0.0661112	0.166595	0.778338	0.615963	0.210445
Snora41	0.0320114	0.900301	0.0456121	0.985755	0.00623118	0.0522879	0.958289	0.0185034	0.997115	0.00125494	0.0403985	0.849233	0.0709733	0.997186	0.00122363
Enpp5	0.0310723	0.079172	1.10143	0.739318	0.131169	0.000690891	0.520376	0.283683	0.997115	0.00125494	0.00922839	0.953668	0.0206028	0.997186	0.00122363
Lima1	0.0305019	0.304138	0.51693	0.767005	0.115202	0.0238478	0.803107	0.0952265	0.997115	0.00125494	-0.0880675	0.0603913	1.21903	0.361063	0.442417
Cd8a	0.0298312	0.298287	0.525366	0.767005	0.115202	0.00770515	0.222025	0.653599	0.997115	0.00125494	-0.0158309	0.749066	0.12548	0.997186	0.00122363
Gng12	0.0283637	0.275538	0.559818	0.739318	0.131169	-0.00754063	0.85221	0.0694531	0.997115	0.00125494	-0.00640671	0.889236	0.050983	0.997186	0.00122363
Tiam1	0.0282116	0.438079	0.358448	0.873145	0.0589137	0.00947094	0.699083	0.155471	0.997115	0.00125494	0.0703285	0.346415	0.460404	0.831988	0.0798831
Dkk3	0.0273961	0.908997	0.0414373	0.985755	0.00623118	0.0914338	0.614307	0.211614	0.997115	0.00125494	-0.0293819	0.694586	0.158274	0.997186	0.00122363
Ly75	0.0272649	0.929626	0.0316916	0.985755	0.00623118	-0.00609306	0.520221	0.283812	0.997115	0.00125494	0.075305	0.0744394	1.1282	0.387361	0.411884
Fnbp1l	0.0263716	0.972634	0.0120504	0.995758	0.00184619	-0.0201207	0.569824	0.244259	0.997115	0.00125494	-0.0243029	0.678443	0.168487	0.997186	0.00122363
Aif1	0.0257428	0.502774	0.298627	0.896621	0.0473913	0.0765858	0.492595	0.30751	0.997115	0.00125494	0.0210758	0.784319	0.105507	0.997186	0.00122363
Serpinb8	0.0250854	0.261814	0.582007	0.739318	0.131169	0.0675099	0.579416	0.237009	0.997115	0.00125494	0.0201204	0.904661	0.0435139	0.997186	0.00122363
Plekha5	0.0245557	0.911859	0.0400724	0.985755	0.00623118	0.0302449	0.854535	0.0682701	0.997115	0.00125494	-0.00240034	0.979684	0.00891386	0.997186	0.00122363
BC028528	0.0243526	0.452578	0.344307	0.883155	0.053963	0.0505804	0.072924	1.13713	0.997115	0.00125494	0.00332158	0.965625	0.0151915	0.997186	0.00122363
Fgd6	0.0235595	0.564775	0.248124	0.896621	0.0473913	0.072347	0.648474	0.188108	0.997115	0.00125494	-0.063949	0.199251	0.700599	0.668586	0.174843
Ptger2	0.0232646	0.97561	0.0107235	0.995758	0.00184619	0.00750307	0.251097	0.600158	0.997115	0.00125494	0.0682163	0.722559	0.141127	0.997186	0.00122363
Serpinb9	0.0223941	0.15657	0.805291	0.739318	0.131169	0.0955758	0.676647	0.169638	0.997115	0.00125494	0.0329451	0.96888	0.0137301	0.997186	0.00122363
Tubb6	0.0201064	0.383323	0.416436	0.846083	0.0725873	0.0323681	0.485062	0.314203	0.997115	0.00125494	-0.0280953	0.74369	0.128608	0.997186	0.00122363
Cd86	0.0194271	0.10562	0.976252	0.739318	0.131169	0.0264383	0.664519	0.177492	0.997115	0.00125494	-0.108241	0.01285	1.8911	0.156994	0.804118
Slc22a5	0.0193229	0.515463	0.287803	0.896621	0.0473913	0.035323	0.994519	0.00238681	0.997115	0.00125494	-0.00449501	0.946828	0.0237287	0.997186	0.00122363
Man1a2	0.0193022	0.921425	0.0355398	0.985755	0.00623118	-0.0760869	0.402059	0.39571	0.997115	0.00125494	-0.0965148	0.0507763	1.29434	0.331817	0.479101
Btla	0.0191068	0.0936234	1.02862	0.739318	0.131169	-0.102213	0.171107	0.766733	0.997115	0.00125494	-0.0664594	0.398094	0.400014	0.866403	0.0622803
Gp2	0.0188438	0.723804	0.140379	0.965621	0.0151933	0.0102512	0.987597	0.00542011	0.997115	0.00125494	-0.0299441	0.578431	0.237748	0.997186	0.00122363
Ppfibp2	0.0186189	0.843217	0.0740604	0.985131	0.00650599	0.0441935	0.923488	0.0345686	0.997115	0.00125494	-0.0124912	0.845065	0.0731099	0.997186	0.00122363
Dynlt1a	0.017185	0.99762	0.00103503	0.998544	0.000632816	-0.009357	0.804008	0.0947398	0.997115	0.00125494	0.304957	0.000335944	3.47373	0.0118	1.92812
Plpp1	0.0165988	0.212697	0.672238	0.739318	0.131169	0.00369624	0.591883	0.227764	0.997115	0.00125494	-0.0553233	0.400827	0.397043	0.866403	0.0622803
Slc33a1	0.0161425	0.829552	0.0811562	0.985131	0.00650599	0.012234	0.827917	0.0820133	0.997115	0.00125494	0.420059	1.50968e-05	4.82111	0.00208452	2.68099
Prkab2	0.0157152	0.827331	0.0823205	0.985131	0.00650599	-0.0276991	0.243673	0.613192	0.997115	0.00125494	-0.101252	0.0694317	1.15844	0.377409	0.423187
Mospd1	0.0149662	0.114534	0.941065	0.739318	0.131169	0.0502543	0.239005	0.621592	0.997115	0.00125494	-0.066903	0.642534	0.192104	0.997186	0.00122363
Lgals3	0.014952	0.540365	0.267313	0.896621	0.0473913	0.0256592	0.953421	0.0207154	0.997115	0.00125494	-0.043511	0.464238	0.333259	0.905909	0.0429155
Trib1	0.014044	0.890611	0.0503117	0.985755	0.00623118	-0.0126986	0.900043	0.0457366	0.997115	0.00125494	0.0125839	0.920787	0.0358408	0.997186	0.00122363
Usp22	0.0129432	0.499557	0.301415	0.896621	0.0473913	-0.0285583	0.506053	0.295804	0.997115	0.00125494	0.10779	0.0242766	1.61481	0.226226	0.645457
Agpat3	0.0126616	0.818159	0.0871621	0.985131	0.00650599	-0.0159356	0.993034	0.00303574	0.997115	0.00125494	-0.0466692	0.312612	0.504995	0.79858	0.0976814
Gramd2	0.0122927	0.477066	0.321422	0.896621	0.0473913	0.00410437	0.507991	0.294144	0.997115	0.00125494	-0.0165897	0.830584	0.0806165	0.997186	0.00122363
Iqgap2	0.0115014	0.865982	0.062491	0.985755	0.00623118	-0.0394717	0.123034	0.909975	0.997115	0.00125494	-0.10542	0.0118954	1.92462	0.151937	0.818336
Slc11a1	0.0113186	0.179122	0.746851	0.739318	0.131169	-0.103403	0.194907	0.710172	0.997115	0.00125494	-0.0270783	0.911672	0.0401613	0.997186	0.00122363
Cd300c	0.0112954	0.862682	0.0641492	0.985755	0.00623118	0.022524	0.896291	0.0475509	0.997115	0.00125494	0.051411	0.703106	0.152979	0.997186	0.00122363
Fam149a	0.0112412	0.478471	0.320144	0.896621	0.0473913	-0.0183752	0.926896	0.0329688	0.997115	0.00125494	0.0214177	0.968521	0.0138909	0.997186	0.00122363
Lpar6	0.0108804	0.838937	0.0762709	0.985131	0.00650599	0.0542231	0.707318	0.150385	0.997115	0.00125494	0.00361514	0.985033	0.00654912	0.997186	0.00122363
Cxcr3	0.0100439	0.981584	0.00807274	0.995758	0.00184619	0.0173115	0.917842	0.037232	0.997115	0.00125494	-0.0175683	0.721882	0.141534	0.997186	0.00122363
Mrpl42	0.00950391	0.394206	0.404277	0.846083	0.0725873	-0.0304857	0.249434	0.603044	0.997115	0.00125494	0.108759	0.163333	0.786926	0.611954	0.213281
Cyb5a	0.00942971	0.837575	0.0769763	0.985131	0.00650599	0.0461013	0.628021	0.202026	0.997115	0.00125494	0.00769807	0.996717	0.00142822	0.997186	0.00122363
Chil5	0.00888919	0.978281	0.00953639	0.995758	0.00184619	0.00519884	0.887709	0.0517295	0.997115	0.00125494	-0.00839262	0.865664	0.0626507	0.997186	0.00122363
Hk3	0.008814	0.580545	0.236164	0.901289	0.0451361	0.00121853	0.488731	0.31093	0.997115	0.00125494	-0.0201363	0.719681	0.14286	0.997186	0.00122363
Hells	0.00859424	0.961431	0.0170819	0.995758	0.00184619	0.0464601	0.00830701	2.08056	0.997115	0.00125494	-0.0183153	0.829505	0.0811812	0.997186	0.00122363
Eefsec	0.00830026	0.667785	0.175363	0.952526	0.0211232	-0.064443	0.0529612	1.27604	0.997115	0.00125494	0.0363957	0.954927	0.0200298	0.997186	0.00122363
Htr7	0.00804106	0.912749	0.0396488	0.985755	0.00623118	0.0217988	0.821919	0.0851709	0.997115	0.00125494	-0.00618174	0.925289	0.0337228	0.997186	0.00122363
Cd209d	0.00737874	0.421752	0.374943	0.871413	0.0597758	-0.0245198	0.780756	0.107485	0.997115	0.00125494	-0.0486257	0.327755	0.484451	0.807886	0.0926498
Treml4	0.00543875	0.402735	0.39498	0.846083	0.0725873	0.093778	0.306969	0.512905	0.997115	0.00125494	0.0192368	0.901467	0.0450503	0.997186	0.00122363
Arhgap21	0.00540945	0.431359	0.365161	0.873145	0.0589137	0.0192803	0.72217	0.141361	0.997115	0.00125494	0.045464	0.908758	0.041552	0.997186	0.00122363
Ipcef1	0.00537018	0.177291	0.751314	0.739318	0.131169	0.00956792	0.696379	0.157154	0.997115	0.00125494	-0.164602	0.000277824	3.55623	0.0111527	1.95262
Ppt2	0.00470995	0.277852	0.556186	0.739318	0.131169	0.0157488	0.649402	0.187487	0.997115	0.00125494	0.0244843	0.985033	0.00654912	0.997186	0.00122363
Zdhhc23	0.00420763	0.0975764	1.01065	0.739318	0.131169	0.00434837	0.685241	0.164156	0.997115	0.00125494	0.0167171	0.992798	0.00313889	0.997186	0.00122363
Bst1	0.00356095	0.715505	0.145387	0.965621	0.0151933	-0.0822559	0.23355	0.631621	0.997115	0.00125494	0.0138882	0.931806	0.0306746	0.997186	0.00122363
Cbr3	0.00237689	0.972574	0.0120774	0.995758	0.00184619	0.00567852	0.736742	0.132684	0.997115	0.00125494	0.000260044	0.985141	0.00650155	0.997186	0.00122363
Galc	0.00234611	0.880495	0.0552731	0.985755	0.00623118	-0.0524795	0.566158	0.247062	0.997115	0.00125494	0.0363683	0.543031	0.265175	0.997186	0.00122363
Ttc39a	0.00219972	0.994454	0.0024154	0.998544	0.000632816	0.00811122	0.939999	0.0268726	0.997115	0.00125494	-0.0450555	0.292977	0.533166	0.769408	0.113844
Fam188a	0.00157926	0.525102	0.279756	0.896621	0.0473913	0.0770426	0.608517	0.215727	0.997115	0.00125494	-0.0409022	0.392591	0.406059	0.861861	0.0645628
Glce	0.00135712	0.925939	0.0334175	0.985755	0.00623118	0.0169864	0.371504	0.430037	0.997115	0.00125494	-0.0784488	0.0740549	1.13045	0.387361	0.411884
Slc25a24	0.00121658	0.827756	0.0820978	0.985131	0.00650599	0.0543381	0.845919	0.0726715	0.997115	0.00125494	0.0137684	0.918711	0.036821	0.997186	0.00122363
Cd24a	0.000972401	0.981307	0.00819523	0.995758	0.00184619	0.0808054	0.422187	0.374495	0.997115	0.00125494	0.0366822	0.754412	0.122391	0.997186	0.00122363
Klra5	0.000330954	0.840209	0.0756128	0.985131	0.00650599	0.0423033	0.92971	0.0316524	0.997115	0.00125494	-0.0225019	0.652819	0.185207	0.997186	0.00122363
Stk39	0.000290549	0.790857	0.101902	0.974696	0.0111307	0.00321866	0.800525	0.0966252	0.997115	0.00125494	-0.0132305	0.95502	0.0199877	0.997186	0.00122363
Slc22a23	-0.000635054	0.335765	0.473965	0.792632	0.100928	-0.00592945	0.808292	0.0924318	0.997115	0.00125494	0.00862102	0.992466	0.00328452	0.997186	0.00122363
Ece1	-0.00085864	0.187123	0.727873	0.739318	0.131169	0.0427718	0.457204	0.33989	0.997115	0.00125494	0.112284	0.0156749	1.8048	0.183527	0.7363
Phxr4	-0.00093755	0.467051	0.330635	0.896621	0.0473913	-0.0147422	0.912535	0.0397503	0.997115	0.00125494	0.00801282	0.974007	0.0114378	0.997186	0.00122363
Atpif1	-0.00181039	0.223143	0.651416	0.739318	0.131169	-0.125357	0.133308	0.875143	0.997115	0.00125494	-0.0300394	0.632213	0.199136	0.997186	0.00122363
Sptbn1	-0.00241526	0.33571	0.474036	0.792632	0.100928	0.0888621	0.552622	0.257572	0.997115	0.00125494	-0.0670998	0.271562	0.566131	0.748341	0.125901
Mpzl2	-0.00371282	0.227975	0.642113	0.739318	0.131169	-0.0173832	0.0685093	1.16425	0.997115	0.00125494	-0.0535658	0.205241	0.687737	0.670612	0.173529
Pde1b	-0.00379154	0.72908	0.137225	0.965621	0.0151933	0.0101363	0.848699	0.0712464	0.997115	0.00125494	-0.089736	0.0250297	1.60154	0.226226	0.645457
Arsb	-0.00470486	0.978025	0.00965	0.995758	0.00184619	0.0644346	0.745903	0.127317	0.997115	0.00125494	-0.0725758	0.0655822	1.18321	0.369212	0.432724
Nudt9	-0.00550994	0.9907	0.00405775	0.998544	0.000632816	-0.078895	0.092662	1.0331	0.997115	0.00125494	0.0339285	0.60775	0.216275	0.997186	0.00122363
Ccr9	-0.00564633	0.884564	0.0532707	0.985755	0.00623118	-0.0147074	0.119708	0.921875	0.997115	0.00125494	-0.0845905	0.234576	0.629716	0.713992	0.146306
Klrk1	-0.00617947	0.998544	0.000632816	0.998544	0.000632816	0.00739764	0.997115	0.00125494	0.997115	0.00125494	-0.0829491	0.0294253	1.53128	0.250561	0.601086
Uqcrb	-0.00654513	0.722163	0.141365	0.965621	0.0151933	-0.00855144	0.91298	0.0395387	0.997115	0.00125494	0.0739138	0.325247	0.487787	0.807886	0.0926498
Cpq	-0.0066799	0.556129	0.254824	0.896621	0.0473913	0.0297728	0.766251	0.115629	0.997115	0.00125494	-0.0293936	0.652417	0.185475	0.997186	0.00122363
Sult1a1	-0.00786882	0.653958	0.18445	0.947228	0.0235454	-0.0544289	0.738544	0.131624	0.997115	0.00125494	-0.0383109	0.512086	0.290657	0.978886	0.00926806
Glipr2	-0.00800322	0.446022	0.350644	0.876449	0.0572733	-0.00554419	0.88652	0.0523117	0.997115	0.00125494	0.0365323	0.986486	0.00590886	0.997186	0.00122363
Cxx1c	-0.00812339	0.952679	0.0210533	0.995758	0.00184619	0.0212239	0.985051	0.00654122	0.997115	0.00125494	-0.013102	0.882517	0.0542767	0.997186	0.00122363
Serpinb6b	-0.0088956	0.39553	0.402821	0.846083	0.0725873	0.0464639	0.960562	0.0174744	0.997115	0.00125494	-0.067608	0.132462	0.877909	0.539446	0.268052
Rnf144b	-0.0089376	0.210052	0.677673	0.739318	0.131169	0.028692	0.995368	0.00201648	0.997115	0.00125494	-0.0889775	0.182532	0.73866	0.639467	0.194182
Cacna1e	-0.00955664	0.761513	0.118323	0.965621	0.0151933	0.0537918	0.798691	0.0976212	0.997115	0.00125494	0.0285063	0.693474	0.15897	0.997186	0.00122363
Gclc	-0.00964389	0.269139	0.570023	0.739318	0.131169	0.0216018	0.41804	0.378782	0.997115	0.00125494	0.339717	0.0110748	1.95566	0.148192	0.829176
Slc41a2	-0.00964579	0.444648	0.351984	0.876449	0.0572733	-0.0168717	0.937056	0.0282347	0.997115	0.00125494	0.0208614	0.883691	0.0536993	0.997186	0.00122363
Ms4a2	-0.00965315	0.750565	0.124612	0.965621	0.0151933	0.0205602	0.389268	0.409751	0.997115	0.00125494	-0.0229739	0.431961	0.364556	0.886309	0.0524148
Cacnb2	-0.0100236	0.538922	0.268474	0.896621	0.0473913	-0.0193581	0.779543	0.10816	0.997115	0.00125494	0.00639789	0.916094	0.0380601	0.997186	0.00122363
Net1	-0.0101267	0.231048	0.636298	0.739318	0.131169	0.0771161	0.322886	0.490951	0.997115	0.00125494	0.0619069	0.261021	0.583325	0.748341	0.125901
Cd38	-0.010626	0.629592	0.200941	0.929988	0.0315226	0.0217146	0.820423	0.0859623	0.997115	0.00125494	0.00528547	0.910438	0.0407498	0.997186	0.00122363
Tmtc3	-0.0107489	0.937627	0.0279699	0.990501	0.00414525	-0.0382435	0.0384962	1.41458	0.997115	0.00125494	0.0287293	0.723794	0.140385	0.997186	0.00122363
Casp6	-0.0108115	0.92905	0.0319608	0.985755	0.00623118	-0.0423265	0.349691	0.456316	0.997115	0.00125494	0.0842672	0.713181	0.146801	0.997186	0.00122363
Plce1	-0.0108789	0.17621	0.753969	0.739318	0.131169	0.00326414	0.720401	0.142426	0.997115	0.00125494	-0.0372335	0.459459	0.337753	0.905909	0.0429155
Ly6c2	-0.0112608	0.976217	0.0104535	0.995758	0.00184619	0.0701343	0.488588	0.311057	0.997115	0.00125494	-0.017221	0.837639	0.0769431	0.997186	0.00122363
Adrb2	-0.0115739	0.30057	0.522054	0.767005	0.115202	0.0539487	0.548203	0.261059	0.997115	0.00125494	-0.0443527	0.557388	0.253842	0.997186	0.00122363
Slco3a1	-0.0125974	0.185247	0.732248	0.739318	0.131169	-0.00370986	0.348074	0.458328	0.997115	0.00125494	0.0464488	0.387006	0.412283	0.861861	0.0645628
Cyb5r1	-0.012771	0.170842	0.767405	0.739318	0.131169	-0.00059472	0.570666	0.243618	0.997115	0.00125494	-0.00713611	0.942547	0.0256968	0.997186	0.00122363
Uqcrq	-0.012976	0.604339	0.218719	0.913007	0.039526	-0.0593725	0.048824	1.31137	0.997115	0.00125494	0.278012	4.73487e-05	4.32469	0.002661	2.57496
Camk1d	-0.0135933	0.774578	0.110935	0.969115	0.0136248	0.0571056	0.162615	0.788841	0.997115	0.00125494	0.0826685	0.0474026	1.3242	0.324881	0.488275
Hacd2	-0.0141017	0.0363778	1.43916	0.658917	0.181169	-0.0566451	0.0925429	1.03366	0.997115	0.00125494	0.203431	0.00125771	2.90042	0.0294514	1.53089
Arap1	-0.0152409	0.878827	0.0560964	0.985755	0.00623118	-0.0462746	0.692199	0.159769	0.997115	0.00125494	-0.022589	0.748193	0.125986	0.997186	0.00122363
Map4k5	-0.0168089	0.704558	0.152083	0.965621	0.0151933	0.0126145	0.855988	0.0675325	0.997115	0.00125494	-0.0794952	0.0698409	1.15589	0.377409	0.423187
Igf2r	-0.0176158	0.30571	0.51469	0.767005	0.115202	0.0674949	0.985654	0.00627532	0.997115	0.00125494	0.00758933	0.938936	0.0273641	0.997186	0.00122363
Mllt3	-0.0176314	0.844899	0.0731953	0.985131	0.00650599	0.069283	0.850397	0.0703785	0.997115	0.00125494	0.0312373	0.910976	0.0404929	0.997186	0.00122363
Cxcl16	-0.0179818	0.420346	0.376393	0.871413	0.0597758	-0.0895604	0.305819	0.514535	0.997115	0.00125494	-0.0712676	0.159832	0.796336	0.611954	0.213281
Fzd1	-0.0182488	0.696357	0.157168	0.965621	0.0151933	0.0681438	0.0981462	1.00813	0.997115	0.00125494	0.0178069	0.872494	0.0592377	0.997186	0.00122363
Tlr3	-0.0189196	0.697875	0.156222	0.965621	0.0151933	0.0195587	0.369799	0.432034	0.997115	0.00125494	-0.0445059	0.344728	0.462523	0.831988	0.0798831
P3h2	-0.0193853	0.524071	0.28061	0.896621	0.0473913	-0.0501292	0.590262	0.228955	0.997115	0.00125494	0.0115039	0.984685	0.0067025	0.997186	0.00122363
Pla2g16	-0.0200415	0.173611	0.760423	0.739318	0.131169	0.101821	0.478629	0.320001	0.997115	0.00125494	-0.0845556	0.129307	0.888378	0.534342	0.272181
Slc22a21	-0.0205339	0.518111	0.285577	0.896621	0.0473913	0.0253426	0.244913	0.610988	0.997115	0.00125494	-0.0288028	0.609564	0.214981	0.997186	0.00122363
A530099J19Rik	-0.0208966	0.485719	0.313615	0.896621	0.0473913	0.0141399	0.34712	0.459521	0.997115	0.00125494	-0.0597298	0.212903	0.671819	0.679837	0.167595
Cenpv	-0.0210917	0.233531	0.631656	0.739318	0.131169	-0.0962016	0.172445	0.76335	0.997115	0.00125494	0.102899	0.266387	0.574486	0.748341	0.125901
Pianp	-0.0212865	0.926121	0.0333325	0.985755	0.00623118	0.0656825	0.734631	0.133931	0.997115	0.00125494	-0.0614284	0.811163	0.090892	0.997186	0.00122363
Gusb	-0.0216635	0.540573	0.267145	0.896621	0.0473913	-0.0243473	0.110303	0.957412	0.997115	0.00125494	0.0152637	0.925626	0.0335643	0.997186	0.00122363
Fbxo4	-0.0229033	0.644845	0.190544	0.940877	0.026467	-0.0277666	0.26051	0.584176	0.997115	0.00125494	0.0607805	0.435269	0.361242	0.886309	0.0524148
Dnmbp	-0.0230472	0.894933	0.0482095	0.985755	0.00623118	0.0487787	0.876061	0.0574657	0.997115	0.00125494	0.0490159	0.416025	0.380881	0.884681	0.0532131
Tmem39a	-0.02332	0.249141	0.603556	0.739318	0.131169	0.0359639	0.614006	0.211827	0.997115	0.00125494	-0.0603684	0.512015	0.290718	0.978886	0.00926806
Oxct1	-0.0240259	0.544955	0.263639	0.896621	0.0473913	-0.0484523	0.492154	0.307899	0.997115	0.00125494	-0.0266529	0.788053	0.103445	0.997186	0.00122363
Gcsam	-0.0241899	0.746427	0.127013	0.965621	0.0151933	-0.00116093	0.200803	0.697229	0.997115	0.00125494	-0.0585128	0.150892	0.821335	0.588896	0.229961
Cd81	-0.0242017	0.912396	0.0398165	0.985755	0.00623118	0.0196899	0.77219	0.112276	0.997115	0.00125494	0.0289696	0.611137	0.213861	0.997186	0.00122363
Trim35	-0.0269416	0.73577	0.133258	0.965621	0.0151933	0.0409228	0.743673	0.128618	0.997115	0.00125494	-0.0200709	0.61914	0.208211	0.997186	0.00122363
Slc7a8	-0.026952	0.279744	0.553239	0.739318	0.131169	0.0334895	0.159743	0.796579	0.997115	0.00125494	-0.0446573	0.327585	0.484676	0.807886	0.0926498
Klra17	-0.0270265	0.278697	0.554868	0.739318	0.131169	-0.0876244	0.322634	0.49129	0.997115	0.00125494	-0.0618151	0.358128	0.445962	0.843569	0.0738796
Mycl	-0.0301251	0.0918561	1.03689	0.739318	0.131169	-0.0404145	0.2942	0.531358	0.997115	0.00125494	0.0595345	0.163333	0.786926	0.611954	0.213281
P2ry14	-0.030255	0.15936	0.797621	0.739318	0.131169	0.0292111	0.866877	0.0620426	0.997115	0.00125494	-0.0303956	0.452184	0.344684	0.901162	0.0451973
Slc4a7	-0.0304535	0.3043	0.516698	0.767005	0.115202	-0.0410366	0.636516	0.19619	0.997115	0.00125494	-0.00150688	0.994066	0.00258474	0.997186	0.00122363
Rasa3	-0.0331899	0.24625	0.608624	0.739318	0.131169	0.0989224	0.227225	0.643543	0.997115	0.00125494	-0.172112	0.000923554	3.03454	0.0246969	1.60736
Hepacam2	-0.0343981	0.775982	0.110149	0.969115	0.0136248	-0.0180964	0.728917	0.137322	0.997115	0.00125494	0.0593714	0.222091	0.653469	0.685797	0.163804
Cst3	-0.034619	0.0641834	1.19258	0.739318	0.131169	-0.0542953	0.24693	0.607426	0.997115	0.00125494	-0.0415162	0.376513	0.42422	0.853228	0.0689351
Zc3h12c	-0.0361196	0.576666	0.239076	0.901103	0.0452256	0.0986308	0.439181	0.357356	0.997115	0.00125494	0.0252834	0.957377	0.0189169	0.997186	0.00122363
Trpm2	-0.0361709	0.34029	0.468151	0.792632	0.100928	0.0975048	0.460513	0.336758	0.997115	0.00125494	-0.0183726	0.930118	0.0314619	0.997186	0.00122363
Irf8	-0.0378437	0.75157	0.124031	0.965621	0.0151933	-0.0590863	0.255548	0.592528	0.997115	0.00125494	0.728967	4.49592e-05	4.34718	0.002661	2.57496
Fads1	-0.0398584	0.780605	0.107569	0.970575	0.0129709	0.0932342	0.230738	0.636882	0.997115	0.00125494	0.0247589	0.693312	0.159071	0.997186	0.00122363
Gm1965	-0.0403748	0.432757	0.363756	0.873145	0.0589137	0.0236565	0.977252	0.00999326	0.997115	0.00125494	-0.0164505	0.911151	0.0404098	0.997186	0.00122363
Ero1lb	-0.0404555	0.773695	0.11143	0.969115	0.0136248	0.0662071	0.125969	0.899736	0.997115	0.00125494	0.00137976	0.759657	0.119382	0.997186	0.00122363
Crip1	-0.0411993	0.667196	0.175747	0.952526	0.0211232	0.0405357	0.661753	0.179304	0.997115	0.00125494	-0.0205886	0.715969	0.145106	0.997186	0.00122363
Ms4a1	-0.0439752	0.188701	0.724227	0.739318	0.131169	0.0709441	0.705456	0.15153	0.997115	0.00125494	-0.07482	0.050747	1.29459	0.331817	0.479101
Arhgap18	-0.0440645	0.692953	0.159296	0.965621	0.0151933	0.0953407	0.264901	0.576916	0.997115	0.00125494	-0.0568098	0.150695	0.821902	0.588896	0.229961
Tlr11	-0.0449855	0.696252	0.157234	0.965621	0.0151933	-0.0217332	0.0487333	1.31217	0.997115	0.00125494	-0.131281	0.00460387	2.33688	0.0766888	1.11527
Snord1c	-0.0476472	0.162439	0.789311	0.739318	0.131169	0.0274254	0.357238	0.447042	0.997115	0.00125494	0.0737004	0.243445	0.613599	0.713992	0.146306
Cd63	-0.0508662	0.30907	0.509943	0.768572	0.114315	-0.0631036	0.408628	0.388672	0.997115	0.00125494	-0.0169076	0.775641	0.110339	0.997186	0.00122363
Mctp1	-0.0511109	0.59124	0.228236	0.910002	0.0409578	0.0132261	0.379615	0.420657	0.997115	0.00125494	-0.0865295	0.032735	1.48499	0.255515	0.592583
1700009J07Rik	-0.0512832	0.430059	0.366472	0.873145	0.0589137	0.017604	0.717345	0.144272	0.997115	0.00125494	0.0351176	0.587619	0.230904	0.997186	0.00122363
Gatm	-0.0533461	0.349773	0.456213	0.792632	0.100928	0.0732233	0.292761	0.533486	0.997115	0.00125494	0.102926	0.0374508	1.42654	0.269838	0.568897
Snx22	-0.056704	0.543383	0.264894	0.896621	0.0473913	-0.0233774	0.629704	0.200864	0.997115	0.00125494	-0.0753613	0.0790517	1.10209	0.397329	0.40085
Enpp4	-0.0567398	0.727432	0.138208	0.965621	0.0151933	0.112956	0.0642046	1.19243	0.997115	0.00125494	0.0653797	0.889983	0.0506181	0.997186	0.00122363
Lacc1	-0.0569726	0.043352	1.36299	0.658917	0.181169	-0.104943	0.207024	0.68398	0.997115	0.00125494	-0.0277591	0.728363	0.137652	0.997186	0.00122363
Dbn1	-0.0571946	0.0807794	1.0927	0.739318	0.131169	0.00185221	0.0491795	1.30822	0.997115	0.00125494	-0.108853	0.00916994	2.03763	0.135619	0.867681
Map2k6	-0.0596199	0.611751	0.213425	0.919262	0.0365605	-0.0108871	0.844897	0.0731963	0.997115	0.00125494	-0.0802423	0.0869702	1.06063	0.421356	0.375351
Itm2a	-0.061223	0.212585	0.672468	0.739318	0.131169	0.0419699	0.939128	0.027275	0.997115	0.00125494	-0.099572	0.0198604	1.70201	0.214645	0.668279
Gpr171	-0.06144	0.087754	1.05673	0.739318	0.131169	0.0736516	0.354404	0.450502	0.997115	0.00125494	0.0409547	0.619823	0.207732	0.997186	0.00122363
Sh3pxd2b	-0.0617253	0.672284	0.172447	0.9541	0.0204062	0.107463	0.263026	0.580002	0.997115	0.00125494	-0.00335011	0.971508	0.0125536	0.997186	0.00122363
Creg1	-0.0627649	0.333415	0.477014	0.792632	0.100928	0.027758	0.0550186	1.25949	0.997115	0.00125494	-0.0772634	0.176452	0.753373	0.627634	0.202294
Gnb4	-0.0650619	0.277301	0.557048	0.739318	0.131169	0.00141102	0.87656	0.0572184	0.997115	0.00125494	-0.0418435	0.571306	0.243131	0.997186	0.00122363
Cd36	-0.0651066	0.564211	0.248558	0.896621	0.0473913	-0.0482156	0.753528	0.1229	0.997115	0.00125494	-0.0390091	0.303834	0.517364	0.783278	0.106084
Mras	-0.0665965	0.259372	0.586077	0.739318	0.131169	0.0433476	0.454377	0.342584	0.997115	0.00125494	-0.0927437	0.0656961	1.18246	0.369212	0.432724
Slc25a26	-0.0668472	0.560644	0.251313	0.896621	0.0473913	-0.0367128	0.201068	0.696657	0.997115	0.00125494	0.197416	0.0569853	1.24424	0.348259	0.458097
Plcb4	-0.0679218	0.246815	0.607628	0.739318	0.131169	0.0806382	0.422758	0.373908	0.997115	0.00125494	0.113564	0.369249	0.432681	0.843569	0.0738796
Myo9a	-0.0681383	0.086018	1.06541	0.739318	0.131169	-0.0263197	0.600318	0.221618	0.997115	0.00125494	0.0677796	0.363478	0.439522	0.843569	0.0738796
Naaa	-0.0683247	0.23759	0.624172	0.739318	0.131169	0.0520961	0.159984	0.795924	0.997115	0.00125494	0.0610694	0.555417	0.255381	0.997186	0.00122363
Atxn1	-0.0695053	0.39416	0.404327	0.846083	0.0725873	0.00833933	0.931992	0.0305877	0.997115	0.00125494	-0.0403381	0.504565	0.297083	0.977813	0.00974421
Lrrc1	-0.0699673	0.315737	0.500675	0.778264	0.108873	-0.0384093	0.575162	0.24021	0.997115	0.00125494	-0.000895894	0.439299	0.35724	0.888079	0.0515483
Xcr1	-0.0710854	0.172876	0.762265	0.739318	0.131169	0.0463892	0.27251	0.564618	0.997115	0.00125494	-0.0804501	0.0834017	1.07883	0.411156	0.385994
Pgk1	-0.0712004	0.438126	0.358401	0.873145	0.0589137	0.0361354	0.469179	0.328661	0.997115	0.00125494	0.523861	1.20576e-05	4.91874	0.00208452	2.68099
Sgms1	-0.0726347	0.0965738	1.01514	0.739318	0.131169	0.0439956	0.0698142	1.15606	0.997115	0.00125494	-0.0433547	0.335427	0.474402	0.819608	0.0863936
Itgae	-0.0737089	0.250747	0.600765	0.739318	0.131169	0.0505158	0.912209	0.0399055	0.997115	0.00125494	0.0465366	0.387917	0.411261	0.861861	0.0645628
Gm10677	-0.0760799	0.021165	1.67438	0.658917	0.181169	-0.0583805	0.402102	0.395664	0.997115	0.00125494	0.0243532	0.685461	0.164017	0.997186	0.00122363
Rnf180	-0.078717	0.14254	0.846063	0.739318	0.131169	0.0123257	0.967822	0.0142046	0.997115	0.00125494	0.0575504	0.783472	0.105977	0.997186	0.00122363
Tubb2b	-0.0791759	0.163804	0.785675	0.739318	0.131169	-0.0429294	0.641921	0.192519	0.997115	0.00125494	-0.068301	0.137879	0.860501	0.553487	0.256893
Gpr52	-0.079941	0.326911	0.48557	0.792632	0.100928	-0.0207002	0.891707	0.0497777	0.997115	0.00125494	0.0311934	0.658396	0.181513	0.997186	0.00122363
Ccl22	-0.081177	0.0910876	1.04054	0.739318	0.131169	-0.0279914	0.385973	0.413443	0.997115	0.00125494	-0.0102392	0.826085	0.082975	0.997186	0.00122363
Eef1b2	-0.0828276	0.28152	0.550491	0.739318	0.131169	0.0280828	0.327312	0.485038	0.997115	0.00125494	0.122792	0.024779	1.60592	0.226226	0.645457
Aff1	-0.0832703	0.175549	0.755603	0.739318	0.131169	0.037912	0.773747	0.111401	0.997115	0.00125494	0.151427	0.0257624	1.58901	0.226226	0.645457
Rab7b	-0.0835317	0.00697828	2.15625	0.392179	0.406515	-0.0326767	0.662084	0.179087	0.997115	0.00125494	-0.0785929	0.0338324	1.47067	0.256944	0.590162
Fnip2	-0.0883518	0.0571039	1.24333	0.739318	0.131169	-0.0413646	0.626092	0.203362	0.997115	0.00125494	-0.0427196	0.261197	0.583033	0.748341	0.125901
Pvr	-0.0892141	0.129635	0.887276	0.739318	0.131169	0.0458225	0.821321	0.0854871	0.997115	0.00125494	0.0109824	0.965625	0.0151917	0.997186	0.00122363
Fndc7	-0.0945132	0.041182	1.38529	0.658917	0.181169	-0.00731089	0.938021	0.0277876	0.997115	0.00125494	0.153294	0.0241239	1.61755	0.226226	0.645457
Mx1	-0.0956029	0.0803577	1.09497	0.739318	0.131169	-0.00492513	0.915731	0.0382321	0.997115	0.00125494	-0.041166	0.420736	0.375991	0.884681	0.0532131
Ppt1	-0.0965705	0.170232	0.76896	0.739318	0.131169	-0.03686	0.426928	0.369646	0.997115	0.00125494	-0.0324964	0.698988	0.15553	0.997186	0.00122363
Slc12a7	-0.0997881	0.144217	0.840984	0.739318	0.131169	0.0818418	0.223235	0.651238	0.997115	0.00125494	0.147117	0.00463953	2.33353	0.0766888	1.11527
Shtn1	-0.101979	0.13929	0.856081	0.739318	0.131169	-0.0457938	0.0266405	1.57446	0.997115	0.00125494	0.0163792	0.853537	0.0687777	0.997186	0.00122363
Aff3	-0.106506	0.0575991	1.23958	0.739318	0.131169	-0.0530988	0.507426	0.294628	0.997115	0.00125494	0.000729961	0.804348	0.0945559	0.997186	0.00122363
Pbx1	-0.110936	0.192077	0.716526	0.739318	0.131169	-0.014794	0.478962	0.319699	0.997115	0.00125494	-0.0426226	0.409222	0.388041	0.877797	0.0566059
Txndc17	-0.112187	0.0187397	1.72724	0.658231	0.181621	-0.0102141	0.894765	0.0482908	0.997115	0.00125494	0.256012	0.00829169	2.08136	0.129442	0.887923
Alms1	-0.11613	0.0336555	1.47294	0.658917	0.181169	0.0902746	0.127764	0.893591	0.997115	0.00125494	-0.0454281	0.287317	0.541639	0.769408	0.113844
Mlec	-0.119772	0.171979	0.764526	0.739318	0.131169	0.00171495	0.974968	0.0110095	0.997115	0.00125494	0.030809	0.641095	0.193078	0.997186	0.00122363
Flt1	-0.142363	0.0415281	1.38166	0.658917	0.181169	-0.0150695	0.932914	0.0301583	0.997115	0.00125494	0.0436444	0.725994	0.139067	0.997186	0.00122363
Mfsd14a	-0.144515	0.0036948	2.43241	0.25956	0.585763	-0.025628	0.631054	0.199933	0.997115	0.00125494	-0.00494289	0.751718	0.123945	0.997186	0.00122363
Rab32	-0.146953	0.0273325	1.56332	0.658917	0.181169	-0.015888	0.174876	0.757271	0.997115	0.00125494	-0.047911	0.361996	0.441297	0.843569	0.0738796
Hmox1	-0.160123	0.0281879	1.54994	0.658917	0.181169	0.0358357	0.0698453	1.15586	0.997115	0.00125494	-0.0874552	0.0925054	1.03383	0.426132	0.370456
