# Supplementary material for: Perforin-2 is a pore-forming effector of endocytic escape in cross-presenting dendritic cells
Source: Science. Author manuscript; Available in PMC 2023 Jul 19. (PMC7614779; doi:10.1126/science.adg8802)
Supplement: Supplementary Table 2 [file EMS176341-supplement-Supplementary_Table_2.xlsx]

## Sheet: A. Norm avg filtered profiles 
	id	Gene names	10K_Con	10K_Pra	10K_Tam	20K_Con	20K_Pra	20K_Tam	40K_Con	40K_Pra	40K_Tam	4K_Con	4K_Pra	4K_Tam	80K_Pra	80K_Tam	80K_Con
1	605	Napa	0.388193	0.456271	0.502027	0.243079	0.184907	0.122897	0.134456	0.102911	0.127212	0.195681	0.293965	0.260766	0.0543992	0.0485472	0.0385912
2	919	Vti1b	0.507082	0.446626	0.467546	0.197096	0.151169	0.174059	0.0700469	0.0999195	0.147161	0.186473	0.264555	0.370274	0.0377302	0.0747329	0.0393025
3	1243	Vps35	0.443504	0.388056	0.510965	0.195039	0.148386	0.19486	0.0660469	0.090899	0.12219	0.231459	0.321164	0.215912	0.0514956	0.0640288	0.0639516
4	1271	Pstpip2	0.505565	0.456889	0.36932	0.183855	0.14902	0.166038	0.0973371	0.1241	0.0841851	0.282689	0.268644	0.29558	0.0758564	0.0848769	0.0718981
5	1509	Amica1	0.475805	0.511552	0.484474	0.155825	0.158939	0.143706	0.0696038	0.0636867	0.0894117	0.28834	0.247245	0.26929	0.0185776	0.0131181	0.0104258
6	1613	Atp6v0a2	0.397956	0.469383	0.398612	0.234169	0.176217	0.25842	0.111452	0.120441	0.133221	0.186479	0.399325	0.164108	0.0342968	0.0456384	0.0699445
7	1633	Rab14	0.455944	0.422798	0.377593	0.177458	0.144834	0.160859	0.0664036	0.0737991	0.0896682	0.253565	0.318482	0.331125	0.0400873	0.0407544	0.0466299
8	1713	Napa	0.385252	0.57929	0.362927	0.167698	0.197882	0.231045	0.0910201	0.108142	0.0954472	0.269441	0.275874	0.272289	0.0308195	0.038291	0.0865897
9	2210	Ap3d1	0.415728	0.35204	0.328859	0.138783	0.11396	0.16163	0.0745872	0.0831426	0.079041	0.403872	0.36982	0.582746	0.0810369	0.0929684	0.174894
10	2267	Vps35	0.443716	0.571262	0.433138	0.171542	0.156544	0.166147	0.0442548	0.097514	0.057514	0.315034	0.257964	0.31341	0.045698	0.0297904	0.0254527
11	2610	Snx3	0.526235	0.673525	0.51261	0.165869	0.126831	0.113422	0.046229	0.0484572	0.0550071	0.218663	0.190501	0.289242	0.0241008	0.0297194	0.0430045
12	2786	Dock2	0.366976	0.345399	0.348287	0.109017	0.136067	0.109288	0.0803638	0.131436	0.162734	0.386225	0.2971	0.3267	0.0899991	0.107634	0.0574183
13	2980	Tfrc	0.464923	0.45718	0.366749	0.196492	0.159566	0.18016	0.0953846	0.115537	0.143619	0.220405	0.232681	0.28112	0.035036	0.028351	0.0227951
14	3088	Hexa	0.463651	0.549456	0.465785	0.0610963	0.0861028	0.0716464	0.0333635	0.0539848	0.0435565	0.377936	0.422643	0.402312	0.0991343	0.0167	0.0639532
15	3176	Tfrc	0.484197	0.422156	0.422893	0.156508	0.177946	0.204748	0.116675	0.123306	0.122924	0.187986	0.23113	0.189645	0.0454607	0.0597897	0.0546341
16	3273	Scpep1	0.659704	0.525642	0.588207	0.0719684	0.0770832	0.0972448	0.0294489	0.0680463	0.0360182	0.235635	0.325109	0.457811	0.00824052	0.0496245	0.00648589
17	3303	Was	0.737409	0.411102	0.362826	0.0940573	0.103854	0.0976389	0.0400085	0.0754544	0.0981796	0.128302	0.339048	0.358502	0.0705414	0.082854	0.0643741
18	3349	Mpeg1	0.513398	0.445117	0.503279	0.0614707	0.0995316	0.0487336	0.0185668	0.0291946	0.023578	0.402578	0.4135	0.419679	0.0126574	0.00473014	0.00398661
19	3973	Napa	0.459309	0.453499	0.451325	0.212861	0.17164	0.197637	0.0550606	0.127023	0.0978706	0.250941	0.224811	0.225532	0.0460539	0.0276349	0.0218278
20	4006	Ap3d1	0.478834	0.332055	0.4103	0.122934	0.121889	0.0877585	0.0867562	0.100593	0.0731992	0.356828	0.419459	0.377961	0.0763016	0.0507815	0.266124
21	4288	Pcbp1	0.490143	0.385508	0.343118	0.135567	0.093278	0.0812239	0.0690243	0.0860028	0.0730975	0.414783	0.423774	0.425411	0.0544384	0.077149	0.0978741
22	4589	Cst3	0.493982	0.428627	0.563109	0.18184	0.17131	0.148698	0.0521728	0.0697185	0.0307343	0.233201	0.317092	0.242205	0.0132523	0.0152539	0.0388047
23	4624	Gusb	0.62579	0.598921	0.535883	0.0738311	0.0636964	0.050468	0.0101159	0.019564	0.0122325	0.288408	0.314067	0.397509	0.00375132	0.00390727	0.00185513
24	4736	Msn	0.499157	0.433643	0.441587	0.132765	0.140829	0.126457	0.0491638	0.0594683	0.0506285	0.296619	0.338926	0.353749	0.0271342	0.0275785	0.0222944
25	4938	Ctsa	0.6157	0.561288	0.505118	0.0815039	0.097576	0.0567475	0.0208657	0.0358756	0.0154463	0.275692	0.297626	0.415314	0.00763519	0.00737336	0.0062385
26	5140	Mpeg1	0.584542	0.523584	0.516996	0.0417235	0.053363	0.0448027	0.0149068	0.0103993	0.0136786	0.353613	0.40654	0.420029	0.00611353	0.00449302	0.00521465
27	5180	Lamtor1	0.600892	0.502435	0.500072	0.138059	0.132698	0.117389	0.0520648	0.0745254	0.0525602	0.20334	0.268508	0.307275	0.0218335	0.0227038	0.0112872
28	5214	Wipf1	0.348353	0.377538	0.342871	0.0991565	0.104775	0.092333	0.112111	0.0981989	0.107438	0.346169	0.328756	0.371072	0.090732	0.086286	0.0942103
29	5218	Strn	0.412494	0.359129	0.391007	0.12352	0.165743	0.130587	0.070004	0.0767646	0.0561368	0.31777	0.369257	0.371036	0.0674881	0.0512334	0.0762118
30	5272	Lamp1	0.59764	0.580109	0.484604	0.11846	0.0921758	0.091854	0.021748	0.026441	0.0237849	0.242627	0.294069	0.391365	0.00720528	0.0083919	0.0195256
31	5527	Msn	0.456482	0.439039	0.423453	0.142442	0.148547	0.128681	0.0419577	0.0410301	0.046499	0.337578	0.349893	0.375408	0.021491	0.0259594	0.0215394
32	5528	Msn	0.461296	0.421028	0.381405	0.141879	0.177551	0.123154	0.0575293	0.0790988	0.0478647	0.317574	0.295991	0.355051	0.0263323	0.0925249	0.021721
33	5824	Dock2	0.388053	0.4255	0.356781	0.142663	0.113826	0.0894426	0.11075	0.0501973	0.0910084	0.270362	0.331799	0.254307	0.0786788	0.208461	0.143546
34	5929	Psap	0.69476	0.548641	0.607551	0.0664451	0.059933	0.067466	0.0158977	0.0238659	0.0363237	0.219579	0.361562	0.280324	0.00599859	0.00833486	0.00331744
35	6064	Tlr3	0.58616	0.548068	0.544514	0.135685	0.188483	0.101989	0.0217492	0.108731	0.0555945	0.250252	0.407821	0.290775	0.0209312	0.0142564	0.00615354
36	6927	Naga	0.773373	0.5437	0.424334	0.0675491	0.0442874	0.0446558	0.0139601	0.0094138	0.0178316	0.120409	0.395526	0.50215	0.00707284	0.0110281	0.0247083
37	6943	Msn	0.445312	0.5124	0.34984	0.124544	0.154524	0.144316	0.0971773	0.0515157	0.117037	0.308626	0.244126	0.368508	0.0374353	0.0202991	0.0243412
38	7010	Scamp3	0.38079	0.410066	0.41133	0.23013	0.16667	0.248518	0.103219	0.171876	0.0948625	0.236784	0.2667	0.172522	0.0680227	0.0727681	0.0490776
39	7014	Msn	0.563787	0.430034	0.408411	0.184053	0.153748	0.134714	0.0415838	0.0675361	0.0571104	0.370496	0.32068	0.385314	0.0280018	0.0289015	0.0253287
40	7015	Msn	0.442613	0.416072	0.385403	0.130223	0.147313	0.132294	0.0528998	0.0518549	0.0465636	0.347564	0.349898	0.406886	0.0348626	0.0288522	0.0267008
41	7067	H2-Ab1	0.578486	0.534863	0.547845	0.148874	0.117272	0.124501	0.027293	0.0293037	0.0433155	0.233016	0.30426	0.266205	0.0143008	0.0181335	0.0123315
42	7363	Ap3d1	0.30896	0.348772	0.372617	0.0881677	0.0844256	0.0863427	0.0854807	0.106672	0.0735129	0.415997	0.404318	0.376928	0.109149	0.0905992	0.101395
43	7483	Eif6	0.29791	0.228367	0.32485	0.121977	0.097532	0.116239	0.138098	0.154506	0.112585	0.305624	0.318475	0.283431	0.201119	0.162894	0.19738
44	7738	Fam134b	0.443141	0.276707	0.488471	0.258346	0.275152	0.198229	0.0733067	0.117013	0.0443009	0.197048	0.290268	0.258866	0.0408589	0.0101332	0.0281582
45	7816	Atp6v1g1	0.671765	0.480395	0.569076	0.121116	0.101187	0.121365	0.0353094	0.0636202	0.0441234	0.288033	0.36842	0.25129	0.0181877	0.0141464	0.027793
46	7965	Cep170	0.439546	0.410503	0.360898	0.101498	0.111687	0.0937968	0.069518	0.0806534	0.104314	0.317617	0.322416	0.317416	0.0747418	0.123575	0.0718208
47	8232	Man2b1	0.625287	0.501741	0.518397	0.0863585	0.0737556	0.0620064	0.0330775	0.0318408	0.0205062	0.250643	0.368872	0.389926	0.0237902	0.00916442	0.00463411
48	8578	Rpa1	0.467238	0.330699	0.413861	0.214297	0.124477	0.15399	0.0588113	0.16172	0.120648	0.223016	0.242058	0.179975	0.141047	0.131526	0.0366376
49	8643	Znf622	0.270097	0.267012	0.376707	0.16777	0.142445	0.16787	0.175301	0.165352	0.14134	0.257052	0.233922	0.198057	0.191269	0.116027	0.129779
50	9056	Gusb	0.662569	0.551103	0.501073	0.0590003	0.061348	0.052643	0.0177046	0.0256847	0.0195438	0.265525	0.355119	0.421293	0.00674542	0.00544749	0.00405292
51	9236	Napg	0.381252	0.540829	0.446052	0.148517	0.223754	0.148517	0.117159	0.161802	0.0927637	0.298121	0.357072	0.28351	0.0678592	0.0291568	0.0549513
52	9418	M6pr	0.428281	0.423584	0.352203	0.212876	0.190546	0.190966	0.104884	0.122582	0.0959224	0.168928	0.196742	0.301798	0.0665458	0.0591108	0.0850311
53	9429	Atp6v1b2	0.549876	0.497524	0.507432	0.104106	0.10805	0.0968668	0.0352504	0.0592154	0.035622	0.298602	0.322121	0.342249	0.0261771	0.0178304	0.0121655
54	9493	Fam49b	0.417058	0.410741	0.391598	0.124764	0.114731	0.107344	0.0355987	0.0610553	0.0710223	0.409077	0.391463	0.403702	0.0220096	0.0263339	0.0135026
55	9651	Atp6v0d1	0.566048	0.496273	0.483241	0.154634	0.142071	0.134028	0.0398195	0.0724498	0.0787717	0.226707	0.266711	0.274941	0.0224957	0.0290177	0.0127917
56	10153	Vps35	0.43162	0.528813	0.470136	0.160637	0.211346	0.106692	0.090253	0.0835933	0.0997848	0.292869	0.268491	0.248141	0.042002	0.075247	0.0492427
57	10195	Cfp	0.470463	0.430614	0.498075	0.183156	0.193393	0.155053	0.0920039	0.0952182	0.0606968	0.198957	0.218512	0.22838	0.0622624	0.0577952	0.0554205
58	10510	Asah1	0.617121	0.534881	0.505687	0.0724233	0.0961393	0.0688369	0.0205084	0.0377739	0.0311245	0.283487	0.314236	0.385714	0.0169692	0.00863736	0.00645968
59	10648	Naga	0.771013	0.574905	0.579914	0.0714861	0.0565732	0.0633944	0.01662	0.0292391	0.0310719	0.273013	0.329726	0.316704	0.00955665	0.00891576	0.00437421
60	10673	Fv4	0.518419	0.518171	0.556811	0.162255	0.158729	0.136901	0.0535661	0.0600854	0.0492903	0.252644	0.247324	0.24825	0.0156908	0.00874792	0.0131167
61	10676	Lamp1	0.619665	0.503251	0.523855	0.124659	0.137448	0.0928344	0.0268576	0.061252	0.0586449	0.218138	0.287603	0.313166	0.0104465	0.0115003	0.0106802
62	10721	Mpeg1	0.564932	0.533297	0.756216	0.0665815	0.0406625	0.0507496	0.0176075	0.0286822	0.0336973	0.347372	0.391537	0.350786	0.0261527	0.00931954	0.00350716
63	10772	Nsf	0.423524	0.419516	0.42147	0.213176	0.191496	0.198603	0.107458	0.0850625	0.0999141	0.203349	0.266814	0.241173	0.0371109	0.0388392	0.0524937
64	10966	Amica1	0.60536	0.564251	0.460685	0.163029	0.170357	0.158762	0.0799476	0.0916913	0.0905991	0.237676	0.285146	0.274282	0.0311273	0.0156716	0.0328258
65	11321	Vps35	0.42653	0.437523	0.439747	0.200787	0.126093	0.153085	0.0638581	0.0898658	0.127275	0.255768	0.285867	0.23126	0.0606512	0.0972653	0.0530576
66	11570	Fam49a	0.389222	0.45351	0.348421	0.168744	0.142928	0.166611	0.0926936	0.0821371	0.082209	0.319926	0.303586	0.381358	0.0178381	0.0214015	0.0294142
67	11591	Tfrc	0.484213	0.42975	0.439292	0.233598	0.184867	0.251488	0.0528974	0.113897	0.0743347	0.211791	0.24459	0.211574	0.0268952	0.0233114	0.0175009
68	11709	Cd180	0.459409	0.417968	0.413328	0.20653	0.198252	0.226502	0.0447463	0.0936712	0.117269	0.252185	0.260895	0.212787	0.0292135	0.0301154	0.0371288
69	12065	Atp6v1a	0.540978	0.478641	0.532886	0.106255	0.107783	0.0958975	0.0428926	0.0495709	0.0572879	0.278521	0.350166	0.302207	0.013839	0.0117223	0.0313529
70	12248	Itm2b	0.511493	0.465999	0.545774	0.198278	0.167237	0.148999	0.073366	0.0861683	0.0589806	0.176237	0.262996	0.230266	0.0352002	0.0159813	0.0406265
71	12281	Pstpip2	0.460312	0.420468	0.421754	0.150088	0.147828	0.159783	0.0746019	0.102133	0.0790592	0.279318	0.271293	0.247404	0.0582796	0.0920007	0.0356804
72	12620	Tlr3	0.575007	0.516042	0.474905	0.133464	0.095698	0.137648	0.0655807	0.0234983	0.0616978	0.211734	0.343962	0.313071	0.0208003	0.0253554	0.0142139
73	12740	Ppib	0.499839	0.398709	0.538054	0.18535	0.232471	0.163843	0.0369453	0.0964335	0.0570858	0.249059	0.23026	0.216934	0.0421274	0.0240823	0.0288068
74	12741	Ppib	0.404102	0.481944	0.541742	0.280038	0.164536	0.142862	0.0739947	0.11133	0.0467574	0.211801	0.253309	0.236805	0.0711486	0.0318342	0.0300644
75	12761	Stx12	0.378605	0.425893	0.405527	0.214897	0.161914	0.190443	0.122	0.205497	0.135545	0.15468	0.196491	0.165393	0.0911626	0.103092	0.129818
76	12798	Nsf	0.469772	0.483748	0.47402	0.154882	0.159585	0.165702	0.0960254	0.102771	0.0900014	0.251794	0.295488	0.227112	0.0382001	0.0431647	0.0550547
77	13106	Dnaja2	0.450929	0.383518	0.381008	0.106277	0.102508	0.111632	0.0619221	0.0752182	0.0639041	0.347379	0.428402	0.389538	0.047962	0.0539177	0.0334928
78	13145	Igf2r	0.391737	0.379374	0.363002	0.249977	0.226842	0.237405	0.174198	0.16604	0.19664	0.114676	0.188359	0.165069	0.0787691	0.0757678	0.12675
79	13337	Lman2	0.434418	0.441396	0.513444	0.184003	0.155211	0.118375	0.0762202	0.11501	0.0904981	0.257846	0.313373	0.311396	0.0526158	0.0254748	0.0475131
80	13523	Igf2r	0.392978	0.522447	0.454156	0.238019	0.159823	0.182852	0.0966687	0.0757329	0.114048	0.183355	0.17844	0.173393	0.0635577	0.0755509	0.0889792
81	14301	Dock2	0.460738	0.44268	0.387483	0.112432	0.0987347	0.0946364	0.112502	0.0357218	0.118696	0.338765	0.354737	0.300916	0.0681271	0.098268	0.0880302
82	15096	Dock2	0.421659	0.346447	0.349712	0.099387	0.0915424	0.065656	0.0522352	0.0726618	0.0687588	0.311448	0.433876	0.400327	0.101244	0.115546	0.115271
83	15173	Lman2	0.576199	0.411435	0.572407	0.184435	0.173126	0.135014	0.0657731	0.0760762	0.0286128	0.300891	0.317264	0.253232	0.0220983	0.0107346	0.0231471
84	15519	Mpeg1	0.572162	0.483581	0.356627	0.0382737	0.0451645	0.0553376	0.00968345	0.00945025	0.0186498	0.376944	0.456932	0.557787	0.00487166	0.0115979	0.00293696
85	15943	Msn	0.428883	0.42246	0.329996	0.153576	0.17552	0.149517	0.0865018	0.0634645	0.10354	0.268414	0.30612	0.378498	0.0324363	0.0768991	0.0626256
86	16449	Coro2a	0.4205	0.2915	0.354119	0.127833	0.125605	0.167973	0.0830855	0.124787	0.144694	0.286936	0.317845	0.2514	0.140264	0.0818133	0.0816454
87	16681	Ppib	0.550583	0.439055	0.486453	0.221469	0.17956	0.186734	0.0750414	0.0471983	0.0563253	0.241923	0.307982	0.246719	0.0262055	0.0475369	0.031945
88	16922	Npc1	0.662252	0.504057	0.542802	0.12499	0.121853	0.136885	0.0867585	0.0690737	0.0619813	0.205792	0.321793	0.242461	0.0177601	0.01587	0.0231036
89	16973	Tlr3	0.584188	0.487115	0.560167	0.119628	0.178367	0.1259	0.0170618	0.071327	0.07262	0.2742	0.244821	0.228925	0.0183711	0.0123882	0.00492236
90	17033	Ppib	0.501326	0.534737	0.522518	0.245911	0.173824	0.201704	0.0459024	0.0993986	0.0280986	0.312365	0.151845	0.220645	0.0401948	0.0270342	0.0506782
91	17091	Snx6	0.327524	0.374541	0.300626	0.142769	0.127665	0.120108	0.0884272	0.0781015	0.10498	0.366749	0.37811	0.39465	0.0806334	0.0796356	0.0745313
92	17252	Rab14	0.419212	0.471029	0.380793	0.229074	0.164138	0.17227	0.109931	0.0538839	0.108295	0.421767	0.296971	0.318598	0.0279545	0.0200442	0.0308989
93	17529	Dock2	0.356434	0.451282	0.325209	0.107981	0.103869	0.0779359	0.0963086	0.0881422	0.130001	0.309066	0.299089	0.372161	0.0576174	0.133661	0.130211
94	17621	Atp6v1g1	0.555053	0.455692	0.531535	0.101395	0.111658	0.0865755	0.0380589	0.0581577	0.0359296	0.288214	0.349198	0.329415	0.0252936	0.0165454	0.0172791
95	18048	Fam49b	0.423706	0.432282	0.412026	0.117476	0.10412	0.0937332	0.039256	0.065497	0.0634705	0.399788	0.368019	0.39456	0.0300814	0.0362103	0.0197736
96	18099	Chmp4b	0.419006	0.415428	0.436354	0.115502	0.113795	0.140322	0.0421861	0.0780974	0.0566416	0.405417	0.397032	0.328779	0.0346956	0.0379041	0.0178886
97	18129	Msn	0.435039	0.411443	0.406104	0.143191	0.168776	0.11752	0.0485595	0.0607618	0.0767573	0.355478	0.334853	0.382132	0.0241661	0.017487	0.0177314
98	18806	Wdfy1	0.275288	0.356793	0.374659	0.183207	0.180704	0.209531	0.10203	0.144704	0.207279	0.377681	0.143264	0.155297	0.174535	0.0532345	0.0617946
99	18908	Plbd1	0.63018	0.55493	0.506501	0.0739587	0.0634862	0.0652943	0.0187812	0.0354126	0.0420082	0.270044	0.316193	0.375893	0.0299784	0.0206062	0.00703648
100	19179	Atp6v1g1	0.571646	0.415059	0.542604	0.0902645	0.100357	0.106588	0.0169155	0.00700645	0.0243093	0.308168	0.464152	0.314588	0.0134251	0.0119106	0.0130061
101	19189	Cd82	0.47289	0.474362	0.458827	0.163039	0.186695	0.18562	0.173452	0.104511	0.063709	0.18072	0.220797	0.281114	0.0136349	0.0107311	0.00989897
102	19194	Fv4	0.617071	0.517807	0.609368	0.167886	0.198299	0.138929	0.0246752	0.0428777	0.0232604	0.183532	0.2349	0.223227	0.00611556	0.00521514	0.00683589
103	19773	H2-DMb1	0.710191	0.530666	0.523795	0.120923	0.111945	0.0571428	0.0164607	0.056883	0.018309	0.293049	0.291028	0.396489	0.00947766	0.0042645	0.00590093
104	19900	Ifitm3	0.531343	0.476601	0.524111	0.216669	0.158745	0.128731	0.0781694	0.0981411	0.0611474	0.248034	0.219762	0.250276	0.04675	0.0357344	0.0341188
105	20171	Tlr3	0.719112	0.507671	0.590786	0.121463	0.124933	0.0870612	0.0313495	0.056215	0.0283103	0.239635	0.302438	0.275485	0.00874266	0.0183572	0.0082579
106	20248	Ehd4	0.38733	0.415688	0.418257	0.159908	0.129449	0.157654	0.0945776	0.0887979	0.0974428	0.269052	0.304802	0.271681	0.0612632	0.0549658	0.0891319
107	20505	Msn	0.417832	0.415995	0.388671	0.154535	0.139205	0.143958	0.0471596	0.101397	0.122054	0.346974	0.299393	0.318888	0.0440097	0.0264296	0.0334991
108	20652	Znf622	0.308001	0.277014	0.331099	0.174702	0.169012	0.151079	0.16919	0.16575	0.154245	0.206101	0.222922	0.186718	0.165301	0.176859	0.142006
109	20701	Lman2	0.439972	0.398731	0.514774	0.194464	0.19171	0.0998273	0.0738012	0.0929253	0.0711421	0.279135	0.28851	0.338377	0.028124	0.0257928	0.0126282
110	20875	Dnaja2	0.40861	0.367116	0.430715	0.0890784	0.101904	0.0838049	0.0385066	0.0607981	0.0639419	0.404628	0.441238	0.383729	0.0578879	0.0378099	0.0591772
111	20971	Atp6v1a	0.478976	0.477009	0.668547	0.129988	0.0838226	0.0639307	0.05827	0.0584424	0.0746008	0.299946	0.399789	0.40491	0.022849	0.0224318	0.0328187
112	21217	Napg	0.380357	0.508646	0.426639	0.160581	0.124568	0.192221	0.105636	0.0819722	0.112957	0.305727	0.258316	0.239495	0.0264981	0.028688	0.0476992
113	21407	Ctsb	0.592766	0.541738	0.52645	0.109079	0.110117	0.0835434	0.0430704	0.0367724	0.0268958	0.251624	0.306636	0.354725	0.0094746	0.016771	0.00345982
114	21644	Lamp1	0.616043	0.511072	0.525398	0.122587	0.0989781	0.100287	0.0366191	0.0490863	0.0389798	0.212787	0.332743	0.314289	0.00812031	0.0210464	0.0119641
115	21677	Msn	0.441778	0.441686	0.376782	0.194576	0.131188	0.121824	0.072679	0.0702875	0.104949	0.304838	0.330653	0.346854	0.0261855	0.0495911	0.0449372
116	21897	Cd180	0.445349	0.457483	0.429876	0.206793	0.149444	0.201983	0.0949734	0.128208	0.109223	0.202805	0.276295	0.202351	0.0632914	0.0565655	0.0500789
117	22506	Lnpep	0.454061	0.417346	0.425983	0.237484	0.197795	0.223088	0.0622081	0.115781	0.0947137	0.222399	0.239826	0.213033	0.0292526	0.0431822	0.0238484
118	22623	Scamp3	0.437149	0.395454	0.377279	0.227877	0.209547	0.218086	0.104114	0.139993	0.156345	0.182011	0.189877	0.186108	0.0651279	0.0621827	0.0976957
119	22876	Ehd1	0.452176	0.36669	0.434219	0.156962	0.120173	0.139639	0.105476	0.0600392	0.0845799	0.26864	0.429711	0.332447	0.0233865	0.0182279	0.0167467
120	23040	Cd82	0.558411	0.470751	0.507239	0.148259	0.171292	0.169128	0.0587628	0.0814244	0.0548142	0.224254	0.246568	0.246391	0.0299652	0.0224279	0.010313
121	23101	Dock2	0.446176	0.346062	0.406485	0.0896415	0.0819058	0.106416	0.038953	0.0982511	0.0954293	0.299649	0.266254	0.225195	0.24848	0.166474	0.145056
122	23215	Rpa1	0.313669	0.215954	0.269585	0.155145	0.111263	0.131992	0.142952	0.152321	0.169393	0.274185	0.21475	0.254768	0.305713	0.174262	0.114049
123	23647	Lnpep	0.367254	0.403192	0.421377	0.269	0.202609	0.246565	0.1456	0.173736	0.135247	0.158439	0.179177	0.146133	0.0412861	0.0506771	0.0597076
124	23759	Vps11	0.498102	0.425684	0.44217	0.199168	0.143682	0.172973	0.103803	0.109479	0.119167	0.206922	0.277018	0.208183	0.088274	0.0575071	0.0954656
125	23991	Unc93b1	0.592187	0.5071	0.543548	0.136656	0.15208	0.0949482	0.0275418	0.0636397	0.0375135	0.233901	0.26526	0.308038	0.023842	0.015952	0.00971368
126	24431	Naga	0.671612	0.552816	0.421203	0.0576216	0.0373629	0.0365954	0.00785252	0.0198897	0.0147998	0.259582	0.378952	0.512998	0.0109791	0.014404	0.00333149
127	24437	Pstpip2	0.451241	0.412321	0.404881	0.148956	0.13503	0.159439	0.0939481	0.0999867	0.116566	0.216492	0.301067	0.264579	0.0515957	0.0545352	0.0893623
128	24636	Msn	0.465686	0.411943	0.551673	0.147432	0.151177	0.174145	0.0612976	0.100867	0.0736242	0.306213	0.324811	0.321083	0.0224043	0.0400169	0.019371
129	24768	Amica1	0.50854	0.483102	0.495001	0.174863	0.152943	0.150482	0.0457437	0.0653884	0.07115	0.244297	0.288405	0.269261	0.0101614	0.0141057	0.026556
130	24786	Msn	0.433572	0.407614	0.402008	0.191398	0.129549	0.144985	0.0544766	0.0563394	0.0411385	0.301283	0.386401	0.391066	0.0200957	0.0208029	0.0192701
131	24849	Fam177a1	0.54024	0.446074	0.45371	0.167316	0.128662	0.143085	0.0654294	0.0823371	0.044619	0.294134	0.282576	0.333029	0.0603514	0.0255571	0.0799482
132	25480	Ppt1	0.730861	0.469005	0.641055	0.0839018	0.0658595	0.0660584	0.0160889	0.0196384	0.0191739	0.305613	0.436306	0.259615	0.00919122	0.0140983	0.0163414
133	25744	H2-Aa	0.628699	0.512693	0.518139	0.091832	0.0989621	0.080008	0.021791	0.0468458	0.0374126	0.252315	0.331078	0.355201	0.0104207	0.00923943	0.00536309
134	25964	Kctd12	0.400425	0.372626	0.417552	0.0940304	0.0985806	0.134033	0.0596283	0.0575224	0.073734	0.372429	0.379622	0.376574	0.091649	0.0651234	0.0734875
135	26170	Npc2	0.648269	0.54938	0.5161	0.069773	0.0642473	0.0581522	0.0164225	0.0295844	0.0257886	0.262273	0.350575	0.393513	0.00621269	0.00644636	0.00326223
136	26363	Psap	0.633326	0.545111	0.635619	0.0588405	0.0619713	0.0398731	0.0139444	0.0210988	0.00918041	0.291549	0.366224	0.310325	0.00559526	0.00500251	0.00234097
137	26447	Plbd1	0.573713	0.54993	0.535752	0.0702086	0.0449965	0.0455028	0.0175851	0.0306698	0.0277778	0.330033	0.34637	0.376421	0.0280342	0.0145468	0.00845985
138	26903	Napsa	0.5986	0.452626	0.409569	0.0397593	0.02314	0.0197862	0.00393259	0.00874635	0.00526522	0.356954	0.510163	0.562556	0.00532404	0.00282328	0.00272011
139	28005	Naga	0.621309	0.51085	0.507606	0.104137	0.0778352	0.016282	0.0278692	0.0110375	0.0244207	0.241093	0.393131	0.447004	0.00714697	0.0128276	0.00559303
140	28119	Igf2r	0.382408	0.395967	0.370433	0.235522	0.227656	0.195845	0.140684	0.162105	0.228148	0.142476	0.196955	0.196602	0.0346348	0.106895	0.0989099
141	28505	Igf2r	0.48632	0.372981	0.361747	0.239245	0.206736	0.221544	0.0920699	0.12856	0.135741	0.140363	0.246974	0.223692	0.0447491	0.0572767	0.0840059
142	28763	Rab14	0.421228	0.479823	0.462193	0.166914	0.14963	0.141696	0.0946677	0.0385939	0.111923	0.293039	0.309891	0.318959	0.0220621	0.036077	0.0241506
143	28946	Ctsz	0.65474	0.587154	0.52155	0.0688154	0.0576224	0.058657	0.00936079	0.0252182	0.0195556	0.26477	0.324258	0.412292	0.00574706	0.0172737	0.00231343
144	28971	C1qc	0.478964	0.414749	0.583377	0.177728	0.182287	0.178651	0.0736533	0.0829442	0.0639225	0.240928	0.287063	0.261624	0.0329569	0.0432375	0.0574527
145	29021	Ppib	0.476104	0.419735	0.528984	0.209359	0.224858	0.16462	0.079064	0.127482	0.061497	0.206959	0.23996	0.215277	0.0517053	0.0296227	0.0285137
146	29671	Mpeg1	0.543911	0.460785	0.516294	0.030843	0.0421169	0.0288339	0.00580545	0.00943245	0.006558	0.41665	0.483829	0.445676	0.00383675	0.00263759	0.00279074
147	29896	Snx3	0.445075	0.355393	0.512866	0.18089	0.155369	0.155104	0.0387042	0.0788615	0.108822	0.315515	0.383112	0.375175	0.0272653	0.03562	0.0198156
148	30306	Msn	0.408562	0.4077	0.374653	0.147124	0.152551	0.157912	0.0377325	0.086446	0.0874687	0.375792	0.32654	0.346493	0.0267624	0.0669455	0.0307894
149	30325	Ap3s1	0.333307	0.349068	0.401231	0.116772	0.100433	0.0915035	0.0656737	0.0930518	0.0872809	0.311789	0.42398	0.387734	0.0669337	0.0644996	0.172459
150	31020	Plek	0.437922	0.429303	0.392114	0.117691	0.113643	0.103776	0.0419336	0.0696013	0.0361351	0.382047	0.36411	0.441323	0.023343	0.026652	0.0204064
151	31122	Sod1	0.385247	0.388903	0.372444	0.124741	0.103581	0.127624	0.0540982	0.0554465	0.0996744	0.402665	0.422679	0.345151	0.0293909	0.0551069	0.0332482
152	31223	Plbd1	0.640997	0.516084	0.544864	0.0595488	0.0688247	0.0524067	0.0105538	0.0267925	0.0235739	0.280565	0.36683	0.35341	0.0214692	0.0257448	0.00833524
153	31224	Plbd1	0.622803	0.524071	0.48746	0.0689722	0.0644413	0.0582863	0.0180985	0.0488289	0.035385	0.285485	0.339127	0.39488	0.0470629	0.0239887	0.00928189
154	31555	Dnaja2	0.444167	0.420507	0.456826	0.0691972	0.091205	0.092478	0.0585749	0.0772174	0.0882254	0.378782	0.391173	0.341987	0.058506	0.0645967	0.0492787
155	31658	Vamp8	0.560592	0.467556	0.497741	0.166377	0.18681	0.161546	0.0417554	0.0803101	0.061182	0.204605	0.252887	0.255924	0.0248728	0.023606	0.0266698
156	32133	M6pr	0.410182	0.38446	0.373453	0.223285	0.228138	0.238433	0.162211	0.158424	0.155965	0.1533	0.178161	0.163149	0.0508171	0.0689998	0.0510213
157	32237	Was	0.422102	0.41227	0.34897	0.103559	0.109257	0.0920218	0.0901063	0.0879358	0.0833034	0.270155	0.262799	0.335413	0.127738	0.140292	0.114078
158	32375	Was	0.346573	0.384958	0.322987	0.103321	0.0976773	0.0914729	0.0401596	0.0880758	0.0895931	0.361656	0.349943	0.374997	0.079346	0.12095	0.14829
159	32790	Hexb	0.649178	0.530148	0.480893	0.0881988	0.0624806	0.05945	0.0296755	0.0541972	0.045465	0.217088	0.330765	0.371698	0.0448183	0.0424936	0.015859
160	32791	Hexb	0.614747	0.539791	0.490152	0.0891971	0.0477336	0.0423796	0.0235858	0.0576298	0.0342388	0.248955	0.353244	0.417645	0.0509365	0.0367737	0.0235156
161	33082	Mpeg1	0.603487	0.46469	0.547581	0.0428151	0.0608406	0.040311	0.00843647	0.0263215	0.0114211	0.343375	0.441339	0.396214	0.00680894	0.00447251	0.00377456
162	33377	Lnpep	0.420176	0.402584	0.370137	0.234571	0.206249	0.24719	0.148218	0.159586	0.161068	0.140223	0.168051	0.142439	0.0635297	0.0791653	0.056813
163	33693	Psap	0.589511	0.508601	0.510148	0.0702894	0.105479	0.0752618	0.0120975	0.0263835	0.0173932	0.325588	0.351032	0.368907	0.00850451	0.0282906	0.00502771
164	34378	Igf2r	0.423345	0.499944	0.416303	0.255605	0.228717	0.230867	0.155192	0.161406	0.184502	0.17135	0.261139	0.183052	0.0987663	0.0768022	0.0801836
165	34671	Asah1	0.600909	0.529798	0.477533	0.0626582	0.0606959	0.0694411	0.00917171	0.0219605	0.0147514	0.32571	0.382668	0.432488	0.00975521	0.00578606	0.00310243
166	34673	Man2b1	0.61981	0.529004	0.514285	0.0751425	0.0757982	0.0573325	0.011358	0.0316623	0.0215518	0.290486	0.353725	0.39966	0.00980988	0.00717122	0.0032037
167	34731	Pi4k2a	0.489175	0.480873	0.464642	0.19777	0.20572	0.169758	0.0781793	0.151529	0.085837	0.202929	0.231974	0.2506	0.0458916	0.0291621	0.031946
168	35125	Hexa	0.601598	0.574988	0.507475	0.107751	0.0552923	0.0455141	0.0460378	0.0374366	0.03424	0.519202	0.311438	0.391286	0.0208454	0.021485	0.0262101
169	35287	Nsf	0.43301	0.434963	0.462343	0.223411	0.17037	0.159864	0.0877423	0.0978016	0.10408	0.21706	0.268046	0.236504	0.0288202	0.0372098	0.0387772
170	35296	Cst3	0.528079	0.444985	0.576032	0.175165	0.180008	0.145372	0.0479583	0.0938282	0.0355421	0.232576	0.261767	0.228519	0.0194115	0.0145351	0.0162217
171	35544	Hexb	0.614885	0.527305	0.51376	0.0637828	0.0574718	0.0480613	0.014675	0.0327672	0.0317729	0.294675	0.351677	0.388729	0.0307799	0.0176763	0.01932
172	35638	Lnpep	0.44042	0.477996	0.52081	0.221614	0.159097	0.25483	0.0953564	0.155949	0.0787173	0.212174	0.254622	0.208421	0.0318844	0.0414321	0.0304358
173	35723	Cst3	0.558472	0.440853	0.53948	0.138918	0.187485	0.129907	0.0357785	0.104685	0.0484958	0.22065	0.248476	0.267894	0.0370035	0.0142239	0.0461812
174	35899	Limd1	0.351385	0.405261	0.387978	0.180327	0.130752	0.164614	0.0943668	0.0849137	0.0939744	0.303804	0.314482	0.299524	0.0645918	0.0539088	0.0701176
175	35910	Slc12a9	0.539541	0.385099	0.486269	0.195304	0.184828	0.16198	0.0828392	0.0645023	0.0654944	0.184731	0.339515	0.250463	0.0260566	0.0715867	0.0390053
176	36107	M6pr	0.401641	0.402628	0.422049	0.248824	0.261156	0.276532	0.133728	0.0991953	0.0858729	0.165936	0.200064	0.166977	0.0369566	0.0485687	0.0498714
177	36179	Hexa	0.638476	0.542014	0.512404	0.0558653	0.0723406	0.0463623	0.0272815	0.0379134	0.0326547	0.271376	0.317994	0.386253	0.0297379	0.0223256	0.00700105
178	36545	Tfrc	0.514724	0.476586	0.47035	0.173548	0.151867	0.201491	0.0631919	0.0874842	0.140689	0.217627	0.301572	0.238624	0.0584244	0.0495918	0.0309093
179	36971	Cfp	0.487585	0.469595	0.581699	0.202213	0.162289	0.130781	0.103627	0.110666	0.0704089	0.186351	0.265672	0.234165	0.0729235	0.0483368	0.0404477
180	36972	Napa	0.459247	0.424579	0.445976	0.232566	0.183748	0.174717	0.0717908	0.116367	0.102585	0.20988	0.244075	0.2568	0.031231	0.0398451	0.0265161
181	37084	Ctsb	0.629202	0.591047	0.465545	0.0938823	0.0755952	0.0639273	0.0194193	0.0387022	0.0249005	0.253444	0.322193	0.439282	0.0102607	0.00634548	0.00810379
182	37109	Gusb	0.633591	0.557589	0.564256	0.0611215	0.0602094	0.0409432	0.00798432	0.0222085	0.014394	0.296354	0.355673	0.376781	0.00431986	0.00362587	0.00189808
183	37305	Ctsb	0.586104	0.473725	0.459857	0.118712	0.0978077	0.0849233	0.0387039	0.0376456	0.0290019	0.250421	0.375242	0.414883	0.0155804	0.0113344	0.00605825
184	37465	Cfp	0.51276	0.425596	0.506715	0.197639	0.20089	0.171199	0.0361766	0.0936406	0.0531207	0.236656	0.241242	0.234699	0.0386309	0.0342667	0.0335369
185	37492	Ctsz	0.67265	0.417914	0.347066	0.0654095	0.050295	0.0701162	0.0125644	0.0137637	0.0203138	0.245582	0.508783	0.547543	0.00924456	0.0149608	0.00379391
186	37507	Eif6	0.271867	0.29577	0.346742	0.130447	0.101849	0.128888	0.0729247	0.0748888	0.172167	0.380203	0.343419	0.352534	0.184073	0.237485	0.144558
187	37510	Slc12a4	0.448343	0.489813	0.406304	0.157865	0.109009	0.221714	0.152846	0.104888	0.118907	0.182579	0.253895	0.196599	0.0423946	0.0564746	0.0583663
188	37528	Igf2r	0.518083	0.464195	0.422123	0.134268	0.17652	0.168031	0.101715	0.10238	0.0982147	0.179118	0.230446	0.270453	0.0264597	0.0411781	0.0668158
189	37813	Rab21	0.441376	0.451014	0.464989	0.197134	0.145875	0.1351	0.0942044	0.0856276	0.0643562	0.247564	0.363471	0.315214	0.0269507	0.0203401	0.0197215
190	38021	Ehd1	0.410194	0.494945	0.490762	0.155662	0.150623	0.0970488	0.0944787	0.04233	0.0568342	0.315693	0.285826	0.332506	0.0262758	0.0228497	0.0239717
191	38084	Fam49a	0.475396	0.43429	0.43906	0.121751	0.156172	0.171923	0.0779524	0.0784871	0.16167	0.292783	0.310671	0.387102	0.0407606	0.0675912	0.032117
192	38085	Fam49b	0.446244	0.424622	0.433733	0.0982723	0.100116	0.105409	0.0453349	0.0598683	0.058063	0.397934	0.400784	0.385303	0.0146103	0.0174925	0.0122155
193	38230	Man2b1	0.601528	0.559329	0.418506	0.0903094	0.0511219	0.0290313	0.0241518	0.0358746	0.0178784	0.277798	0.34099	0.52325	0.0764902	0.0113351	0.00621301
194	38359	Prkar1a	0.378258	0.422106	0.588928	0.199288	0.167774	0.172454	0.0977452	0.0731339	0.0775479	0.294307	0.382318	0.392271	0.0385549	0.0511613	0.0608031
195	38409	Plbd1	0.609609	0.518708	0.489606	0.0800217	0.0746586	0.0847768	0.0282996	0.0531403	0.0373115	0.272467	0.314529	0.369554	0.0389647	0.0187516	0.00960346
196	38431	H2-Ab1	0.646488	0.484911	0.556587	0.0866628	0.111515	0.0755147	0.0145407	0.045452	0.0232346	0.250184	0.350573	0.33781	0.0075489	0.00685318	0.00424916
197	39082	Plbd1	0.684817	0.517344	0.423642	0.055313	0.0610479	0.0345011	0.0176493	0.0217409	0.03831	0.265321	0.366121	0.360663	0.033746	0.160134	0.00911288
198	39089	M6pr	0.45735	0.385784	0.472898	0.222834	0.236194	0.228517	0.0829627	0.113894	0.0842732	0.182143	0.223658	0.169227	0.0404704	0.0450844	0.0547103
199	39268	Sod1	0.349604	0.378246	0.296038	0.106633	0.10036	0.0970935	0.056286	0.0356866	0.0824371	0.457102	0.4524	0.485635	0.0333073	0.0387963	0.0303754
200	39358	Rab21	0.339679	0.33185	0.486797	0.240118	0.166993	0.0983823	0.109963	0.0534799	0.0813271	0.271393	0.422178	0.364027	0.0254994	0.0186583	0.0388457
201	39413	Plbd1	0.614692	0.549733	0.420372	0.0838704	0.0470469	0.0376062	0.0181473	0.0137481	0.0155146	0.272525	0.373856	0.512138	0.0156158	0.0143687	0.0107657
202	39475	Ppib	0.474463	0.38493	0.513847	0.215196	0.221902	0.174957	0.0412646	0.100948	0.0618145	0.22482	0.26185	0.216272	0.03037	0.0331093	0.044256
203	39537	Mpeg1	0.379252	0.487881	0.496177	0.230096	0.141893	0.165569	0.120875	0.147087	0.135807	0.187233	0.24717	0.254242	0.0938321	0.0619777	0.082544
204	39584	Lamtor1	0.548139	0.549738	0.549668	0.157567	0.0955512	0.0882767	0.0626729	0.0694934	0.0686246	0.206779	0.308042	0.313978	0.0249516	0.0235911	0.0248418
205	39642	Nsf	0.47757	0.426996	0.44419	0.214327	0.0830575	0.171139	0.0630725	0.113526	0.110444	0.22242	0.338845	0.233558	0.0375757	0.0406686	0.0226099
206	39815	Pcbp1	0.367065	0.310687	0.416042	0.110913	0.108792	0.0919213	0.0426443	0.093535	0.053499	0.42893	0.437538	0.381177	0.0494483	0.0573606	0.0504473
207	39923	Fam177a1	0.455088	0.427634	0.502638	0.171708	0.164004	0.0909678	0.0890802	0.0876848	0.0629351	0.246498	0.287088	0.318867	0.033589	0.0245922	0.037626
208	39966	Col4a2	0.563032	0.53853	0.553786	0.0839062	0.0815293	0.0615493	0.0240324	0.0209247	0.016405	0.325928	0.354152	0.360817	0.00486411	0.00744249	0.00620221
209	40352	Sar1b	0.443472	0.463369	0.443613	0.0923568	0.236755	0.10276	0.0353341	0.0513311	0.0596921	0.385486	0.432547	0.367545	0.0476828	0.0263902	0.0433513
210	40506	Napa	0.466138	0.411489	0.456559	0.252152	0.185553	0.18682	0.0980519	0.122179	0.082867	0.34912	0.242463	0.242556	0.0383167	0.0311975	0.0676071
211	40624	Wdfy1	0.371969	0.47398	0.404118	0.271335	0.190777	0.233841	0.170305	0.138441	0.156452	0.131284	0.22569	0.148099	0.0665007	0.0574902	0.0551069
212	41125	Plaa	0.501442	0.314437	0.380473	0.146158	0.107603	0.0963552	0.0957582	0.0726877	0.0542074	0.40367	0.466908	0.421898	0.0383641	0.0470661	0.0548064
213	41305	Lnpep	0.475074	0.410244	0.527943	0.228557	0.232106	0.152189	0.0917092	0.112071	0.139867	0.187843	0.22233	0.213361	0.0232481	0.042734	0.0336343
214	41335	Snx6	0.356175	0.315382	0.296701	0.166243	0.145961	0.14023	0.0942304	0.102561	0.109327	0.343738	0.356871	0.379347	0.0792254	0.0743945	0.0396135
215	41667	Rab14	0.507437	0.390793	0.424896	0.160564	0.1597	0.16991	0.0506636	0.103948	0.0774285	0.263258	0.324303	0.28171	0.0212564	0.0460544	0.0180774
216	41794	Ehd1	0.454847	0.39958	0.462496	0.158087	0.141808	0.135297	0.0550014	0.0842338	0.0462348	0.309916	0.326465	0.334323	0.0479132	0.0216498	0.022148
217	41918	Pcbp1	0.367458	0.480512	0.500746	0.118816	0.0757449	0.076897	0.0819049	0.0620641	0.0569429	0.380446	0.366782	0.335115	0.04593	0.0303	0.0513745
218	41983	Cd82	0.553681	0.475045	0.584407	0.197534	0.190839	0.15418	0.0585934	0.0932501	0.0524017	0.18006	0.228559	0.200872	0.0123068	0.00813933	0.0101318
219	41987	Ifitm3	0.54516	0.448324	0.545187	0.187281	0.187101	0.113651	0.0705385	0.101525	0.0552556	0.188223	0.23623	0.262302	0.0268192	0.0236054	0.0175939
220	42116	Tlr3	0.628369	0.501196	0.579636	0.12122	0.125204	0.096838	0.0216824	0.0526093	0.0271604	0.221644	0.312726	0.288434	0.00826452	0.00793137	0.00708467
221	42152	Lnpep	0.42694	0.312157	0.45518	0.211922	0.251575	0.257328	0.127691	0.158732	0.1268	0.19833	0.232494	0.22813	0.0450414	0.0466268	0.0351169
222	42221	Dnaja2	0.390076	0.375572	0.423849	0.111062	0.0999392	0.0843253	0.0538425	0.0747375	0.0770719	0.411738	0.438711	0.401373	0.0610098	0.0555432	0.0332815
223	42709	Vps35	0.415628	0.428921	0.425016	0.216457	0.151043	0.159969	0.0444938	0.0784334	0.0863088	0.29935	0.299688	0.283645	0.0419138	0.0450612	0.0240712
224	42711	Asah1	0.607409	0.509088	0.646668	0.0711268	0.0659764	0.0867469	0.020178	0.0282581	0.0410021	0.296984	0.393436	0.218851	0.00648372	0.00673225	0.00430245
225	42755	Asah1	0.699885	0.479765	0.379767	0.110441	0.0636117	0.0631821	0.0202087	0.00720691	0.0244485	0.168064	0.445891	0.523099	0.00712865	0.00950385	0.00280409
226	42925	Napg	0.445569	0.44219	0.468721	0.175173	0.184552	0.150741	0.115635	0.094272	0.104456	0.211873	0.262858	0.241489	0.0322573	0.0345933	0.0517503
227	43023	Fam49b	0.609487	0.415682	0.36453	0.116281	0.119502	0.106639	0.0335317	0.0430715	0.0306195	0.451416	0.409558	0.480279	0.0121861	0.0179329	0.014992
228	43041	Naga	0.621481	0.51755	0.567653	0.0681967	0.0662166	0.0411422	0.00976283	0.0309053	0.015177	0.296904	0.373143	0.376209	0.012185	0.0074075	0.00365512
229	43046	Vps41	0.402986	0.474715	0.510882	0.191825	0.121445	0.180608	0.113109	0.0937927	0.101424	0.225863	0.231212	0.293171	0.0788357	0.0605001	0.066218
230	43192	Psap	0.557436	0.461206	0.569882	0.210787	0.200216	0.143513	0.0445089	0.0778304	0.0387796	0.280133	0.244086	0.235246	0.0166614	0.0125793	0.0125288
231	43251	Gba	0.61067	0.507334	0.492062	0.111536	0.0765994	0.0725609	0.0268348	0.0329835	0.0287791	0.247308	0.371222	0.397561	0.0118612	0.00903685	0.00365073
232	43522	Dock2	0.425049	0.362006	0.356676	0.126719	0.141484	0.10567	0.0502674	0.170095	0.142826	0.35551	0.300178	0.3337	0.0524739	0.122256	0.130948
233	43711	Gm2a	0.654801	0.56139	0.468325	0.0603286	0.0385394	0.0391311	0.00723999	0.0202546	0.00963597	0.275514	0.376955	0.479749	0.00286108	0.00315958	0.00211637
234	43773	Msn	0.47304	0.487424	0.497248	0.132199	0.155607	0.0814766	0.0446559	0.0442899	0.041973	0.336797	0.284875	0.335115	0.0278034	0.0441869	0.026617
235	43808	Vps35	0.425959	0.444411	0.459971	0.200888	0.154146	0.162197	0.0731232	0.0701156	0.0828099	0.267425	0.306484	0.26042	0.0248428	0.0346022	0.0326052
236	44213	Stx12	0.516307	0.36	0.359188	0.241578	0.222451	0.237718	0.138463	0.131274	0.126328	0.15877	0.209416	0.195466	0.0768606	0.0813001	0.065671
237	44221	Msn	0.462886	0.431656	0.353008	0.137325	0.146352	0.129842	0.0390707	0.0699494	0.0927698	0.330516	0.320083	0.399459	0.0319591	0.024922	0.0302022
238	44592	Stx7	0.480096	0.440059	0.51565	0.232657	0.193168	0.167732	0.0549046	0.101937	0.0673542	0.202988	0.238815	0.2154	0.0260214	0.0338639	0.0293546
239	44759	Dock2	0.550051	0.452705	0.330885	0.156415	0.128445	0.0948965	0.112127	0.155408	0.0883236	0.32555	0.323025	0.339489	0.10193	0.146406	0.0968391
240	45141	Plbd1	0.685091	0.561923	0.44563	0.0751443	0.0869688	0.0474485	0.0267496	0.0162552	0.0352129	0.20807	0.301863	0.454565	0.0411173	0.0171443	0.00989144
241	45331	Rab14	0.496651	0.43337	0.416883	0.194755	0.165796	0.163823	0.065741	0.0738916	0.0915276	0.296521	0.298809	0.28084	0.0281331	0.0469258	0.0437093
242	45412	Napa	0.430862	0.402915	0.445474	0.208421	0.22003	0.194582	0.0673339	0.0983572	0.071141	0.240499	0.235756	0.25493	0.0429428	0.0338733	0.0528831
243	45796	Dock2	0.276483	0.399642	0.359374	0.113198	0.0955293	0.106258	0.109166	0.0510818	0.128489	0.339419	0.251815	0.301168	0.201932	0.104711	0.161734
244	45904	Ap3d1	0.377381	0.340908	0.34482	0.095243	0.108139	0.0619701	0.0948673	0.0975902	0.0726015	0.31858	0.406095	0.423343	0.0945336	0.0972651	0.113928
245	46050	Chmp4b	0.420288	0.363918	0.438615	0.13528	0.113032	0.138928	0.0505921	0.0734662	0.0787609	0.37515	0.427682	0.316093	0.0219024	0.0276029	0.0186891
246	46135	Scarb2	0.6651	0.405437	0.49116	0.170007	0.110536	0.0803907	0.0330689	0.0597728	0.0676912	0.120173	0.592571	0.36199	0.0344023	0.0389642	0.0116509
247	46500	Pstpip2	0.428696	0.445543	0.442339	0.182323	0.150413	0.152315	0.0925104	0.107196	0.108135	0.24308	0.263729	0.257051	0.0331188	0.0401595	0.0533911
248	46721	Igf2r	0.412095	0.371409	0.423766	0.208288	0.199123	0.220983	0.143431	0.149905	0.184506	0.207456	0.224518	0.194549	0.0550448	0.0866864	0.0574609
249	46896	Pstpip2	0.469402	0.421264	0.529651	0.228983	0.179707	0.221823	0.0950146	0.119715	0.165642	0.190752	0.240568	0.276108	0.0387463	0.0557409	0.0316976
250	47022	Plbd1	0.641989	0.528348	0.55695	0.076026	0.0699072	0.0576349	0.0216648	0.0433766	0.0342669	0.25277	0.338418	0.333874	0.0199494	0.017274	0.00755024
251	47032	Msn	0.472102	0.443353	0.541383	0.144454	0.14685	0.166043	0.0512876	0.0679911	0.0868764	0.309209	0.313388	0.330538	0.0284183	0.0404285	0.0229477
252	47160	Tfrc	0.529532	0.44426	0.399503	0.188651	0.188437	0.221625	0.135406	0.0941151	0.156886	0.198467	0.237937	0.180265	0.0352505	0.0417213	0.0471779
253	47440	Tfrc	0.496134	0.426675	0.491757	0.221408	0.177564	0.247843	0.133417	0.124816	0.124589	0.167399	0.234144	0.185747	0.036802	0.0739859	0.0653418
254	47872	Tfrc	0.492251	0.461159	0.456187	0.166641	0.160052	0.199294	0.0876027	0.0860513	0.102076	0.229498	0.267711	0.196202	0.0250261	0.046241	0.0240074
255	48231	Ctsb	0.494189	0.496275	0.523539	0.142938	0.167159	0.163874	0.0623714	0.0834517	0.0576952	0.293788	0.290758	0.241488	0.00816387	0.0134037	0.0067135
256	48430	Scarb2	0.543638	0.541041	0.467591	0.0815641	0.085344	0.0637661	0.012056	0.0535253	0.0316354	0.354631	0.315384	0.416837	0.0094119	0.0201705	0.0081103
257	48559	Naga	0.642226	0.533887	0.556887	0.0616885	0.0638587	0.0445574	0.00846117	0.0325054	0.0113775	0.284008	0.357358	0.379385	0.0123904	0.00779318	0.00361663
258	48687	Tlr3	0.628534	0.563211	0.560678	0.122451	0.104878	0.0988546	0.0223036	0.0356519	0.0365468	0.222089	0.287188	0.294228	0.00907194	0.00969266	0.00462224
259	48692	Tlr3	0.654632	0.552082	0.587424	0.136457	0.100348	0.140797	0.0384386	0.0557546	0.059647	0.231349	0.278242	0.489451	0.0135744	0.0163932	0.00735168
260	48921	Cd180	0.448579	0.408495	0.334834	0.165553	0.168868	0.221353	0.124161	0.100223	0.158122	0.209584	0.262507	0.221941	0.0599067	0.0637489	0.0521241
261	48935	Tfrc	0.521663	0.457974	0.462925	0.208595	0.178578	0.251208	0.118285	0.0958141	0.0841661	0.226994	0.242872	0.271975	0.024762	0.161189	0.0287605
262	49159	Cd180	0.478897	0.407198	0.402772	0.182259	0.157087	0.201207	0.058383	0.0721346	0.104267	0.253623	0.309678	0.21915	0.0539023	0.0726051	0.0268379
263	49193	Pcbp1	0.398203	0.29454	0.385941	0.0970615	0.111441	0.0955984	0.0497832	0.0770598	0.04653	0.384084	0.398394	0.422284	0.118565	0.0496468	0.0708684
264	49359	Ehd1	0.376048	0.441474	0.431287	0.2006	0.157178	0.126488	0.101183	0.0678735	0.0798818	0.268514	0.297588	0.321632	0.0358859	0.0407108	0.053655
265	49376	H2-DMa	0.606352	0.496176	0.597045	0.0980926	0.114576	0.0690444	0.0138471	0.0479929	0.015573	0.276329	0.333029	0.309383	0.00822567	0.00895436	0.00537993
266	49416	Man2b1	0.697397	0.544239	0.511918	0.0649129	0.0794596	0.0544628	0.0139434	0.0260002	0.0226578	0.247254	0.343976	0.408691	0.00632562	0.00454156	0.00894893
267	49492	Pi4k2a	0.47982	0.382185	0.532085	0.23844	0.20202	0.181987	0.0572148	0.157722	0.114241	0.19678	0.216636	0.244188	0.0414373	0.0495928	0.0277445
268	49511	Tfrc	0.497062	0.386511	0.479077	0.185555	0.26505	0.230548	0.0711453	0.141949	0.0727527	0.225451	0.359541	0.195103	0.0402038	0.0225195	0.0207873
269	49599	Tlr3	0.631093	0.585049	0.515835	0.116166	0.0907909	0.102855	0.0223036	0.0251563	0.0321347	0.224943	0.294538	0.328689	0.00446634	0.0204866	0.00549337
270	49689	Wdfy1	0.489352	0.426684	0.37815	0.294148	0.170152	0.233987	0.217388	0.123546	0.20245	0.167779	0.233392	0.150562	0.0462261	0.034851	0.0760087
271	49919	Nsf	0.644711	0.526609	0.518215	0.0914864	0.139317	0.174817	0.0680559	0.0897367	0.116762	0.164178	0.215337	0.312682	0.029	0.0338649	0.0315685
272	49920	Nsf	0.539934	0.508242	0.425912	0.179518	0.130589	0.171135	0.0635786	0.0919975	0.131513	0.192948	0.285573	0.301148	0.0488923	0.0558587	0.0480436
273	49981	Tlr3	0.633642	0.507812	0.512426	0.115137	0.128019	0.112075	0.0319454	0.066551	0.0583928	0.213711	0.293647	0.301464	0.00794122	0.0156417	0.0111292
274	49984	Ehd1	0.466628	0.416541	0.443946	0.168683	0.151581	0.138703	0.0484499	0.0794465	0.0851645	0.294991	0.320137	0.311881	0.0322946	0.0203054	0.0212481
275	50164	Naga	0.640798	0.570891	0.434821	0.069816	0.0378219	0.0392011	0.013032	0.0269261	0.0186604	0.271989	0.358049	0.494331	0.0252231	0.0129857	0.00436487
276	50407	Kctd12	0.44815	0.410074	0.461514	0.074112	0.0891704	0.08749	0.0516391	0.0736849	0.0587974	0.332672	0.371695	0.347766	0.0553752	0.0444326	0.0934276
277	50539	Mpeg1	0.43564	0.42811	0.435549	0.27398	0.144153	0.181064	0.0454439	0.151964	0.0754884	0.215346	0.285635	0.292504	0.0622133	0.0307895	0.0295895
278	50715	Coro2a	0.426646	0.400228	0.439296	0.134886	0.098004	0.114953	0.0825002	0.133352	0.089989	0.305478	0.305837	0.271568	0.111582	0.0841948	0.0504897
279	50717	Naga	0.644234	0.535308	0.456044	0.0713699	0.0675651	0.0604731	0.0133596	0.0464376	0.0257626	0.265299	0.359532	0.439906	0.0143765	0.0178138	0.00573828
280	50733	Plbd1	0.594857	0.509605	0.523483	0.0760427	0.067329	0.0554415	0.0171545	0.0396574	0.0246746	0.298555	0.360741	0.379812	0.0226681	0.0165881	0.0133907
281	50851	Ifi30	0.653749	0.761782	0.544763	0.0744279	0.0644349	0.0449774	0.00766333	0.0337712	0.0103372	0.262623	0.269516	0.396749	0.00525418	0.00317369	0.00153637
282	51018	Tlr3	0.608665	0.426564	0.456151	0.116451	0.110429	0.142082	0.0187125	0.0683536	0.04412	0.249681	0.374651	0.341968	0.0200028	0.0313591	0.00649155
283	51899	Ctss	0.760196	0.595983	0.519491	0.0782204	0.0538573	0.0486512	0.0102529	0.0228421	0.0125863	0.294885	0.314424	0.412715	0.0128933	0.00655637	0.00388848
284	52239	Vps35	0.420774	0.431875	0.485645	0.176264	0.15996	0.229051	0.0988602	0.0776104	0.0930701	0.278894	0.302706	0.386328	0.0278489	0.0487281	0.0252076
285	52363	Napa	0.539438	0.424225	0.488346	0.231773	0.17304	0.172787	0.0811508	0.126731	0.0741137	0.22345	0.239535	0.23629	0.0364698	0.0284627	0.0400747
286	52674	Vti1b	0.593001	0.462746	0.462628	0.187518	0.165162	0.126931	0.0725808	0.0998739	0.0852763	0.214499	0.237867	0.269546	0.0343505	0.0556195	0.0261606
287	52793	Lamtor1	0.569422	0.501222	0.484367	0.152132	0.126067	0.117298	0.0280003	0.071498	0.0587516	0.239128	0.288001	0.316935	0.0132119	0.0226486	0.0113187
288	53139	Lnpep	0.435643	0.448865	0.447193	0.212542	0.190988	0.246149	0.137079	0.130353	0.154762	0.168496	0.19251	0.172296	0.0372845	0.0657479	0.0462396
289	53420	Man2b1	0.6374	0.490259	0.500643	0.0778471	0.0652788	0.0647873	0.0117067	0.0875353	0.0156883	0.268626	0.308481	0.413527	0.0484458	0.00535418	0.00441999
290	53985	Vps35	0.463515	0.397092	0.47028	0.157125	0.151115	0.135476	0.0560337	0.0679871	0.110328	0.269233	0.350755	0.252813	0.0330509	0.031103	0.0540938
291	54032	Ifi30	0.65958	0.564031	0.505428	0.0645733	0.0539474	0.0394265	0.0124319	0.0184452	0.00917348	0.257631	0.36107	0.442272	0.00250689	0.00370029	0.00578361
292	54139	Tfrc	0.507674	0.45514	0.449778	0.183491	0.168713	0.207657	0.0537387	0.102357	0.120353	0.235319	0.254127	0.185558	0.0196637	0.0366538	0.0197773
293	54319	Dnase2	0.620055	0.587678	0.49112	0.0842909	0.0904056	0.062894	0.0224689	0.0380298	0.0244894	0.267157	0.277736	0.412387	0.00615088	0.00910927	0.00602818
294	54344	Napg	0.409347	0.450027	0.446789	0.201701	0.169939	0.167909	0.114551	0.113199	0.0780758	0.222515	0.280062	0.273859	0.0433717	0.0333679	0.051886
295	54435	Mpeg1	0.54304	0.551282	0.462722	0.0417874	0.0441564	0.036548	0.0104895	0.0151471	0.0116516	0.400809	0.377617	0.484952	0.0117978	0.00412681	0.00387483
296	54565	Ehd1	0.506277	0.306282	0.301697	0.176111	0.183739	0.17086	0.0801741	0.136657	0.102304	0.279693	0.370972	0.397031	0.0706784	0.0281081	0.0457998
297	54770	Mpeg1	0.585749	0.460235	0.605886	0.0518881	0.0683684	0.030988	0.00831938	0.0127906	0.00987084	0.349093	0.45199	0.350372	0.00661634	0.00288289	0.00494969
298	54792	Man2b1	0.618928	0.458553	0.538804	0.0897199	0.0762973	0.0648889	0.00928159	0.0271228	0.0216954	0.278049	0.429751	0.368704	0.00827559	0.00590772	0.00402117
299	55070	Npc1	0.575915	0.637754	0.542616	0.109813	0.135458	0.110567	0.0366338	0.0696695	0.0406086	0.269771	0.274699	0.292948	0.0197681	0.0132608	0.00786781
300	55121	Stx12	0.397782	0.39246	0.442165	0.238194	0.223399	0.208816	0.156981	0.158975	0.0951587	0.143386	0.184121	0.172956	0.0410445	0.0809039	0.0636571
301	55608	Vamp3	0.437187	0.423908	0.43585	0.187693	0.185916	0.201436	0.102039	0.12029	0.0930714	0.229214	0.237307	0.225993	0.0325793	0.0436495	0.0438673
302	55742	Tlr3	0.648703	0.500762	0.522854	0.124881	0.12707	0.121338	0.0150208	0.0561544	0.0364858	0.206183	0.290904	0.309214	0.0251092	0.0101082	0.00521224
303	55837	Chmp4b	0.445806	0.416902	0.414906	0.105428	0.122533	0.118374	0.0594444	0.0552754	0.0703382	0.372924	0.368806	0.34784	0.0364836	0.0485417	0.0327945
304	56225	Kctd12	0.372774	0.33768	0.454357	0.107893	0.0840133	0.100962	0.0683167	0.0517094	0.0666463	0.400335	0.493901	0.342969	0.0326965	0.0350661	0.0506811
305	56247	Rasa3	0.492421	0.472167	0.379749	0.140129	0.136327	0.103778	0.103133	0.0800839	0.0851681	0.282987	0.284131	0.430726	0.0272918	0.0524681	0.0328967
306	56315	Tlr3	0.625867	0.530775	0.538174	0.105616	0.112666	0.0984755	0.0155168	0.0504756	0.0260294	0.249921	0.289953	0.326988	0.0161306	0.0103329	0.00615643
307	56610	Vps35	0.544924	0.419566	0.425409	0.201356	0.157592	0.164576	0.0649143	0.0891689	0.0533089	0.315332	0.307179	0.322777	0.0264944	0.0339294	0.0311402
308	56646	Dock2	0.315588	0.465231	0.366897	0.112819	0.128356	0.0806246	0.139414	0.173251	0.106426	0.358172	0.285906	0.290507	0.0902097	0.155546	0.074008
309	56684	Igf2r	0.430872	0.403199	0.365888	0.245573	0.197726	0.228832	0.153071	0.150751	0.157364	0.153731	0.193033	0.159764	0.0552905	0.0881523	0.0936186
310	57136	Igf2r	0.463344	0.453595	0.49483	0.171238	0.147267	0.169712	0.117028	0.117198	0.157013	0.199164	0.251264	0.217132	0.061351	0.0698791	0.0492259
311	57153	Dnase2	0.499959	0.571021	0.538641	0.118484	0.093947	0.0488481	0.0331203	0.0248856	0.023191	0.339286	0.294086	0.382589	0.0160599	0.0134624	0.0183021
312	57332	Rasa3	0.549974	0.517097	0.424209	0.177542	0.138983	0.140067	0.0901704	0.0892411	0.0740672	0.255872	0.281225	0.295609	0.03615	0.0660488	0.108754
313	57400	Vps11	0.424861	0.432948	0.439907	0.195229	0.149902	0.16095	0.0499688	0.130109	0.102061	0.267774	0.220263	0.252017	0.0667793	0.0450643	0.0621667
314	57518	Cd180	0.437089	0.436906	0.484737	0.399142	0.197257	0.192196	0.0627213	0.0843522	0.0882356	0.10862	0.248254	0.203263	0.0332319	0.0315683	0.046738
315	57539	Tfrc	0.471118	0.443095	0.438796	0.187101	0.172315	0.197019	0.103718	0.11368	0.123768	0.204811	0.235453	0.206134	0.035457	0.0342838	0.0332524
316	57608	Lman2	0.480914	0.445229	0.513504	0.147637	0.16405	0.123297	0.0858928	0.124592	0.0573575	0.26569	0.242305	0.275163	0.0238252	0.030678	0.0198662
317	57957	Tfrc	0.512935	0.421277	0.449432	0.18239	0.163045	0.203586	0.0772527	0.0970741	0.10334	0.213852	0.283384	0.212098	0.0352201	0.0315439	0.0271412
318	58074	Cd180	0.442479	0.532032	0.429932	0.170616	0.155556	0.17229	0.0835387	0.0482691	0.0590752	0.245095	0.249479	0.310552	0.0387986	0.0281502	0.0582719
319	58145	Vti1b	0.612343	0.481935	0.489436	0.149351	0.153589	0.185984	0.0946228	0.0990904	0.0679235	0.216402	0.247931	0.233149	0.0349101	0.0235085	0.0354824
320	58172	Lman2	0.474812	0.3882	0.518071	0.265574	0.162732	0.135076	0.0820171	0.104695	0.0303841	0.390095	0.331106	0.298522	0.0132677	0.0179469	0.0249077
321	58218	Ppt1	0.607353	0.54223	0.506608	0.0771495	0.0544819	0.0858154	0.0295245	0.0289053	0.0291755	0.281559	0.367538	0.382929	0.00684388	0.0100591	0.00441337
322	58256	Gusb	0.620009	0.529927	0.508502	0.0733776	0.0674467	0.0504053	0.0111886	0.0243891	0.019597	0.292775	0.372762	0.417693	0.00547506	0.00380253	0.00264978
323	58284	Psap	0.662727	0.596881	0.495824	0.0531366	0.0389053	0.0787569	0.00602005	0.0103095	0.0136043	0.276491	0.351556	0.40543	0.00234814	0.00638505	0.00162521
324	58423	Pcbp1	0.395814	0.302128	0.384317	0.114301	0.105364	0.0892592	0.0648777	0.0530435	0.0515629	0.38115	0.484561	0.436376	0.0549031	0.0384844	0.0762963
325	58829	Ctsa	0.648401	0.560072	0.524209	0.0730738	0.0750259	0.0420695	0.0265847	0.0328014	0.0188723	0.247351	0.323433	0.404894	0.00866708	0.00995592	0.00458913
326	59534	Vamp8	0.534634	0.456254	0.46724	0.20443	0.18633	0.202899	0.116151	0.0830095	0.0876017	0.208379	0.242923	0.219125	0.031484	0.0231348	0.0405959
327	59609	Tfrc	0.576479	0.439055	0.400066	0.198487	0.173843	0.212819	0.085775	0.106094	0.128871	0.222677	0.241998	0.185945	0.03901	0.0722985	0.027921
328	59924	Gusb	0.660567	0.573119	0.519673	0.07063	0.0643272	0.051142	0.0129654	0.0264181	0.0221465	0.250459	0.331212	0.401073	0.00492339	0.00596526	0.00537953
329	59937	Kctd12	0.378312	0.386366	0.431238	0.104639	0.0883538	0.106038	0.0465588	0.0517971	0.0398977	0.438127	0.448297	0.405395	0.0251854	0.0174322	0.0323627
330	60416	Cst3	0.346901	0.387919	0.476938	0.186917	0.196921	0.185266	0.0489074	0.0781726	0.121987	0.399669	0.284766	0.196858	0.0522214	0.0189521	0.017605
331	60417	Cst3	0.492889	0.420902	0.534987	0.184007	0.191839	0.143794	0.0565867	0.077951	0.0447285	0.247783	0.280212	0.259725	0.0290957	0.016766	0.0187352
332	60655	Cd180	0.473875	0.47503	0.448927	0.175786	0.146642	0.187215	0.120379	0.129379	0.132247	0.21213	0.266699	0.246083	0.0555706	0.0791358	0.0356603
333	60741	Ifitm3	0.449004	0.465311	0.48878	0.208068	0.191909	0.164951	0.115766	0.0712069	0.0879229	0.180693	0.230443	0.212296	0.0411308	0.0460502	0.0464691
334	60796	Was	0.396629	0.395514	0.425374	0.0974296	0.0825576	0.0651629	0.0424779	0.0911792	0.0709297	0.351508	0.302216	0.337677	0.128533	0.100856	0.111955
335	60818	Dock2	0.442646	0.349893	0.396948	0.133489	0.102483	0.100816	0.107022	0.122528	0.0885078	0.347387	0.308043	0.256597	0.117052	0.157131	0.143149
336	60988	Ehd1	0.474955	0.389172	0.450269	0.149036	0.142142	0.13477	0.0809553	0.0890363	0.0893216	0.253835	0.350923	0.308967	0.0287264	0.0613334	0.0412191
337	61216	Cfp	0.58691	0.447008	0.530049	0.186412	0.200388	0.153835	0.074172	0.0773372	0.0537478	0.252969	0.246988	0.247134	0.028279	0.0304679	0.0260218
338	61353	Naga	0.667605	0.548667	0.36773	0.0680909	0.0641977	0.0630434	0.0189284	0.0330174	0.0343068	0.240214	0.33863	0.513872	0.0154875	0.0210476	0.00516209
339	61436	Fam49b	0.42752	0.419758	0.371001	0.098496	0.107185	0.110405	0.023288	0.0461978	0.0503379	0.434381	0.401797	0.448842	0.0250624	0.0194141	0.0163143
340	61541	Ifitm3	0.557663	0.454055	0.537139	0.0928557	0.0926203	0.0699654	0.0296385	0.0623504	0.0257307	0.284394	0.369031	0.35108	0.0219429	0.0160851	0.0354485
341	61583	Hexb	0.645592	0.549543	0.378523	0.0421019	0.035146	0.0366604	0.0105728	0.0251511	0.0203049	0.291987	0.358096	0.505753	0.0320634	0.0587582	0.00974599
342	61702	Dock2	0.325932	0.375896	0.356155	0.138393	0.110886	0.103671	0.130212	0.0789765	0.094084	0.332854	0.297798	0.261756	0.136443	0.184334	0.0726091
343	62144	Lman2	0.470026	0.45749	0.548614	0.133077	0.228367	0.125002	0.0314511	0.0796789	0.04122	0.347482	0.437101	0.276853	0.026108	0.0166216	0.0179645
344	62175	Igf2r	0.455396	0.387008	0.392234	0.227324	0.197812	0.232509	0.189238	0.166953	0.171421	0.151412	0.196397	0.161015	0.0518294	0.0428203	0.0523356
345	62471	Pi4k2a	0.490451	0.410114	0.383508	0.28713	0.184436	0.214079	0.158851	0.157641	0.162482	0.221267	0.214235	0.200579	0.0671489	0.0393523	0.0875269
346	62506	Lnpep	0.47091	0.443679	0.495386	0.226326	0.280163	0.167055	0.109827	0.159894	0.154992	0.178143	0.21101	0.197761	0.0453357	0.0683336	0.029588
347	62643	M6pr	0.398357	0.351243	0.483982	0.24398	0.260343	0.219168	0.0872825	0.104398	0.089913	0.264877	0.23528	0.163383	0.0487357	0.0435543	0.0491444
348	62682	Dock2	0.333373	0.315966	0.439595	0.11038	0.117475	0.150728	0.13656	0.163088	0.161995	0.340883	0.306669	0.350208	0.178346	0.153575	0.0788033
349	62761	Atp6v1b2	0.575899	0.494517	0.531539	0.0826526	0.109007	0.0874743	0.0216962	0.0469481	0.0305052	0.307679	0.344927	0.33785	0.00920243	0.0126307	0.0120726
350	62822	Nsf	0.44296	0.444868	0.476047	0.219197	0.167396	0.16506	0.0439454	0.0993582	0.0972039	0.242516	0.266402	0.236247	0.0219758	0.0254421	0.051382
351	62941	Wipf1	0.359781	0.391558	0.346408	0.13561	0.0983982	0.105653	0.108835	0.101823	0.121403	0.285706	0.30148	0.319073	0.106741	0.160289	0.110068
352	62949	Psap	0.786652	0.547265	0.533819	0.244948	0.114702	0.132321	0.0775036	0.0487667	0.0553651	0.526974	0.277549	0.262947	0.011717	0.0155482	0.0207352
353	63014	Tmem106b	0.555122	0.559023	0.539538	0.162467	0.122508	0.124546	0.061049	0.0703841	0.0648809	0.190274	0.265949	0.270086	0.0346561	0.0333904	0.0310884
354	63058	H2-DMb1	0.619784	0.521716	0.562986	0.107788	0.114872	0.0764071	0.0219545	0.0584349	0.0352389	0.242561	0.287695	0.317079	0.0172826	0.00828908	0.00791221
355	63227	Gusb	0.628573	0.599954	0.516594	0.0786801	0.0381178	0.0372647	0.0234848	0.0259075	0.0219012	0.265426	0.34349	0.430109	0.0115893	0.0127629	0.003836
356	63305	Nsf	0.539385	0.46226	0.464327	0.198901	0.151824	0.150409	0.126871	0.105907	0.108392	0.170476	0.257976	0.226643	0.0220332	0.0502295	0.049605
357	63433	Vamp8	0.509193	0.431469	0.507422	0.196238	0.172511	0.157781	0.0829882	0.107641	0.0713694	0.195738	0.267313	0.243383	0.0210658	0.0200446	0.031684
358	63588	Dock2	0.356675	0.346887	0.340913	0.115456	0.109798	0.108459	0.138713	0.134931	0.122137	0.301185	0.30773	0.317457	0.100655	0.111035	0.0879711
359	63697	Naaa	0.643779	0.646113	0.512494	0.310483	0.0892438	0.0875901	0.0268057	0.044818	0.0448713	0.488809	0.406737	0.363382	0.0164565	0.0140984	0.00725339
360	63907	Hexb	0.617532	0.538328	0.502816	0.103971	0.0639276	0.0566193	0.0186622	0.0482855	0.0375665	0.253135	0.326819	0.379159	0.0226399	0.0238385	0.016031
361	63983	Fam49b	0.540461	0.422136	0.390976	0.14481	0.104116	0.098149	0.0659835	0.0598464	0.0597264	0.452691	0.394212	0.415548	0.0196891	0.0356007	0.0223993
362	64038	Vamp8	0.524009	0.499222	0.525392	0.190735	0.137918	0.152232	0.0686196	0.0912015	0.054401	0.180834	0.251968	0.228707	0.0196908	0.0392684	0.0358022
363	64625	Stx12	0.46048	0.394793	0.383938	0.186767	0.228213	0.22511	0.115415	0.14368	0.18518	0.174423	0.170774	0.144705	0.0625395	0.122133	0.0629161
364	64822	Strn	0.34744	0.397396	0.419613	0.150545	0.137196	0.114459	0.068176	0.0671949	0.0481017	0.366844	0.384669	0.382013	0.0270896	0.0358129	0.0669943
365	65412	Ctsz	0.635869	0.702324	0.502938	0.0794195	0.0816327	0.051899	0.0122203	0.0424522	0.0210792	0.270225	0.368947	0.411151	0.0103438	0.0129329	0.00226543
366	65530	Asah1	0.634791	0.54314	0.466042	0.0428818	0.0431802	0.0462823	0.0060676	0.0102711	0.015232	0.301465	0.399142	0.465913	0.00426616	0.006531	0.0147945
367	65682	Atp6v0d1	0.562557	0.472278	0.500315	0.163766	0.147905	0.142777	0.0727131	0.0896442	0.0802556	0.257853	0.263417	0.253881	0.0267563	0.0227718	0.024994
368	65849	Dnaja2	0.431048	0.37768	0.418426	0.103791	0.0992226	0.0980612	0.0348729	0.0650867	0.0626884	0.404193	0.422959	0.370584	0.0350518	0.0502401	0.0260946
369	65903	Ctsz	0.64493	0.608636	0.465134	0.0628381	0.0629984	0.0334597	0.0170516	0.0201092	0.0208891	0.270565	0.302415	0.476425	0.00584134	0.00409276	0.00461585
370	65945	Ctsc	0.649125	0.571337	0.534301	0.0573225	0.047583	0.0411273	0.0140614	0.0181308	0.0164823	0.277974	0.358724	0.401934	0.00422546	0.00615517	0.00151682
371	66148	Scamp3	0.450031	0.366064	0.432225	0.20796	0.215638	0.181111	0.165131	0.161807	0.188334	0.168429	0.158902	0.195376	0.0975887	0.0935099	0.0926633
372	66339	Rpa1	0.377751	0.351601	0.301151	0.17153	0.154632	0.125641	0.110753	0.0902554	0.154867	0.325319	0.323708	0.27315	0.12493	0.14519	0.100412
373	66551	Igf2r	0.37547	0.307188	0.364564	0.259652	0.244079	0.228427	0.164486	0.199577	0.154125	0.153525	0.198823	0.157652	0.0503328	0.0952328	0.0468676
374	66587	Cfp	0.489073	0.384002	0.504342	0.18233	0.185093	0.134479	0.08759	0.127173	0.0760648	0.200191	0.231151	0.232502	0.0725808	0.0526116	0.0408157
375	67158	Gusb	0.770203	0.55578	0.528236	0.0805218	0.0392736	0.0473655	0.00813569	0.0277242	0.0178959	0.276958	0.388078	0.40375	0.00878091	0.00275287	0.00266026
376	67564	Limd1	0.385403	0.397885	0.413259	0.151557	0.116397	0.14213	0.0805335	0.0738789	0.0826916	0.339345	0.362792	0.310534	0.0490471	0.0513852	0.0431616
377	67675	Plbd2	0.661711	0.552962	0.430421	0.0788918	0.0561855	0.0337457	0.0163316	0.0313626	0.0181735	0.24061	0.373012	0.505357	0.00431836	0.0123029	0.00245572
378	67944	Rab14	0.450055	0.413132	0.52679	0.146838	0.148533	0.177061	0.0581502	0.0870276	0.0930243	0.312015	0.344377	0.283695	0.0504439	0.0612762	0.0329408
379	68186	Eif6	0.321419	0.284491	0.299882	0.0874442	0.128631	0.130774	0.0961788	0.207062	0.100614	0.284211	0.365716	0.356223	0.196958	0.262448	0.210747
380	68304	Vps35	0.384613	0.418217	0.395369	0.19649	0.14198	0.165509	0.113399	0.0884351	0.108164	0.277701	0.336497	0.28491	0.0297424	0.0460479	0.0277981
381	68831	Pi4k2a	0.454332	0.34616	0.470076	0.201545	0.206995	0.172332	0.104781	0.169003	0.0838803	0.191771	0.236881	0.239961	0.0409614	0.0337505	0.0475708
382	69119	Sntb2	0.536083	0.498912	0.50088	0.122468	0.104089	0.112293	0.0254757	0.0431495	0.0395875	0.296791	0.340285	0.325814	0.0135649	0.0214251	0.0191819
383	69755	Man2b1	0.630868	0.560202	0.541059	0.0820898	0.0577078	0.0458669	0.00808732	0.0253766	0.0235921	0.275684	0.37498	0.401941	0.0105867	0.0104743	0.00327076
384	70167	Pcbp1	0.484997	0.313607	0.442284	0.137443	0.106553	0.0945549	0.0706795	0.070664	0.0535848	0.488331	0.459619	0.377145	0.0495569	0.0324308	0.0627152
385	71236	Pi4k2a	0.354775	0.465238	0.441562	0.298568	0.158523	0.104739	0.109066	0.072636	0.0926722	0.145429	0.24878	0.307485	0.0548232	0.0535419	0.0921613
386	71492	Tfrc	0.557455	0.477009	0.511004	0.211093	0.172161	0.257531	0.0665566	0.0624152	0.0868399	0.242103	0.259853	0.200878	0.0285614	0.0441862	0.0438432
387	71551	Dnase2	0.431875	0.607887	0.540986	0.172384	0.0441873	0.0440009	0.0365412	0.0301331	0.0290348	0.342682	0.329985	0.395514	0.00990092	0.0124651	0.0165176
388	71715	Dock2	0.321271	0.410579	0.382447	0.140232	0.0958444	0.083248	0.098934	0.0952139	0.125247	0.298529	0.28	0.266789	0.118363	0.183893	0.141034
389	71931	Fth1	0.645316	0.570209	0.390031	0.0618016	0.0510233	0.0300641	0.0157539	0.0296323	0.0188319	0.261881	0.352147	0.54844	0.0236082	0.0126322	0.0152476
390	72235	Scamp2	0.514181	0.415434	0.42362	0.192106	0.199533	0.220918	0.0782587	0.131398	0.110181	0.183198	0.209248	0.195318	0.0443856	0.0499628	0.0322572
391	72544	Pcbp1	0.340008	0.315789	0.422774	0.115521	0.140148	0.150301	0.10107	0.101228	0.113775	0.409618	0.398429	0.506042	0.0888111	0.0936457	0.0337833
392	72571	Man2b1	0.679693	0.484326	0.363679	0.0726831	0.0830254	0.0827109	0.0107987	0.0315074	0.0334749	0.233599	0.398237	0.520608	0.0058078	0.0162646	0.00322683
393	72584	Pstpip2	0.419224	0.634351	0.462447	0.156146	0.0783109	0.137979	0.117115	0.0558271	0.0932694	0.224956	0.209802	0.244607	0.0217091	0.0616985	0.0825585
394	72681	Msn	0.432519	0.42706	0.37016	0.136737	0.144606	0.127967	0.0555705	0.0851626	0.0594176	0.348487	0.317585	0.396178	0.0255873	0.0462767	0.0266874
395	72834	Nsf	0.470615	0.506885	0.634083	0.216751	0.119504	0.254888	0.0497565	0.0790687	0.147741	0.236927	0.262932	0.438125	0.0316103	0.0612669	0.0259499
396	73297	C1qc	0.47262	0.438157	0.510954	0.193342	0.181229	0.159512	0.0973428	0.0681435	0.0688131	0.18476	0.291091	0.23492	0.0427601	0.0258006	0.0519359
397	73386	Tfrc	0.445801	0.400575	0.406303	0.18038	0.191658	0.223369	0.133315	0.136003	0.129281	0.182751	0.219868	0.174966	0.0518958	0.0660803	0.057753
398	74129	Atp6v1a	0.64012	0.485933	0.692703	0.0794201	0.146992	0.0976451	0.0187635	0.0431579	0.0435284	0.247015	0.304536	0.281416	0.0193809	0.0254162	0.0146821
399	74551	Napg	0.463635	0.482894	0.511555	0.181284	0.167119	0.151417	0.101849	0.085663	0.111366	0.233062	0.245482	0.274235	0.0188429	0.0542701	0.040339
400	74560	Pi4k2a	0.523065	0.526188	0.653538	0.152223	0.145089	0.188955	0.0525702	0.0888511	0.103915	0.17856	0.207271	0.33276	0.0326009	0.0476014	0.0935811
401	75178	Rab21	0.518074	0.515412	0.505721	0.126639	0.13545	0.0988397	0.0607067	0.0370041	0.0373418	0.328226	0.290309	0.328534	0.0218248	0.0295632	0.0593474
402	76092	Snx6	0.497562	0.457797	0.331366	0.149366	0.138125	0.123275	0.151352	0.0985892	0.107645	0.400875	0.411649	0.381283	0.0996641	0.0564312	0.0769586
403	76170	Snx6	0.522907	0.436325	0.310373	0.154607	0.141209	0.118566	0.0892107	0.106885	0.127998	0.359878	0.267717	0.380356	0.0478642	0.0627071	0.0533364
404	76187	Rasa3	0.389857	0.509902	0.431748	0.173303	0.1291	0.113971	0.114141	0.0876246	0.103223	0.280008	0.320011	0.330674	0.0179125	0.0773696	0.0426906
405	76564	Pi4k2a	0.488612	0.539289	0.485956	0.18404	0.161763	0.136284	0.126069	0.127402	0.111715	0.180367	0.267785	0.267139	0.0376527	0.0670482	0.0418261
406	76621	Igf2r	0.358819	0.398709	0.444065	0.220113	0.194162	0.180257	0.170242	0.144889	0.208487	0.16551	0.201679	0.186066	0.121123	0.0712535	0.0853162
407	76749	M6pr	0.451127	0.450875	0.350359	0.233438	0.205802	0.265204	0.106859	0.0693616	0.106697	0.161611	0.238469	0.127453	0.0354922	0.150286	0.0469659
408	76754	Ctsb	0.560954	0.582229	0.607374	0.125114	0.100034	0.0959829	0.0384346	0.0414385	0.0359401	0.266607	0.262692	0.250393	0.0136061	0.0103098	0.0088903
409	76773	Acap1	0.404871	0.30151	0.395956	0.0922572	0.114975	0.123111	0.0793872	0.104842	0.0898429	0.422489	0.342871	0.301306	0.135802	0.0897844	0.0868174
410	76779	Fv4	0.568142	0.483737	0.546183	0.147651	0.171978	0.14217	0.0257961	0.0750632	0.0478	0.249421	0.251092	0.250353	0.0181302	0.0134943	0.00899025
411	76809	Rab14	0.428895	0.460201	0.39969	0.168625	0.151436	0.14734	0.104884	0.0868243	0.0899663	0.264564	0.329611	0.323318	0.047646	0.0396853	0.0330328
412	76839	Cfp	0.513458	0.42305	0.48866	0.133835	0.201957	0.165744	0.101151	0.0904253	0.0710182	0.216282	0.233233	0.214084	0.0513339	0.0604936	0.0352733
413	76840	Cfp	0.502529	0.441739	0.536057	0.212828	0.207668	0.256969	0.0500041	0.0885651	0.0907915	0.20816	0.216644	0.337596	0.045384	0.046616	0.052957
414	77058	Tmsb4x	0.338136	0.360287	0.279486	0.0781106	0.0570169	0.0890238	0.0393518	0.0519052	0.0737566	0.526717	0.492476	0.515151	0.0383149	0.0425825	0.0176852
415	77508	Hexb	0.626784	0.504928	0.471659	0.064501	0.0684909	0.053299	0.0275683	0.0416764	0.0385635	0.271947	0.330665	0.404635	0.0542404	0.0318425	0.00919997
416	77646	Rpa1	0.373081	0.317126	0.305492	0.16809	0.131167	0.158291	0.0956919	0.188567	0.147614	0.304077	0.311295	0.294411	0.146128	0.0941919	0.0590603
417	77759	Tfrc	0.545056	0.374194	0.321327	0.201287	0.235971	0.286798	0.1088	0.108084	0.137388	0.203638	0.235154	0.217292	0.0465969	0.0371951	0.0430381
418	77853	H2-DMa	0.632378	0.540392	0.525082	0.111906	0.103656	0.0804944	0.0335123	0.0532002	0.0417577	0.212227	0.290416	0.343202	0.0123353	0.00946412	0.00997686
419	77901	Limd1	0.471648	0.401661	0.439254	0.308466	0.140001	0.191519	0.121529	0.0977988	0.0691224	0.320346	0.338267	0.241807	0.0445435	0.0582978	0.0924167
420	77902	M6pr	0.509856	0.456825	0.44739	0.243591	0.213386	0.206329	0.0874536	0.153306	0.108361	0.198294	0.230497	0.17507	0.0526789	0.0628493	0.0599525
421	78210	Asah1	0.578143	0.638803	0.535245	0.0625608	0.0935664	0.0670922	0.0133281	0.030786	0.0162735	0.343159	0.460356	0.378986	0.006667	0.00480594	0.00280871
422	78278	Rpa1	0.371316	0.307292	0.340122	0.136268	0.13939	0.139513	0.127875	0.158201	0.147193	0.270011	0.248388	0.281211	0.14673	0.183922	0.0945301
423	78368	Npc2	0.635853	0.611275	0.533865	0.0783867	0.0690567	0.0549839	0.0112982	0.032012	0.0243038	0.270631	0.282496	0.372757	0.00515976	0.0140905	0.00383094
424	78668	Ctss	0.621472	0.593244	0.549487	0.0755788	0.0454843	0.0382064	0.0167715	0.0284488	0.0235104	0.281084	0.351994	0.399611	0.00714233	0.00828825	0.00509361
425	78680	Msn	0.465437	0.44145	0.296024	0.140941	0.151914	0.112559	0.0358032	0.111639	0.0736663	0.337349	0.265571	0.521516	0.0294256	0.0330686	0.0204698
426	78705	Tlr3	0.606912	0.53351	0.538361	0.141245	0.115364	0.128109	0.0439912	0.0527043	0.0589867	0.202823	0.288118	0.258523	0.0206093	0.01602	0.00502892
427	78916	Atp6v0d1	0.572256	0.482299	0.4921	0.152825	0.141778	0.124866	0.0359025	0.0849437	0.0796271	0.221614	0.278425	0.271137	0.0251097	0.0322701	0.0353536
428	79002	Rasa3	0.432644	0.449426	0.387957	0.154975	0.152436	0.140882	0.112983	0.0764485	0.0926365	0.267506	0.293886	0.3219	0.027803	0.0566239	0.0318927
429	79143	Tlr3	0.598028	0.520096	0.55228	0.204772	0.113039	0.100281	0.0749186	0.0546621	0.035651	0.326333	0.302221	0.299969	0.00998149	0.0118194	0.0949628
430	79323	Ppib	0.481868	0.436811	0.554258	0.164678	0.195297	0.164076	0.0345645	0.0766141	0.0424377	0.296832	0.254945	0.217614	0.036333	0.0216153	0.0220574
431	79653	Pstpip2	0.454202	0.450654	0.528329	0.159808	0.14635	0.121792	0.0699079	0.144689	0.0554847	0.28461	0.295025	0.258043	0.0356264	0.0640927	0.0314713
432	79964	Ppt1	0.749783	0.522259	0.427955	0.0728457	0.0689634	0.0595711	0.0114883	0.0302732	0.0282147	0.335718	0.371875	0.466278	0.00662958	0.0179811	0.00376848
433	80015	Psap	0.626499	0.546776	0.570251	0.0739049	0.0640099	0.100206	0.0134809	0.0279082	0.0305221	0.283578	0.355742	0.570585	0.0111285	0.0135616	0.00253761
434	80263	Fam134b	0.480462	0.469002	0.509764	0.210085	0.203685	0.195937	0.0797658	0.152733	0.064574	0.204286	0.23799	0.214056	0.0384322	0.0156685	0.025401
435	80276	Gm2a	0.645683	0.611628	0.485741	0.0604391	0.041968	0.0409279	0.0108152	0.0149781	0.0273301	0.281064	0.328726	0.439875	0.00269926	0.00612562	0.00199898
436	80776	Hexa	0.550029	0.498131	0.504297	0.0761865	0.0458842	0.0548896	0.0262128	0.0307074	0.032875	0.327848	0.385522	0.398926	0.0397556	0.0254501	0.0197243
437	80854	Igf2r	0.319528	0.459402	0.424577	0.292555	0.205893	0.184658	0.147383	0.137747	0.194161	0.150959	0.214586	0.189149	0.0853182	0.0997841	0.089574
438	81278	Kctd12	0.518095	0.383037	0.401752	0.114028	0.0955468	0.109519	0.0774466	0.0595654	0.0564419	0.457651	0.426278	0.38106	0.0355732	0.0512269	0.0616045
439	81481	Cep170	0.331878	0.280061	0.281604	0.109495	0.087394	0.116674	0.0924267	0.0975374	0.112524	0.311461	0.375803	0.339168	0.159204	0.15003	0.154739
440	81850	Cst3	0.517997	0.44301	0.549859	0.188456	0.197821	0.141522	0.0416888	0.0760185	0.048796	0.244854	0.249449	0.246868	0.0337019	0.0129546	0.0140096
441	82150	Itm2b	0.431773	0.426261	0.594235	0.229291	0.195238	0.152691	0.082294	0.119957	0.0681624	0.181925	0.19497	0.165006	0.0635741	0.0199052	0.0747164
442	82792	Tfrc	0.520025	0.434796	0.428987	0.175359	0.174212	0.280937	0.0735077	0.122463	0.150999	0.242687	0.237357	0.302029	0.0623429	0.0515414	0.0251751
443	83034	Vamp3	0.674512	0.466849	0.375597	0.318354	0.170814	0.213148	0.165395	0.0724651	0.0939628	0.105835	0.23533	0.256215	0.0545419	0.0610769	0.126078
444	83165	Vti1b	0.567101	0.524167	0.468746	0.177588	0.175733	0.114807	0.106558	0.112736	0.0917364	0.222407	0.264028	0.288999	0.0553498	0.035713	0.03755
445	83474	Dock2	0.418044	0.361408	0.348075	0.0907336	0.11627	0.115996	0.0941626	0.143955	0.137312	0.38344	0.327741	0.328423	0.0506271	0.0701946	0.0136206
446	83687	Fth1	0.657975	0.573264	0.463515	0.0509455	0.047839	0.0482376	0.0225407	0.0250163	0.0284969	0.269038	0.345516	0.447288	0.00836474	0.0124622	0.0107704
447	84186	Stx7	0.608787	0.45469	0.510431	0.205588	0.184285	0.208415	0.0676505	0.0991527	0.0572402	0.19478	0.223044	0.198142	0.0388289	0.025772	0.0411684
448	84213	Scamp3	0.42885	0.39257	0.398732	0.21732	0.213366	0.206179	0.12891	0.152414	0.141156	0.166082	0.186563	0.165425	0.0550868	0.0885079	0.058839
449	84233	Tfrc	0.459467	0.444366	0.423262	0.196118	0.259228	0.202149	0.140635	0.153229	0.136506	0.176934	0.300812	0.185157	0.0645485	0.0529272	0.026846
450	84501	Msn	0.454721	0.423357	0.401067	0.139782	0.143809	0.137045	0.0386109	0.0853525	0.034699	0.340575	0.308378	0.406436	0.0391033	0.0207526	0.0263114
451	84502	Msn	0.502181	0.441639	0.381119	0.140396	0.140884	0.110352	0.0605481	0.109999	0.0556332	0.255917	0.260541	0.421837	0.0469372	0.0310588	0.0409582
452	84506	Msn	0.439852	0.449509	0.382844	0.150704	0.143546	0.140233	0.0424298	0.0621913	0.0563532	0.347396	0.328905	0.403932	0.0158484	0.0166374	0.0196182
453	84614	Lamtor1	0.586438	0.525295	0.514317	0.155647	0.128733	0.116559	0.0260274	0.0651089	0.0594615	0.223211	0.243633	0.291713	0.0372298	0.0179499	0.0086767
454	84627	Igf2r	0.43268	0.385608	0.372971	0.270355	0.211105	0.254682	0.144197	0.137921	0.18665	0.145722	0.214841	0.185919	0.0505256	0.0931025	0.158288
455	84678	Psap	0.607342	0.475719	0.556509	0.232317	0.192318	0.183973	0.0356054	0.0664623	0.0295912	0.226103	0.251013	0.216719	0.0144883	0.0132074	0.011684
456	84680	Pstpip2	0.514	0.387176	0.332732	0.191317	0.155111	0.16835	0.103913	0.129514	0.177325	0.238898	0.273598	0.262463	0.0546007	0.0591301	0.0713215
457	84741	Cfp	0.51095	0.447335	0.524511	0.19406	0.193258	0.15667	0.049232	0.105377	0.0621921	0.213159	0.227174	0.230373	0.0537099	0.0262534	0.032599
458	84754	Psap	0.647261	0.555064	0.535429	0.0728321	0.0618549	0.0577148	0.011313	0.0245828	0.012776	0.265906	0.351638	0.3896	0.0068601	0.00448055	0.00268856
459	84825	Psap	0.71664	0.539005	0.543856	0.118797	0.142171	0.12586	0.0438928	0.0351664	0.0467547	0.198379	0.272195	0.258837	0.0114623	0.0246926	0.0214811
460	85214	Vamp8	0.511832	0.457931	0.496631	0.192818	0.170783	0.160916	0.0776975	0.0628738	0.0721316	0.196901	0.287614	0.238089	0.0207977	0.0322332	0.0207512
461	85838	Nagpa	0.319073	0.468386	0.431535	0.22689	0.173091	0.211244	0.169086	0.11716	0.115009	0.212669	0.194808	0.265857	0.0465554	0.0819768	0.072282
462	85918	Igf2r	0.511537	0.473559	0.437136	0.161512	0.158351	0.137482	0.114105	0.0810891	0.123474	0.192745	0.23724	0.261886	0.049761	0.0400221	0.040201
463	85970	Rab14	0.433483	0.441763	0.384016	0.175847	0.161686	0.170092	0.0661043	0.0737691	0.0958737	0.307083	0.304537	0.303713	0.0182457	0.0463055	0.0174832
464	86176	Pstpip2	0.364177	0.46746	0.379342	0.173342	0.130753	0.144557	0.130832	0.0896005	0.16335	0.237108	0.255097	0.271871	0.0570903	0.0817597	0.0945408
465	86230	Gba	0.582426	0.540601	0.557221	0.0985693	0.0729648	0.0589474	0.0270481	0.0360475	0.0259989	0.281949	0.339737	0.346808	0.0106493	0.0110249	0.0100074
466	86235	Atp7a	0.401667	0.326787	0.454963	0.262235	0.20631	0.208266	0.148403	0.162659	0.158841	0.163284	0.245248	0.234576	0.058996	0.121284	0.106053
467	86685	Mpeg1	0.62983	0.471125	0.649829	0.0383912	0.0590034	0.0766669	0.0100955	0.0327403	0.00990097	0.317519	0.431781	0.259991	0.00534986	0.00361187	0.00416437
468	86713	Napa	0.470963	0.35262	0.453161	0.187287	0.412733	0.257005	0.0893569	0.0561055	0.117088	0.227692	0.148678	0.317561	0.029863	0.0817662	0.0247005
469	87057	Cd180	0.415773	0.485689	0.44041	0.193527	0.174835	0.155511	0.145632	0.115477	0.141739	0.202213	0.272617	0.218536	0.0387996	0.0438038	0.0428547
470	87262	Selk	0.429918	0.411737	0.502508	0.229005	0.226522	0.222186	0.109357	0.118618	0.0644317	0.190218	0.195819	0.198954	0.0473028	0.0119203	0.0415029
471	87320	Stx7	0.515747	0.417581	0.480913	0.179569	0.205389	0.177448	0.07621	0.129871	0.0733793	0.188027	0.220193	0.228914	0.0269658	0.0393452	0.0404466
472	87342	Ctss	0.598233	0.519107	0.754839	0.0856723	0.0877654	0.0880269	0.0102763	0.0363912	0.0230901	0.303611	0.35466	0.256165	0.00415236	0.011923	0.00220677
473	87614	Man2b1	0.627326	0.522766	0.52848	0.0771481	0.08114	0.0632028	0.0154037	0.0298876	0.0201977	0.275847	0.355223	0.384756	0.0109828	0.00672632	0.00427568
474	87615	Psap	0.527642	0.485273	0.584724	0.204087	0.177163	0.130107	0.0379423	0.0604378	0.0395479	0.220651	0.265508	0.231436	0.0116173	0.0141851	0.00967808
475	88422	Atp6v1b2	0.563829	0.611459	0.527858	0.0966162	0.135907	0.0866039	0.0212526	0.0742994	0.0290587	0.299111	0.3071	0.345698	0.0247843	0.0107813	0.0191912
476	88476	Grn	0.521649	0.546909	0.54495	0.150469	0.10041	0.105246	0.037555	0.0429561	0.0351873	0.271862	0.280276	0.298838	0.0294495	0.0157781	0.0184658
477	88530	Msn	0.455442	0.414878	0.382863	0.132839	0.155213	0.141682	0.063599	0.0513206	0.051633	0.331016	0.34496	0.3951	0.0336278	0.0287226	0.0171041
478	88899	Npc1	0.699538	0.528161	0.598264	0.131649	0.113094	0.116998	0.0435961	0.0747417	0.0524262	0.262147	0.305004	0.216716	0.0163697	0.0155959	0.0159421
479	88905	Gusb	0.645883	0.531313	0.502037	0.0762659	0.098799	0.0561953	0.00628026	0.0327144	0.0160301	0.269509	0.331458	0.421141	0.00571642	0.00459671	0.00206155
480	89032	Dock2	0.349654	0.236656	0.413016	0.113555	0.109303	0.12397	0.116191	0.170086	0.202829	0.350402	0.286259	0.297669	0.197696	0.111351	0.0701977
481	89083	Gusb	0.616927	0.560553	0.532668	0.0784885	0.0699362	0.0373038	0.0135705	0.0209491	0.0212676	0.287646	0.343774	0.42211	0.00957509	0.00530274	0.00336864
482	89380	Napsa	0.586745	0.117062	0.558925	0.151993	0.20099	0.125292	0.0835113	0.106607	0.0688723	0.275043	0.580355	0.219423	0.0535181	0.0274872	0.0402289
483	89414	Gm2a	0.656863	0.613748	0.480836	0.0470264	0.0359568	0.034418	0.00925345	0.00560304	0.0106051	0.308305	0.34508	0.472805	0.00241377	0.00267154	0.00206563
484	89493	Mpeg1	0.744407	0.514399	0.56138	0.0529482	0.0561424	0.0510459	0.0128477	0.0219979	0.0132053	0.367573	0.402159	0.370084	0.00530137	0.00428456	0.00601055
485	89582	Nsf	0.627237	0.395597	0.485484	0.176659	0.207439	0.197594	0.086706	0.125203	0.0864413	0.168686	0.255293	0.212944	0.0164672	0.0175362	0.0250545
486	89688	Mpeg1	0.511733	0.453397	0.233141	0.0477123	0.0462548	0.0621603	0.0110163	0.0158967	0.0159142	0.423852	0.479763	0.683177	0.00468875	0.00560768	0.00568684
487	89815	Cd82	0.550933	0.650107	0.548167	0.159178	0.186497	0.145412	0.0588261	0.0403933	0.0660005	0.218176	0.256618	0.232541	0.0148902	0.00788002	0.0128877
488	89880	Mpeg1	0.574361	0.476321	0.524678	0.0456383	0.0565503	0.0405086	0.00855074	0.015688	0.0109008	0.367683	0.445247	0.419758	0.00619287	0.00415472	0.00376724
489	89918	Ppib	0.425558	0.466104	0.518193	0.165537	0.184434	0.161609	0.0602547	0.0450557	0.0461722	0.315183	0.28578	0.253193	0.0186256	0.0208326	0.0334668
490	89930	Igf2r	0.410538	0.432109	0.410053	0.273185	0.19677	0.226703	0.108805	0.132216	0.12597	0.142154	0.189108	0.175641	0.0497981	0.0616338	0.0653181
491	89958	Ccdc22	0.446157	0.400275	0.434246	0.230895	0.310718	0.211342	0.108944	0.150708	0.105109	0.158894	0.299511	0.209052	0.0389249	0.0402513	0.0551106
492	90277	Sema4c	0.381328	0.532267	0.37465	0.225525	0.15089	0.245122	0.149439	0.0945944	0.172908	0.175953	0.187466	0.163056	0.0347827	0.0442641	0.0677546
493	90367	Psap	0.622729	0.581915	0.492647	0.0745873	0.0371533	0.052161	0.0185481	0.0133456	0.00807484	0.280431	0.364434	0.443197	0.00315207	0.00392103	0.00370472
494	90762	Plbd1	0.576932	0.559897	0.466415	0.0662414	0.0491572	0.0463159	0.0141377	0.025816	0.0199824	0.335883	0.347612	0.443247	0.0175181	0.0240397	0.00680587
495	90895	Snx3	0.493343	0.495857	0.468405	0.183836	0.15601	0.12019	0.0386305	0.0535822	0.0801672	0.276283	0.275486	0.340243	0.0190646	0.0510899	0.0158152
496	90928	Napa	0.459923	0.437503	0.516654	0.203206	0.192691	0.181673	0.137923	0.0768151	0.0459975	0.152312	0.261183	0.231578	0.0318078	0.0470959	0.0466375
497	91078	Plbd1	0.627662	0.530728	0.49571	0.0555722	0.0663186	0.0570118	0.015286	0.0364588	0.0382249	0.281296	0.35133	0.394497	0.0151646	0.0145561	0.0201839
498	91188	H2-DMb1	0.577373	0.507698	0.602704	0.1058	0.113127	0.0640612	0.0138843	0.0342295	0.0162285	0.300795	0.348839	0.307701	0.0132215	0.0186115	0.00908933
499	91325	Dock2	0.390139	0.352049	0.401533	0.103501	0.108807	0.110906	0.0429923	0.137016	0.0773025	0.398991	0.331367	0.315433	0.0707615	0.0948255	0.0643761
500	91398	Cfp	0.591827	0.464311	0.490617	0.209068	0.183982	0.175023	0.0709041	0.0780809	0.0695858	0.202134	0.235687	0.224141	0.0758774	0.0406327	0.0271339
501	91532	Ccdc93	0.471137	0.45407	0.470102	0.285463	0.206144	0.18544	0.079623	0.0875141	0.0933938	0.141336	0.203567	0.20792	0.0487046	0.0431442	0.0448811
502	92001	Cfp	0.538542	0.50981	0.556234	0.157034	0.157744	0.12119	0.0308755	0.103441	0.0717647	0.256642	0.277608	0.281724	0.0605382	0.0296819	0.0169074
503	92311	Hexa	0.642193	0.5661	0.49532	0.0650845	0.0572017	0.0523488	0.0145265	0.039174	0.0361461	0.268112	0.317642	0.397986	0.0198825	0.0181989	0.0100849
504	92312	Hexb	0.658176	0.571545	0.466334	0.114389	0.0362792	0.0587366	0.0329324	0.0354559	0.0274476	0.52556	0.351891	0.375319	0.0229687	0.0721625	0.0144965
505	92405	Mpeg1	0.557484	0.517137	0.450857	0.0369413	0.0427795	0.0356135	0.0119187	0.013647	0.016381	0.386975	0.421042	0.496053	0.00539455	0.00928565	0.00668084
506	92419	Naaa	0.554596	0.504272	0.471794	0.0893499	0.0856915	0.0858094	0.0325215	0.038312	0.0497966	0.307667	0.357262	0.377155	0.0144619	0.0154452	0.0158658
507	92484	Tfrc	0.480205	0.442774	0.513386	0.178812	0.1597	0.146998	0.0903321	0.0835328	0.144384	0.231029	0.284223	0.233595	0.0297696	0.0351359	0.0196225
508	92698	Nsf	0.406013	0.472909	0.493142	0.210197	0.15988	0.163617	0.129799	0.0961076	0.0997288	0.195196	0.245071	0.213208	0.0260324	0.06061	0.0587947
509	92900	Ctsz	0.673101	0.56476	0.428622	0.0539078	0.037554	0.0878136	0.010428	0.0142258	0.0222549	0.286086	0.379474	0.666976	0.00398545	0.00864504	0.00343066
510	93507	Rpa1	0.375618	0.337632	0.366011	0.127478	0.137889	0.119935	0.10185	0.151831	0.0873562	0.321817	0.283113	0.344688	0.0895358	0.0820107	0.0732377
511	93551	Dnaja2	0.414248	0.496083	0.433972	0.0983434	0.144353	0.102235	0.0308685	0.0960662	0.0334632	0.430273	0.394155	0.401814	0.0664205	0.0285153	0.0262669
512	93733	Hexb	0.611692	0.512317	0.461075	0.0736755	0.0652642	0.0536622	0.0250666	0.039157	0.0401721	0.26547	0.349316	0.404437	0.0339452	0.0406536	0.0240957
513	93836	Sod1	0.301935	0.42446	0.310368	0.0812686	0.110103	0.113224	0.0745874	0.0470729	0.0964391	0.525764	0.437743	0.493904	0.0356729	0.0426772	0.0164453
514	94067	Nsf	0.53903	0.453696	0.517094	0.203702	0.167536	0.196942	0.085987	0.10419	0.0589059	0.251334	0.259353	0.216011	0.0152259	0.0110473	0.045614
515	94076	Cd180	0.444214	0.428417	0.38567	0.217322	0.154397	0.209843	0.100307	0.0907671	0.136799	0.21205	0.286718	0.229569	0.0397013	0.0381187	0.0261073
516	94183	Ppib	0.470643	0.418827	0.538255	0.198444	0.204296	0.176326	0.0624653	0.0877415	0.05575	0.249966	0.261966	0.212695	0.0271698	0.0169746	0.0184818
517	94184	Ppib	0.510161	0.437519	0.561883	0.192169	0.208906	0.137137	0.0563128	0.0744284	0.0542431	0.22099	0.237364	0.220228	0.0417823	0.026508	0.0203673
518	94634	Stard3nl	0.580607	0.527835	0.548798	0.136012	0.120563	0.119719	0.0541789	0.0558641	0.0724403	0.215715	0.287903	0.243136	0.0156692	0.015907	0.0134863
519	95052	Mpeg1	0.578607	0.50171	0.498917	0.0476207	0.0490792	0.0441834	0.0200578	0.0161905	0.0235799	0.350203	0.427303	0.428141	0.00571756	0.00517902	0.00351147
520	95164	Pcbp1	0.511576	0.308651	0.286348	0.080552	0.104789	0.155848	0.0842196	0.124549	0.153522	0.165236	0.41019	0.448028	0.104216	0.0994283	0.158417
521	95651	Npc2	0.712664	0.635695	0.502382	0.0710477	0.0474141	0.0636262	0.00743544	0.0184113	0.0181136	0.206321	0.318057	0.41741	0.00412964	0.00752474	0.00253201
522	95656	Pi4k2a	0.535098	0.403257	0.451495	0.268127	0.18482	0.170125	0.0871493	0.136905	0.109598	0.19672	0.213758	0.240536	0.0612593	0.0282457	0.0469691
523	95679	Ap3d1	0.331752	0.371228	0.385565	0.110175	0.102271	0.0993337	0.129843	0.111145	0.0636084	0.326004	0.387766	0.385045	0.0787253	0.0664476	0.102227
524	95776	Gba	0.566304	0.539411	0.520201	0.0806341	0.0633946	0.0563226	0.0248856	0.0296759	0.0304948	0.321457	0.358991	0.386886	0.00852784	0.0121917	0.00671894
525	95860	Fkbp15	0.500936	0.476246	0.493133	0.276152	0.204223	0.247609	0.0682731	0.0901031	0.0866538	0.118476	0.185884	0.141983	0.0435435	0.030622	0.0361628
526	96310	Mpeg1	0.546836	0.569917	0.522801	0.0472588	0.0605886	0.0437967	0.00922277	0.0203945	0.0137948	0.391541	0.3439	0.413074	0.00520068	0.00653334	0.00514075
527	96675	Stx7	0.546972	0.418009	0.402739	0.229311	0.173953	0.219987	0.0806348	0.146547	0.146285	0.179452	0.212634	0.185183	0.0488578	0.0458065	0.0533562
528	96743	Prkar1a	0.331642	0.302379	0.459031	0.197131	0.182191	0.145135	0.120238	0.101755	0.068617	0.295693	0.37661	0.291598	0.0370649	0.0356187	0.0552963
529	96767	Dnaja2	0.314434	0.366212	0.464697	0.17454	0.116381	0.0766748	0.0280879	0.0761183	0.0590168	0.457992	0.399531	0.373666	0.0417573	0.0259454	0.0249462
530	96805	Ifi30	0.63846	0.541326	0.510753	0.062813	0.0605634	0.0465551	0.0108463	0.0226992	0.0100125	0.286005	0.367566	0.429244	0.00784512	0.00343538	0.00187578
531	96955	Manba	0.653696	0.637239	0.404193	0.0816523	0.0544773	0.0351628	0.0168343	0.0195375	0.0156253	0.238397	0.289115	0.534087	0.0188005	0.0109322	0.00942082
532	97111	Msn	0.509685	0.385907	0.43604	0.120163	0.139649	0.125788	0.0304583	0.037961	0.167857	0.312052	0.406469	0.345051	0.0300133	0.0183852	0.0276415
533	97240	Lnpep	0.442855	0.34388	0.499541	0.250298	0.158304	0.174117	0.123765	0.107974	0.0910991	0.149735	0.354988	0.152043	0.0348537	0.0831993	0.0333469
534	97566	Ap3d1	0.394385	0.365099	0.378839	0.120458	0.109814	0.0978643	0.0701427	0.0893471	0.0800251	0.370232	0.414242	0.424786	0.0764045	0.0674173	0.044782
535	97584	Gsk3b	0.424649	0.335948	0.385835	0.115834	0.118284	0.121569	0.0869697	0.0854663	0.0905428	0.317037	0.409684	0.312516	0.101236	0.0895373	0.113427
536	97957	Tfrc	0.492011	0.452258	0.490849	0.16989	0.166815	0.177961	0.0982646	0.12845	0.108303	0.203794	0.231604	0.190867	0.0208734	0.0320193	0.03604
537	98016	Nsf	0.483408	0.424599	0.462416	0.217945	0.162574	0.166072	0.0563462	0.110979	0.0878703	0.213843	0.278671	0.2274	0.0231775	0.0562423	0.0284584
538	98250	Snx3	0.478668	0.378668	0.406099	0.195957	0.160491	0.132018	0.0500057	0.0936133	0.0939193	0.251477	0.328564	0.316502	0.0386634	0.0514622	0.0238925
539	98509	Selk	0.394399	0.439929	0.527754	0.272815	0.171531	0.188625	0.117755	0.120707	0.066438	0.181911	0.215974	0.203339	0.0518595	0.0138438	0.0331203
540	98717	Man2b1	0.649661	0.557402	0.553827	0.0856763	0.0811226	0.05451	0.0136406	0.031554	0.0217444	0.244678	0.327026	0.361857	0.00579053	0.00806167	0.00634442
541	99010	Napg	0.453726	0.426429	0.477981	0.18802	0.173816	0.163523	0.100623	0.100778	0.0685984	0.195604	0.247474	0.232497	0.0515033	0.0574	0.0620276
542	99241	Dock2	0.367634	0.433753	0.296827	0.112876	0.107195	0.141124	0.0998557	0.0685113	0.157158	0.320142	0.32897	0.394406	0.0615705	0.22946	0.198986
543	99247	Lman2	0.457528	0.415047	0.530142	0.159741	0.160436	0.128051	0.0698005	0.0950498	0.0628318	0.295341	0.299527	0.291125	0.0299404	0.0192664	0.0175901
544	99467	Asah1	0.561288	0.482581	0.425437	0.0827668	0.043182	0.0485884	0.0246975	0.00790059	0.0190589	0.326409	0.459693	0.499784	0.00664281	0.00713216	0.00483813
545	99623	Ctsc	0.630387	0.604519	0.520865	0.0734048	0.0557761	0.0475294	0.017463	0.0232244	0.0222751	0.27587	0.311321	0.403516	0.00516018	0.00581499	0.00287521
546	99778	Pi4k2a	0.532373	0.448468	0.398152	0.231329	0.167547	0.195817	0.090055	0.118399	0.141712	0.164441	0.220076	0.211077	0.0455093	0.0532414	0.0640221
547	99898	H2-Ab1	0.614576	0.507363	0.580743	0.0972331	0.115283	0.0751246	0.0165573	0.0336046	0.0156702	0.266425	0.335719	0.323322	0.00803034	0.00514027	0.00520842
548	100026	Vps26b	0.405784	0.490792	0.54781	0.23437	0.154172	0.414132	0.133923	0.0458688	0.167588	0.157595	0.2877	0.239536	0.0214672	0.111905	0.0683279
549	100056	Igf2r	0.361924	0.450494	0.457883	0.281566	0.163968	0.100829	0.134753	0.17389	0.196054	0.12695	0.248809	0.20113	0.089645	0.0945183	0.094807
550	100126	Lnpep	0.418237	0.440385	0.492153	0.213858	0.180649	0.20024	0.0589389	0.118262	0.081896	0.283582	0.22107	0.189573	0.039635	0.0361382	0.025383
551	100428	Unc93b1	0.43857	0.485641	0.514592	0.1746	0.145887	0.143339	0.146257	0.0548481	0.0589702	0.298888	0.306468	0.258382	0.014313	0.0247163	0.0148133
552	100483	Vti1b	0.538723	0.462616	0.504033	0.156154	0.175198	0.11122	0.0643011	0.0844072	0.104329	0.219464	0.268205	0.288115	0.019149	0.0479144	0.0427161
553	100703	Rab14	0.382947	0.480984	0.476319	0.16809	0.191695	0.12824	0.113217	0.11213	0.0942101	0.274066	0.326581	0.321212	0.0519009	0.0441396	0.0616797
554	100755	Ctss	0.640519	0.622363	0.500487	0.064538	0.0433156	0.0427631	0.0157392	0.0120886	0.00826408	0.277918	0.309768	0.44504	0.0124649	0.00344584	0.00257018
555	100955	Tlr3	0.509364	0.522727	0.51371	0.224314	0.119588	0.119105	0.0355992	0.0460291	0.0556338	0.213152	0.285037	0.286907	0.0266187	0.0246438	0.017571
556	101149	Tlr3	0.719081	0.54513	0.508479	0.162236	0.0907377	0.0727649	0.0242759	0.0182975	0.029473	0.446304	0.339184	0.379407	0.00665141	0.00987571	0.015286
557	101442	Tlr3	0.612324	0.525067	0.520604	0.127319	0.0921429	0.116838	0.0256558	0.0484768	0.0430576	0.227344	0.322732	0.313764	0.0115807	0.0114715	0.00735698
558	101554	Cfp	0.470674	0.403026	0.478702	0.211803	0.18495	0.107885	0.0507181	0.0974828	0.0533958	0.216868	0.263349	0.518226	0.0511925	0.0811426	0.0499376
559	101767	Fam177a1	0.423426	0.479381	0.475376	0.136689	0.139624	0.118344	0.0572583	0.0804005	0.0826227	0.34036	0.273059	0.312604	0.0275347	0.0221057	0.0422673
560	101836	Snx3	0.399497	0.50956	0.442195	0.183136	0.134664	0.111099	0.0974141	0.0490955	0.0960271	0.262037	0.271343	0.34937	0.0353375	0.0568585	0.0579158
561	101846	Igf2r	0.44383	0.46293	0.425175	0.165674	0.142113	0.168058	0.102162	0.111658	0.101524	0.2349	0.245537	0.266018	0.037762	0.0392258	0.0534336
562	102166	Hexa	0.596251	0.471229	0.441894	0.0987441	0.147208	0.0427195	0.0256465	0.0263897	0.0276949	0.259281	0.326795	0.470565	0.0283784	0.0171265	0.0200771
563	102302	Nsf	0.490679	0.446023	0.486533	0.182149	0.193225	0.168574	0.0812837	0.081739	0.0805985	0.212073	0.256054	0.234603	0.0229586	0.0296917	0.0338161
564	102501	Unc93b1	0.576369	0.436555	0.518379	0.136665	0.123828	0.121427	0.0674097	0.0449389	0.0697551	0.208215	0.373397	0.274894	0.0212806	0.0155452	0.0226851
565	102509	Prcp	0.622466	0.568083	0.559615	0.0874521	0.0685379	0.0331643	0.0248909	0.026053	0.0206368	0.262821	0.329653	0.396525	0.00767266	0.0066411	0.00236971

## Sheet: A. PCA data
id	PC1	PC2	Sequence	Start position	End position	Gene names	Localisation	Confidence	Length	Cat
605	2.42765	0.885789	AALCHFCIDMLNAK	209	222	Napa	Endosome	Medium	295	Cytosolic
919	1.60293	0.556406	AASAASSEHFEK	2	13	Vti1b	Endosome	High	232	TMD
1243	2.00563	0.28801	ACAELHQNVNVK	285	296	Vps35	Endosome	Low	796	Cytosolic
1271	2.16654	-0.813773	ACEVFEAQECER	212	223	Pstpip2	Endosome	Medium	334	Cytosolic
1509	-0.0832095	1.30188	ADEGIYTCEIR	112	122	Amica1	Lysosome	Best guess	379	TMD
1613	3.19098	0.702888	ADIPLPEGEASPPAPPLK	75	92	Atp6v0a2	Endosome	Low	856	TMD
1633	0.860612	-0.429397	ADLEAQRDVTYEEAK	126	140	Rab14	Endosome	Medium	215	Cytosolic
1713	2.10953	0.395253	ADPQEAINCLMR	95	106	Napa	Endosome	Medium	295	Cytosolic
2210	1.33648	-4.71158	AEGTTYRDELLTK	387	399	Ap3d1	Endosome	Low	1199	Cytosolic
2267	0.116686	0.568327	AELAELPLR	574	582	Vps35	Endosome	Low	796	Cytosolic
2610	-0.954152	1.98998	AETVADTRR	2	10	Snx3	Endosome	Medium	162	Cytosolic
2786	2.4737	-3.12191	AFFTEEYSR	1548	1556	Dock2	Endosome	Low	1828	Cytosolic
2980	2.11564	0.84797	AFTYINLDK	481	489	Tfrc	Endosome	High	763	TMD
3088	-2.11318	-2.40341	AGAVAER	476	482	Hexa	Lysosome	Medium	528	Luminal
3176	2.94768	0.958444	AGEITFAEK	261	269	Tfrc	Endosome	High	763	TMD
3273	-3.00282	0.562168	AGHMVPSDQGEMALK	429	443	Scpep1	Lysosome	High	452	Luminal
3303	-0.1448	-0.956616	AGISEAQLTDAETSK	276	290	Was	Endosome	Low	520	Cytosolic
3349	-3.57851	-1.30786	AGLPLHFFIKPDK	306	318	Mpeg1	Lysosome	Best guess	713	TMD
3973	1.82133	1.42615	AIEIYTDMGR	107	116	Napa	Endosome	Medium	295	Cytosolic
4006	1.66077	-4.20927	AIFHEEEPR	643	651	Ap3d1	Endosome	Low	1199	Cytosolic
4288	-0.0996401	-3.66532	AITIAGVPQSVTECVK	145	160	Pcbp1	Endosome	High	356	Cytosolic
4589	-0.210032	1.55159	ALDFAVSEYNK	46	56	Cst3	Endosome	Best guess	140	Luminal
4624	-4.23356	0.654714	ALDLTRPVTFVSNAK	468	482	Gusb	Lysosome	High	648	Luminal
4736	-0.85391	-0.281468	ALELEQERK	372	380	Msn	Endosome	Medium	577	Cytosolic
4938	-3.4632	0.576714	ALHIPESLPR	343	352	Ctsa	Lysosome	High	474	Luminal
5140	-4.53173	-0.826926	ALMDICDQLEK	174	184	Mpeg1	Lysosome	Best guess	713	TMD
5180	-0.983792	1.47375	ALNGAEPNYHSLPSAR	32	47	Lamtor1	Lysosome	Medium	161	Cytosolic
5214	1.72574	-3.48798	ALPATPQLPSR	384	394	Wipf1	Endosome	Low	493	Cytosolic
5218	0.719375	-2.06636	ALPDTSEDRDTK	271	282	Strn	Endosome	High	780	Cytosolic
5272	-2.8953	0.892891	ALQATVGNSYK	316	326	Lamp1	Lysosome	Medium	406	TMD
5527	-1.07084	-0.616114	ALTSELANAR	524	533	Msn	Endosome	Medium	577	Cytosolic
5528	0.299561	-0.875623	ALTSELANARDESK	524	537	Msn	Endosome	Medium	577	Cytosolic
5824	2.64868	-3.45516	AMNEYHSVVYYQVK	472	485	Dock2	Endosome	Low	1828	Cytosolic
5929	-3.78653	1.3948	ANEDVCQDCMK	192	202	Psap	Lysosome	Best guess	557	Luminal
6064	-1.49644	1.28267	ANPGGPVNFLK	550	560	Tlr3	Lysosome	High	905	TMD
6927	-4.37471	0.0315467	AQMALWTVLAAPLLMSTDLR	268	287	Naga	Lysosome	High	415	Luminal
6943	0.391156	-0.279138	AQMVQEDLEK	449	458	Msn	Endosome	Medium	577	Cytosolic
7010	3.8701	0.490092	AQQEFAAGVFSNPAVR	316	331	Scamp3	Endosome	High	349	TMD
7014	-0.685452	-0.442446	AQQELEEQTR	361	370	Msn	Endosome	Medium	577	Cytosolic
7015	-0.728426	-1.2553	AQQELEEQTRR	361	371	Msn	Endosome	Medium	577	Cytosolic
7067	-1.83882	1.64596	AQSESAWSK	218	226	H2-Ab1	Lysosome	High	265	TMD
7363	1.11047	-4.60195	ASCILQLVK	572	580	Ap3d1	Endosome	Low	1199	Cytosolic
7483	5.4027	-5.76188	ASFENNCEVGCFAK	5	18	Eif6	Endosome	Low	245	Cytosolic
7738	2.43916	1.72437	ASPAPEEHATQGCPATEEQPPRPGVPGEEAGPEGAGPQVEEAAGR	2	46	Fam134b	Endosome	Low	480	TMD
7816	-2.0097	0.946625	ASQSQGIQQLLQAEK	2	16	Atp6v1g1	Endosome	High	118	Cytosolic
7965	1.12882	-2.70579	ASVASEVSTTSSTSKPPTGR	1112	1131	Cep170	Endosome	Medium	1588	Cytosolic
8232	-3.31317	0.132527	ATFDSGTGLLMK	615	626	Man2b1	Lysosome	High	1013	Luminal
8578	3.73202	-1.00729	ATVMDVKPVDFR	598	609	Rpa1	Endosome	Low	623	Cytosolic
8643	6.26771	-3.07619	AVAEAAEASK	56	65	Znf622	Endosome	Low	476	Cytosolic
9056	-4.12687	0.15459	AVLENYHSVLDQK	560	572	Gusb	Lysosome	High	648	Luminal
9236	1.91356	-0.143795	AVQLYQQTANVFENEER	133	149	Napg	Endosome	High	312	Cytosolic
9418	3.37538	0.286322	AVVMISCNR	140	148	M6pr	Endosome	Medium	278	TMD
9429	-2.02501	0.234575	AVVQVFEGTSGIDAK	94	108	Atp6v1b2	Endosome	Medium	511	Cytosolic
9493	-1.27847	-1.83751	AWGAVVPLVGK	79	89	Fam49b	Endosome	Best guess	324	Cytosolic
9651	-0.456843	1.37167	AYLESFYK	188	195	Atp6v0d1	Lysosome	Best guess	351	Cytosolic
10153	1.27076	0.299071	CFSEENHEPLR	640	650	Vps35	Endosome	Low	796	Cytosolic
10195	1.92738	1.1062	CGGHCPGEAQQSQACDTQK	166	184	Cfp	Endosome	Low	464	Luminal
10510	-3.17211	0.36979	CLNHTTQK	339	346	Asah1	Lysosome	Medium	394	Luminal
10648	-4.0741	1.22839	CNIDCVEDPK	38	47	Naga	Lysosome	High	415	Luminal
10673	-0.707268	2.07163	CNTAWNR	129	135	Fv4	Endosome	Low	679	Cytosolic
10676	-1.73895	1.50666	CNTEEHIFVSK	327	337	Lamp1	Lysosome	Medium	406	TMD
10721	-4.26249	0.438115	CPGGFSQHLAVISDGCQVSYCVK	554	576	Mpeg1	Lysosome	Best guess	713	TMD
10772	2.40985	0.941028	CPTDELSLSNCAVVNEK	11	27	Nsf	Endosome	Low	744	Cytosolic
10966	0.146481	1.54508	CSIQSTEEK	158	166	Amica1	Lysosome	Best guess	379	TMD
11321	1.98871	-0.418426	CYPDRVDYVDK	361	371	Vps35	Endosome	Low	796	Cytosolic
11570	0.600109	-0.579914	DAIQNPNDIQLQEK	64	77	Fam49a	Endosome	Best guess	323	Cytosolic
11591	1.87046	2.08329	DALGAGVAAK	412	421	Tfrc	Endosome	High	763	TMD
11709	1.9941	1.1884	DAQSPFQNLHLLK	436	448	Cd180	Endosome	High	661	TMD
12065	-1.78921	0.360969	DDFLQQNGYTPYDR	517	530	Atp6v1a	Endosome	Medium	617	Cytosolic
12248	0.666136	2.01182	DDVILNEPSADAPAAR	96	111	Itm2b	Endosome	High	266	TMD
12281	1.53787	-0.425663	DEAEQAVHR	152	160	Pstpip2	Endosome	Medium	334	Cytosolic
12620	-1.46825	0.75826	DFEAGVLGLEAIVNSIK	793	809	Tlr3	Lysosome	High	905	TMD
12740	1.0677	1.8423	DFMIQGGDFTR	99	109	Ppib	Endosome	Low	216	Luminal
12741	1.53945	1.62502	DFMIQGGDFTRGDGTGGK	99	116	Ppib	Endosome	Low	216	Luminal
12761	5.40841	-0.0825726	DFNSIIQTCSGNIQR	21	35	Stx12	Endosome	High	274	TMD
12798	1.29035	0.608122	DFQSGQHVMVR	28	38	Nsf	Endosome	Low	744	Cytosolic
13106	-0.618516	-2.40259	DGNDLHMTYK	263	272	Dnaja2	Endosome	Low	412	Cytosolic
13145	6.66934	0.705572	DGQENGHITTK	2374	2384	Igf2r	Endosome	Medium	2483	TMD
13337	0.883007	0.215647	DHDTFLAVR	212	220	Lman2	Endosome	Low	358	TMD
13523	3.06281	1.16461	DIDSLRDPSTQLR	209	221	Igf2r	Endosome	Medium	2483	TMD
14301	0.803666	-2.56033	DLIAWQIPFLGAGIK	1570	1584	Dock2	Endosome	Low	1828	Cytosolic
15096	0.556984	-4.38439	DNNREEMYIR	1212	1221	Dock2	Endosome	Low	1828	Cytosolic
15173	-0.533653	1.38711	DNVDDPTGNFR	306	316	Lman2	Endosome	Low	358	TMD
15519	-4.60094	-2.53965	DQAVTTR	143	149	Mpeg1	Lysosome	Best guess	713	TMD
15943	1.35958	-1.21826	DRSEEERTTEAEK	502	514	Msn	Endosome	Medium	577	Cytosolic
16449	3.29596	-2.67549	DSVIAGPVK	166	174	Coro2a	Endosome	Best guess	524	Cytosolic
16681	0.599727	1.31928	DTNGSQFFITTVK	146	158	Ppib	Endosome	Low	216	Luminal
16922	-0.953526	1.70191	DVEAPSSNEK	162	171	Npc1	Lysosome	High	1277	TMD
16973	-0.957109	1.96676	DVFGPPFQNLNSLDMR	629	644	Tlr3	Lysosome	High	905	TMD
17033	1.00285	2.19473	DVIIVDSGK	196	204	Ppib	Endosome	Low	216	Luminal
17091	1.48711	-3.47961	DVLQAETSQQLCCQK	336	350	Snx6	Endosome	Low	406	Cytosolic
17252	0.969176	-0.367426	DVTYEEAK	133	140	Rab14	Endosome	Medium	215	Cytosolic
17529	1.92963	-3.39242	DYPHLVDR	396	403	Dock2	Endosome	Low	1828	Cytosolic
17621	-2.0018	0.143509	EAAALGSHGSCSSEVEK	59	75	Atp6v1g1	Endosome	High	118	Cytosolic
18048	-1.28011	-1.78887	EAIQHPADEK	65	74	Fam49b	Endosome	Best guess	324	Cytosolic
18099	-0.824708	-1.52191	EALENANTNTEVLK	94	107	Chmp4b	Endosome	Low	224	Cytosolic
18129	-0.499938	-0.765975	EALLQASR	401	408	Msn	Endosome	Medium	577	Cytosolic
18806	5.42516	-1.40945	EDGVITASEDR	36	46	Wdfy1	Endosome	Low	410	Cytosolic
18908	-3.19113	0.17668	EDLNGASPSPGGCYDTK	478	494	Plbd1	Lysosome	High	550	Luminal
19179	-3.06663	-0.339896	EEAQAEIEQYR	38	48	Atp6v1g1	Endosome	High	118	Cytosolic
19189	1.57959	2.08829	EEAWDYVQAQVK	137	148	Cd82	Endosome	Medium	266	TMD
19194	-1.25999	3.39419	EECCFYADHTGLVR	569	582	Fv4	Endosome	Low	679	Cytosolic
19773	-3.22731	1.01243	EESLLQR	83	89	H2-DMb1	Lysosome	Medium	261	TMD
19900	0.810842	1.52366	EEYEVAEMGAPHGSASVR	25	42	Ifitm3	Endosome	High	137	TMD
20171	-2.4425	1.89812	EFSPGCFQTIGK	212	223	Tlr3	Lysosome	High	905	TMD
20248	1.86192	-1.00317	EGADEEEWVVAK	435	446	Ehd4	Endosome	Low	541	Cytosolic
20505	0.799663	-0.84879	EGILNDDIYCPPETAVLLASYAVQSK	108	133	Msn	Endosome	Medium	577	Cytosolic
20652	6.8232	-3.08828	EGQDPAELEALSTDK	357	371	Znf622	Endosome	Low	476	Cytosolic
20701	0.389671	0.645842	EGSIWNHQPCFLK	100	112	Lman2	Endosome	Low	358	TMD
20875	-1.06457	-2.96807	EHEVFQR	256	262	Dnaja2	Endosome	Low	412	Cytosolic
20971	-2.12622	-0.111513	EHMGEILYK	572	580	Atp6v1a	Endosome	Medium	617	Cytosolic
21217	1.369	0.327525	EIENYPTCYK	186	195	Napg	Endosome	High	312	Cytosolic
21407	-2.58622	1.01675	EIMAEIYK	238	245	Ctsb	Lysosome	Medium	339	Luminal
21644	-2.15793	1.14006	EIYTMDSTTDIK	129	140	Lamp1	Lysosome	Medium	406	TMD
21677	0.565725	-0.851236	EKEELMEK	343	350	Msn	Endosome	Medium	577	Cytosolic
21897	2.63472	0.682532	ELDLSHDDIETSDCCNLQLR	374	393	Cd180	Endosome	High	661	TMD
22506	2.35631	1.61758	ELNSYEDFLDAR	504	515	Lnpep	Endosome	High	1025	TMD
22623	4.63438	0.743465	ELQHVALGGAGTR	121	133	Scamp3	Endosome	High	349	TMD
22876	-0.0697852	-0.675847	ELVNNLGEIYQK	330	341	Ehd1	Endosome	Medium	534	Cytosolic
23040	0.0557661	1.84252	EMGNTVMDIIR	116	126	Cd82	Endosome	Medium	266	TMD
23101	3.22683	-4.53809	EMPDFEDRR	1620	1628	Dock2	Endosome	Low	1828	Cytosolic
23215	6.86262	-5.48076	ENCMYQACPTQDCNK	483	497	Rpa1	Endosome	Low	623	Cytosolic
23647	5.11419	1.9555	EPCLHPLEPDEVEYEPR	33	49	Lnpep	Endosome	High	1025	TMD
23759	2.79867	-0.0265546	EPLGNDGAAPGAAPVSGSAASK	20	41	Vps11	Endosome	Medium	941	Cytosolic
23991	-1.54916	1.59256	EQDEQGPQQRPPR	198	210	Unc93b1	Endosome	Low	598	TMD
24431	-4.5733	-0.822323	ERAEGYPK	164	171	Naga	Lysosome	High	415	Luminal
24437	2.00374	-0.578233	ERASIEEK	44	51	Pstpip2	Endosome	Medium	334	Cytosolic
24636	0.118704	0.44411	ERQEAEEAK	392	400	Msn	Endosome	Medium	577	Cytosolic
24768	-0.29361	1.40617	ESDQGIYTCSIYVGK	228	242	Amica1	Lysosome	Best guess	379	TMD
24786	-0.637007	-0.646834	ESEAVEWQQK	439	448	Msn	Endosome	Medium	577	Cytosolic
24849	0.224779	-0.306915	ESGCAAAGETEAAAATAFR	4	22	Fam177a1	Endosome	Best guess	207	Cytosolic
25480	-3.95033	0.608531	ETIPLQESTLYTEDR	254	268	Ppt1	Lysosome	High	306	Luminal
25744	-2.83929	0.745841	ETVWMLPEFGQLASFDPQGGLQNIAVVK	67	94	H2-Aa	Lysosome	High	256	TMD
25964	0.17052	-3.00007	EVFGDTLNESRDPDRPPER	249	267	Kctd12	Endosome	Best guess	327	Cytosolic
26170	-3.87056	0.386351	EVNVSPCPTDPCQLHK	36	51	Npc2	Lysosome	High	149	Luminal
26363	-4.322	0.85056	EVVDSYLPVILDMIK	108	122	Psap	Lysosome	Best guess	557	Luminal
26447	-3.69095	-0.369493	EWAQIFSK	339	346	Plbd1	Lysosome	High	550	Luminal
26903	-5.3033	-2.63422	FAIQYGTGR	132	140	Napsa	Lysosome	Best guess	419	Luminal
28005	-3.8901	-0.111872	FHCSLLELNYPK	351	362	Naga	Lysosome	High	415	Luminal
28119	5.86383	0.612721	FICNDDIYPGAPK	1033	1045	Igf2r	Endosome	Medium	2483	TMD
28505	3.88942	0.915393	FLHQDIDSTR	1046	1055	Igf2r	Endosome	Medium	2483	TMD
28763	0.268414	0.173434	FMADCPHTIGVEFGTR	36	51	Rab14	Endosome	Medium	215	Cytosolic
28946	-4.09506	0.49301	FNQCGTCTEFK	169	179	Ctsz	Lysosome	High	306	Luminal
28971	0.951848	1.19717	FNSVVTNPQGHYNPSTGK	141	158	C1qc	Endosome	Best guess	246	Luminal
29021	1.88737	1.93328	FPDENFK	123	129	Ppib	Endosome	Low	216	Luminal
29671	-5.01146	-1.95342	FSTEFQR	129	135	Mpeg1	Lysosome	Best guess	713	TMD
29896	0.0752372	-0.401255	FTTYEIR	46	52	Snx3	Endosome	Medium	162	Cytosolic
30306	0.467514	-1.34505	FYPEDVSEELIQDITQR	84	100	Msn	Endosome	Medium	577	Cytosolic
30325	1.21102	-3.78643	FYQPYSEDTQQQIIR	19	33	Ap3s1	Endosome	High	193	Cytosolic
31020	-1.4865	-1.66233	GCVVTSVESSHDVK	294	307	Plek	Endosome	Low	350	Cytosolic
31122	-0.315946	-2.43292	GDGPVQGTIHFEQK	11	24	Sod1	Endosome	Best guess	154	Cytosolic
31223	-3.66893	0.00260377	GDPCSTICCR	468	477	Plbd1	Lysosome	High	550	Luminal
31224	-3.04513	-0.482636	GDPCSTICCREDLNGASPSPGGCYDTK	468	494	Plbd1	Lysosome	High	550	Luminal
31555	-0.609749	-2.37362	GEGMPQYR	314	321	Dnaja2	Endosome	Low	412	Cytosolic
31658	0.186222	1.86027	GENLDHLR	38	45	Vamp8	Endosome	High	101	TMD
32133	5.28271	1.46042	GGDEYDNHCGK	125	135	M6pr	Endosome	Medium	278	TMD
32237	2.19182	-3.2221	GGGGGGGGGGGGGGGGGGQPLRPPVVGSNK	324	353	Was	Endosome	Low	520	Cytosolic
32375	1.38919	-4.31206	GGPAVQQNIPSNLLQDHENQR	16	36	Was	Endosome	Low	520	Cytosolic
32790	-2.47625	-0.0913846	GIAAQPLYTGYCNYENK	519	535	Hexb	Lysosome	High	536	Luminal
32791	-2.88724	-0.673217	GIAAQPLYTGYCNYENKI	519	536	Hexb	Lysosome	High	536	Luminal
33082	-4.41997	-0.824446	GITNHLVAIDR	295	305	Mpeg1	Lysosome	Best guess	713	TMD
33377	5.4269	1.44138	GLGEHEMDEDEEDYESSAK	57	75	Lnpep	Endosome	High	1025	TMD
33693	-3.29439	-0.0777399	GLSNACALLPDPAR	343	356	Psap	Lysosome	Best guess	557	Luminal
34378	5.29007	0.902469	GPLDCSER	2028	2035	Igf2r	Endosome	Medium	2483	TMD
34671	-4.095	-0.560638	GQFESHLR	378	385	Asah1	Lysosome	Medium	394	Luminal
34673	-3.75716	0.120308	GQFFTDSNGR	742	751	Man2b1	Lysosome	High	1013	Luminal
34731	1.95033	1.6976	GQILNLTQALK	425	435	Pi4k2a	Endosome	High	479	Cytosolic
35125	-3.41427	-1.13297	GSFNPVTHIYTAQDVK	225	240	Hexa	Lysosome	Medium	528	Luminal
35287	1.80699	1.13425	GSMAGSTGVHDTVVNQLLSK	338	357	Nsf	Endosome	Low	744	Cytosolic
35296	-0.100356	2.1589	GSNDAYHSR	57	65	Cst3	Endosome	Best guess	140	Luminal
35544	-3.4873	-0.429166	GSYSLSHVYTPNDVR	237	251	Hexb	Lysosome	High	536	Luminal
35638	2.37037	2.05591	GTELLLQQER	625	634	Lnpep	Endosome	High	1025	TMD
35723	0.0596831	1.49506	GTHSLTK	128	134	Cst3	Endosome	Best guess	140	Luminal
35899	1.84568	-1.32221	GTTVSAPMVPSSASQGACPK	286	305	Limd1	Endosome	Low	668	Cytosolic
35910	1.0285	0.852962	GTVGGPGGPEGR	847	858	Slc12a9	Endosome	Medium	914	TMD
36107	4.13381	2.27042	GVGDDQLGEESEERDDHLLPM	258	278	M6pr	Endosome	Medium	278	TMD
36179	-3.32535	0.0334637	GVLLDTSR	171	178	Hexa	Lysosome	Medium	528	Luminal
36545	1.43429	0.84168	GYEEPDRYVVVGAQR	397	411	Tfrc	Endosome	High	763	TMD
36971	1.43719	1.41542	HCYNIHNCIMK	364	374	Cfp	Endosome	Low	464	Luminal
36972	1.97964	1.37642	HDAATCFVDAGNAFK	79	93	Napa	Endosome	Medium	295	Cytosolic
37084	-3.52238	0.377631	HEAGDMMGGHAIR	269	281	Ctsb	Lysosome	Medium	339	Luminal
37109	-4.37631	0.403469	HEDSDIR	347	353	Gusb	Lysosome	High	648	Luminal
37305	-2.59294	-0.0544073	HFGYTSYSVSNSVK	224	237	Ctsb	Lysosome	Medium	339	Luminal
37465	0.912527	1.61615	HGGPFCAGDATR	287	298	Cfp	Endosome	Low	464	Luminal
37492	-4.18826	-2.0034	HGIPDETCNNYQAK	149	162	Ctsz	Lysosome	High	306	Luminal
37507	4.25764	-6.22857	HGLLVPNNTTDQELQHIR	68	85	Eif6	Endosome	Low	245	Cytosolic
37510	2.62361	0.683286	HGLPSTDTLGLK	394	405	Slc12a4	Endosome	High	1085	TMD
37528	1.6474	0.962298	HGNLYDLK	1227	1234	Igf2r	Endosome	Medium	2483	TMD
37813	0.238019	0.394004	HITTLQASFLTK	46	57	Rab21	Endosome	Best guess	222	Cytosolic
38021	-0.493469	0.20653	HLIEQDFPGMR	77	87	Ehd1	Endosome	Medium	534	Cytosolic
38084	0.999394	-0.710694	HLNDESTSK	308	316	Fam49a	Endosome	Best guess	323	Cytosolic
38085	-1.78353	-1.49561	HLNDETTSK	309	317	Fam49b	Endosome	Best guess	324	Cytosolic
38230	-3.49155	-1.30644	HLVLLSSVSDAAAR	843	856	Man2b1	Lysosome	High	1013	Luminal
38359	0.729173	-0.231038	HNIQALLK	25	32	Prkar1a	Endosome	Low	381	Cytosolic
38409	-2.55887	0.0309261	HNSGTYNNQYMVLDLK	347	362	Plbd1	Lysosome	High	550	Luminal
38431	-3.07972	0.937195	HNYEGPETHTSLR	108	120	H2-Ab1	Lysosome	High	265	TMD
39082	-2.62071	-1.6795	HTGYVVTQLDGLYLGAQK	162	179	Plbd1	Lysosome	High	550	Luminal
39089	3.09751	1.95974	HTLAANFNPVSEER	149	162	M6pr	Endosome	Medium	278	TMD
39268	-1.19894	-3.81479	HVGDLGNVTAGK	81	92	Sod1	Endosome	Best guess	154	Cytosolic
39358	0.674307	-0.635871	HVSIQEAESYAESVGAK	139	155	Rab21	Endosome	Best guess	222	Cytosolic
39413	-4.13561	-0.940521	HWDFNIK	261	267	Plbd1	Lysosome	High	550	Luminal
39475	1.49683	1.63976	HYGPGWVSMANAGK	132	145	Ppib	Endosome	Low	216	Luminal
39537	3.40202	0.359244	HYYTFNTHPGCTNVDSPNFNFQANMDDDSCDAK	340	372	Mpeg1	Lysosome	Best guess	713	TMD
39584	-1.21751	1.17187	IAAYAYSALSQIR	135	147	Lamtor1	Lysosome	Medium	161	Cytosolic
39642	1.05942	0.401847	IAEESNFPFIK	556	566	Nsf	Endosome	Low	744	Cytosolic
39815	-0.392244	-3.23649	IANPVEGSSGR	315	325	Pcbp1	Endosome	High	356	Cytosolic
39923	0.335604	0.47328	IASVLGISTPK	116	126	Fam177a1	Endosome	Best guess	207	Cytosolic
39966	-3.62973	0.246661	IAVQPGTLGPQGR	1392	1404	Col4a2	Endosome	Best guess	1707	Luminal
40352	-0.950036	-1.35981	IDRPEAISEER	136	146	Sar1b	Endosome	Best guess	198	Cytosolic
40506	2.29065	0.600129	IEEACEIYAR	38	47	Napa	Endosome	Medium	295	Cytosolic
40624	4.95194	1.65806	IEGHQDAVTAALLIPK	20	35	Wdfy1	Endosome	Low	410	Cytosolic
41125	-0.513762	-2.95893	IGDVVGSSGANQQTSGK	377	393	Plaa	Endosome	High	794	Cytosolic
41305	2.53674	2.16876	IGQVHHALDTTIK	387	399	Lnpep	Endosome	High	1025	TMD
41335	2.03106	-2.79434	IGSSLYALGTQDSTDICK	248	265	Snx6	Endosome	Low	406	Cytosolic
41667	0.612546	0.268399	IIEVSGQK	52	59	Rab14	Endosome	Medium	215	Cytosolic
41794	-0.157897	-0.314609	IINTPEVVR	243	251	Ehd1	Endosome	Medium	534	Cytosolic
41918	-0.966771	-1.56995	IITLTGPTNAIFK	58	70	Pcbp1	Endosome	High	356	Cytosolic
41983	0.264877	3.15513	IKEEDNQLIVK	179	189	Cd82	Endosome	Medium	266	TMD
41987	0.393928	2.10465	IKEEYEVAEMGAPHGSASVR	23	42	Ifitm3	Endosome	High	137	TMD
42116	-2.33419	1.76626	ILDLGLNEIEQK	436	447	Tlr3	Lysosome	High	905	TMD
42152	4.26883	1.47502	ILEALASSEDVHK	893	905	Lnpep	Endosome	High	1025	TMD
42221	-0.720472	-2.99026	ILEVHVDK	216	223	Dnaja2	Endosome	Low	412	Cytosolic
42709	0.882089	0.0348369	ILVGTNLVR	218	226	Vps35	Endosome	Low	796	Cytosolic
42711	-3.35689	1.03565	ILVNSITSLVNTFVPSGK	74	91	Asah1	Lysosome	Medium	394	Luminal
42755	-3.8952	-0.571149	IMAPVYFILGGK	274	285	Asah1	Lysosome	Medium	394	Luminal
42925	1.83857	0.974323	INEGLEHLAK	6	15	Napg	Endosome	High	312	Cytosolic
43023	-2.6301	-1.91721	INNVPAEGENEVNNELANR	168	186	Fam49b	Endosome	Best guess	324	Cytosolic
43041	-4.05156	0.138245	INQDPLGIQGR	305	315	Naga	Lysosome	High	415	Luminal
43046	2.10202	0.275023	INQISLDDSGEHMGVCSEDGK	86	106	Vps41	Endosome	High	853	Cytosolic
43192	-0.191093	2.34977	IPEVDMAR	158	165	Psap	Lysosome	Best guess	557	Luminal
43251	-3.14178	0.235711	IPLIHQALK	177	185	Gba	Lysosome	High	515	Luminal
43522	2.64757	-2.99896	IQETCGDWYR	37	46	Dock2	Endosome	Low	1828	Cytosolic
43711	-4.72779	-0.385437	IQSILSSGGK	170	179	Gm2a	Lysosome	High	193	Luminal
43773	-1.14911	-0.0658482	IQVWHEEHR	172	180	Msn	Endosome	Medium	577	Cytosolic
43808	0.802044	0.588476	IREDLPNLESSEETEQINK	750	768	Vps35	Endosome	Low	796	Cytosolic
44213	4.71788	0.911367	ISQATAQIK	36	44	Stx12	Endosome	High	274	TMD
44221	-0.262148	-1.06097	ISQLEMAR	428	435	Msn	Endosome	Medium	577	Cytosolic
44592	1.34994	2.09743	ITQCSVEIQR	25	34	Stx7	Endosome	High	261	TMD
44759	2.29972	-2.84219	IVDGEEVVK	639	647	Dock2	Endosome	Low	1828	Cytosolic
45141	-3.30663	0.122991	IWEMGHCSALIK	223	234	Plbd1	Lysosome	High	550	Luminal
45331	0.905722	0.152831	IYQNIQDGSLDLNAAESGVQHK	172	193	Rab14	Endosome	Medium	215	Cytosolic
45412	2.08856	1.04945	KADPQEAINCLMR	94	106	Napa	Endosome	Medium	295	Cytosolic
45796	3.3716	-4.47	KFENEIILK	1126	1134	Dock2	Endosome	Low	1828	Cytosolic
45904	1.12589	-4.2421	KGESSVSVDGK	1168	1178	Ap3d1	Endosome	Low	1199	Cytosolic
46050	-0.560407	-1.3866	KIEQELTAAK	46	55	Chmp4b	Endosome	Low	224	Cytosolic
46135	-1.94522	-0.323858	KLDDFVETGDIR	391	402	Scarb2	Lysosome	High	478	TMD
46500	1.69603	0.437854	KPCGQSEINTLK	63	74	Pstpip2	Endosome	Medium	334	Cytosolic
46721	4.75336	0.571124	KPWTAVDTSAYGK	1097	1109	Igf2r	Endosome	Medium	2483	TMD
46896	2.78942	1.67396	KTETIMDAAHK	118	128	Pstpip2	Endosome	Medium	334	Cytosolic
47022	-3.22094	0.597843	KVQDFMEK	135	142	Plbd1	Lysosome	High	550	Luminal
47032	-0.209774	0.347567	KVTAQDVR	64	71	Msn	Endosome	Medium	577	Cytosolic
47160	3.00758	1.43095	LAADEEENADNNMK	40	53	Tfrc	Endosome	High	763	TMD
47440	3.54686	1.71614	LAETEETDKSETMETEDVPTSSR	101	123	Tfrc	Endosome	High	763	TMD
47872	1.39184	1.30881	LAQVFSDMISK	432	442	Tfrc	Endosome	High	763	TMD
48231	-0.36935	1.54647	LCGTVLGGPK	58	67	Ctsb	Lysosome	Medium	339	Luminal
48430	-3.08228	-0.461586	LDDFVETGDIR	392	402	Scarb2	Lysosome	High	478	TMD
48559	-4.11214	0.28529	LDGCFSSSR	155	163	Naga	Lysosome	High	415	Luminal
48687	-2.5651	1.86789	LDLSHNGLSSTK	153	164	Tlr3	Lysosome	High	905	TMD
48692	-2.41154	1.46194	LDLSSNPLK	203	211	Tlr3	Lysosome	High	905	TMD
48921	3.34883	-0.0473675	LDTLVLTANPLIFMAETALSGPK	103	125	Cd180	Endosome	High	661	TMD
48935	2.64494	0.828519	LDTYEALTQK	573	582	Tfrc	Endosome	High	763	TMD
49159	1.58959	0.0610334	LEDTEDTLCENPPLLR	599	614	Cd180	Endosome	High	661	TMD
49193	0.109182	-3.80256	LEEDINSSMTNSTAASRPPVTLR	79	101	Pcbp1	Endosome	High	356	Cytosolic
49359	1.12133	-0.225959	LEGHELPADLPPHLIPPSK	512	530	Ehd1	Endosome	Medium	534	Cytosolic
49376	-2.99443	1.12681	LEGQIPVSR	116	124	H2-DMa	Lysosome	High	261	TMD
49416	-3.97006	0.52429	LEHQFALK	918	925	Man2b1	Lysosome	High	1013	Luminal
49492	2.58461	1.88694	LELNIVPR	203	210	Pi4k2a	Endosome	High	479	Cytosolic
49511	2.07272	1.59336	LELSQNQNVK	367	376	Tfrc	Endosome	High	763	TMD
49599	-2.80862	1.4536	LEPELCQILPLLK	91	103	Tlr3	Lysosome	High	905	TMD
49689	5.18168	1.54824	LEQNTCSVITTLK	184	196	Wdfy1	Endosome	Low	410	Cytosolic
49919	0.0513454	1.83876	LFADAEEEQR	305	314	Nsf	Endosome	Low	744	Cytosolic
49920	1.13226	0.528926	LFADAEEEQRR	305	315	Nsf	Endosome	Low	744	Cytosolic
49981	-1.64861	1.50321	LFDTSSCK	691	698	Tlr3	Lysosome	High	905	TMD
49984	0.0947542	0.0619631	LFEAEEQDLFK	270	280	Ehd1	Endosome	Medium	534	Cytosolic
50164	-4.20826	-0.73832	LFMEMADR	54	61	Naga	Lysosome	High	415	Luminal
50407	-0.615101	-2.19601	LGAPQQPGPGPPPPHSR	129	145	Kctd12	Endosome	Best guess	327	Cytosolic
50539	1.87976	0.792955	LGEPLELR	629	636	Mpeg1	Lysosome	Best guess	713	TMD
50715	1.65075	-1.80018	LGIVLQEASYK	211	221	Coro2a	Endosome	Best guess	524	Cytosolic
50717	-3.56771	-0.282384	LGIYEDMGK	116	124	Naga	Lysosome	High	415	Luminal
50733	-3.34975	-0.262075	LGLDYSYDLAPR	423	434	Plbd1	Lysosome	High	550	Luminal
50851	-4.57189	1.58423	LGPCLQVYAPEVSPESIMECATGK	156	179	Ifi30	Lysosome	High	248	Luminal
51018	-1.62041	0.11846	LGTGVQLENLQELLLAK	165	181	Tlr3	Lysosome	High	905	TMD
51899	-4.51215	0.625645	LISLSAQNLVDCSNEEK	167	183	Ctss	Lysosome	High	340	Luminal
52239	1.06844	0.303391	LLDEAIQAVK	15	24	Vps35	Endosome	Low	796	Cytosolic
52363	1.66404	1.67109	LLEAHEEQNVDSYTEAVK	247	264	Napa	Endosome	Medium	295	Cytosolic
52674	0.805067	1.24908	LLGTAGTEEK	32	41	Vti1b	Endosome	High	232	TMD
52793	-1.20366	1.12755	LLLDPSSTPTK	21	31	Lamtor1	Lysosome	Medium	161	Cytosolic
53139	4.01866	1.86862	LLQNQIQQQTWTDEGTPSMR	798	817	Lnpep	Endosome	High	1025	TMD
53420	-2.88894	-0.0621281	LLVDDDRGVSEPLLETDTGDK	818	838	Man2b1	Lysosome	High	1013	Luminal
53985	0.586294	-0.133533	LNLEHIATSSAVSK	383	396	Vps35	Endosome	Low	796	Cytosolic
54032	-4.49873	0.143008	LNMVEACLLDK	123	133	Ifi30	Lysosome	High	248	Luminal
54139	1.47965	1.63967	LNSIEFADTIK	137	147	Tfrc	Endosome	High	763	TMD
54319	-3.34076	0.738831	LPDLETVIK	196	204	Dnase2	Lysosome	High	353	Luminal
54344	1.94014	0.635462	LPEAVQLIEK	91	100	Napg	Endosome	High	312	Cytosolic
54435	-4.63917	-1.4895	LPGLPGPLVK	319	328	Mpeg1	Lysosome	Best guess	713	TMD
54565	1.87603	-1.5522	LPNTVLGK	476	483	Ehd1	Endosome	Medium	534	Cytosolic
54770	-4.49068	-0.502238	LPVLEVLPGGGWDNLR	40	55	Mpeg1	Lysosome	Best guess	713	TMD
54792	-3.67787	-0.0725591	LPVYEGNFIVK	528	538	Man2b1	Lysosome	High	1013	Luminal
55070	-2.00166	1.71949	LQEETLDQQLGR	715	726	Npc1	Lysosome	High	1277	TMD
55121	4.65027	1.66416	LQENLQQLQHSTNQLAK	59	75	Stx12	Endosome	High	274	TMD
55608	2.40917	1.07145	LQQTQNQVDEVVDIMR	19	34	Vamp3	Endosome	High	103	TMD
55742	-1.92724	1.61314	LQVALGSR	894	901	Tlr3	Lysosome	High	905	TMD
55837	-0.636558	-1.63667	LRDTEEMLSK	29	38	Chmp4b	Endosome	Low	224	Cytosolic
56225	-0.959093	-2.77226	LSESGFHMVACSSTGTCAFASSTDQSEDK	286	314	Kctd12	Endosome	Best guess	327	Cytosolic
56247	0.0938775	-0.75492	LSEVITDTGVVCHK	133	146	Rasa3	Endosome	Best guess	834	Cytosolic
56315	-2.5515	1.30992	LSGQEWR	448	454	Tlr3	Lysosome	High	905	TMD
56610	0.289691	0.231754	LSQLEGVNVER	227	237	Vps35	Endosome	Low	796	Cytosolic
56646	3.00603	-3.01612	LSQTFFQVSDGDK	1781	1793	Dock2	Endosome	Low	1828	Cytosolic
56684	5.36756	0.88031	LSSDVCSAHDGSK	1258	1270	Igf2r	Endosome	Medium	2483	TMD
57136	2.65346	0.695849	LTFENGLLK	1295	1303	Igf2r	Endosome	Medium	2483	TMD
57153	-2.94142	0.197073	LTFSATEDHSK	289	299	Dnase2	Lysosome	High	353	Luminal
57332	1.0439	-0.1542	LTNHEFTYQK	605	614	Rasa3	Endosome	Best guess	834	Cytosolic
57400	2.06419	0.177146	LTPSLEAGLQR	921	931	Vps11	Endosome	Medium	941	Cytosolic
57518	2.82194	2.89875	LTSSSIEALSHLK	532	544	Cd180	Endosome	High	661	TMD
57539	2.33508	1.42071	LTTDFHNAEK	659	668	Tfrc	Endosome	High	763	TMD
57608	0.539527	1.08385	LTVMTDLEDK	226	235	Lman2	Endosome	Low	358	TMD
57957	1.52711	1.25406	LVHANFGTK	234	242	Tfrc	Endosome	High	763	TMD
58074	0.527052	0.646114	LVLSANK	326	332	Cd180	Endosome	High	661	TMD
58145	0.668328	1.71912	LVNTNENLSK	181	190	Vti1b	Endosome	High	232	TMD
58172	0.249038	0.493024	LVPGPVFGSK	144	153	Lman2	Endosome	Low	358	TMD
58218	-3.51153	0.128094	LVQAQYWHDPIK	180	191	Ppt1	Lysosome	High	306	Luminal
58256	-4.06622	-0.0612183	LVQSGPLTTCR	156	166	Gusb	Lysosome	High	648	Luminal
58284	-4.51601	0.298181	LVSDVQTAVK	203	212	Psap	Lysosome	Best guess	557	Luminal
58423	-0.658048	-3.61685	LVVPATQCGSLIGK	102	115	Pcbp1	Endosome	High	356	Cytosolic
58829	-3.75165	0.576282	LYQSMNSQYLK	367	377	Ctsa	Lysosome	High	474	Luminal
59534	1.74401	1.87747	MEEASGSAGNDR	1	12	Vamp8	Endosome	High	101	TMD
59609	2.36438	1.21455	MEGSCPAR	351	358	Tfrc	Endosome	High	763	TMD
59924	-4.02346	0.607971	MFSEEYQK	552	559	Gusb	Lysosome	High	648	Luminal
59937	-1.76771	-2.50242	MFTQQQPQELAR	63	74	Kctd12	Endosome	Best guess	327	Cytosolic
60416	1.52867	0.137673	MLGAPEEADANEEGVR	29	44	Cst3	Endosome	Best guess	140	Luminal
60417	0.173582	1.51061	MLGAPEEADANEEGVRR	29	45	Cst3	Endosome	Best guess	140	Luminal
60655	2.48879	0.532324	MMNHVDLSHNR	521	531	Cd180	Endosome	High	661	TMD
60741	2.01008	1.64018	MNHTSQAFITAASGGQPPNYER	1	22	Ifitm3	Endosome	High	137	TMD
60796	0.897047	-3.48318	MNSGPGPVGGRPGGR	1	15	Was	Endosome	Low	520	Cytosolic
60818	2.9576	-3.62515	MNTTSAPGDDVR	1387	1398	Dock2	Endosome	Low	1828	Cytosolic
60988	0.68924	-0.471784	MQELLQTQDFSK	359	370	Ehd1	Endosome	Medium	534	Cytosolic
61216	0.412028	1.85378	MSINCEGTPGQQSR	328	341	Cfp	Endosome	Low	464	Luminal
61353	-3.56413	-0.671737	MTCMGYPGTTLDK	125	137	Naga	Lysosome	High	415	Luminal
61436	-1.98529	-2.30532	MTNPAIQNDFSYYR	147	160	Fam49b	Endosome	Best guess	324	Cytosolic
61541	-2.349	-0.238177	MVGDVTGAQAYASTAK	89	104	Ifitm3	Endosome	High	137	TMD
61583	-3.90863	-1.77599	MVLEYAR	252	258	Hexb	Lysosome	High	536	Luminal
61702	3.09232	-3.68832	MWEEAISLCK	1292	1301	Dock2	Endosome	Low	1828	Cytosolic
62144	-0.984997	0.299834	NCIDITGVR	240	248	Lman2	Endosome	Low	358	TMD
62175	5.13558	1.60725	NCPEDAAVCAVDK	524	536	Igf2r	Endosome	Medium	2483	TMD
62471	4.76255	0.914227	NEEPYGHLNPK	155	165	Pi4k2a	Endosome	High	479	Cytosolic
62506	3.79408	2.17066	NEHHTALSNMPK	322	333	Lnpep	Endosome	High	1025	TMD
62643	3.33218	1.462	NEVALLER	45	52	M6pr	Endosome	Medium	278	TMD
62682	4.20335	-3.94704	NFAMSYVK	526	533	Dock2	Endosome	Low	1828	Cytosolic
62761	-2.71923	0.328662	NFITQGPYENR	461	471	Atp6v1b2	Endosome	Medium	511	Cytosolic
62822	1.27467	1.18583	NFSGAELEGLVR	435	446	Nsf	Endosome	Low	744	Cytosolic
62941	2.94937	-3.48283	NGFQDSSCEDEWESR	429	443	Wipf1	Endosome	Low	493	Cytosolic
62949	-1.74703	1.08609	NGGFCEVCK	438	446	Psap	Lysosome	Best guess	557	Luminal
63014	-0.493671	1.65076	NGLVSSEVHNEDGR	29	42	Tmem106b	Endosome	Low	275	TMD
63058	-2.42242	1.38881	NGQLVPSHSNK	152	162	H2-DMb1	Lysosome	Medium	261	TMD
63227	-4.1763	0.151777	NHPAVVMWSVANEPSSALK	435	453	Gusb	Lysosome	High	648	Luminal
63305	1.83688	1.42012	NIDSNPYDTDK	106	116	Nsf	Endosome	Low	744	Cytosolic
63433	1.03267	1.7635	NIMTQNVER	25	33	Vamp8	Endosome	High	101	TMD
63588	3.03005	-3.17142	NKPVPDQIINFYK	1422	1434	Dock2	Endosome	Low	1828	Cytosolic
63697	-2.83924	0.355244	NLDYPFGK	148	155	Naaa	Lysosome	Medium	362	Luminal
63907	-2.91629	0.182192	NLLTPCYNQK	283	292	Hexb	Lysosome	High	536	Luminal
63983	-1.51702	-1.9226	NLPIENTTDCLSTMASVCR	214	232	Fam49b	Endosome	Best guess	324	Cytosolic
64038	0.427076	1.92408	NLQSEVEGVK	15	24	Vamp8	Endosome	High	101	TMD
64625	5.12887	0.8118	NPGPSGPQPR	11	20	Stx12	Endosome	High	274	TMD
64822	-0.116887	-1.84377	NQDSVINGTEAEVK	201	214	Strn	Endosome	High	780	Cytosolic
65412	-4.19912	0.622352	NSWGEPWGEK	264	273	Ctsz	Lysosome	High	306	Luminal
65530	-4.64565	-0.849388	NTLFIDDRR	325	333	Asah1	Lysosome	Medium	394	Luminal
65682	0.168695	1.30975	NVADYYPEYK	266	275	Atp6v0d1	Lysosome	Best guess	351	Cytosolic
65849	-1.20472	-2.37053	NVLCSACSGQGGK	140	152	Dnaja2	Endosome	Low	412	Cytosolic
65903	-4.29181	0.139745	NVNGVNYASVTR	72	83	Ctsz	Lysosome	High	306	Luminal
65945	-4.4747	0.248242	NVQGVNYVSPVR	238	249	Ctsc	Lysosome	High	462	Luminal
66148	5.64013	0.41978	NYGSYSTQASAAAATAELLK	84	103	Scamp3	Endosome	High	349	TMD
66339	3.7637	-3.47256	PAGTGLLQPSGGTQSK	177	192	Rpa1	Endosome	Low	623	Cytosolic
66551	6.2202	1.06488	PAYGCEAETQIEDIK	977	991	Igf2r	Endosome	Medium	2483	TMD
66587	2.06085	0.896295	PCSGPAYEHK	233	242	Cfp	Endosome	Low	464	Luminal
67158	-4.67332	0.352474	PIIQSEYGADAIPGIHEDPPR	531	551	Gusb	Lysosome	High	648	Luminal
67564	0.608153	-1.49049	PLVDTQPWLQDGPK	321	334	Limd1	Endosome	Low	668	Cytosolic
67675	-4.20465	-0.411304	PNAENAISAR	504	513	Plbd2	Lysosome	High	594	Luminal
67944	0.6462	-0.237945	PSAPQGGR	194	201	Rab14	Endosome	Medium	215	Cytosolic
68186	5.67796	-6.72003	PSTIATSMR	229	237	Eif6	Endosome	Low	245	Cytosolic
68304	1.5738	-0.322522	PTTQQSPQDEQEK	2	14	Vps35	Endosome	Low	796	Cytosolic
68831	2.92758	1.22718	QAEVAIECSIYPER	116	129	Pi4k2a	Endosome	High	479	Cytosolic
69119	-2.02776	0.286943	QATHDQAVQALK	153	164	Sntb2	Endosome	Low	520	Cytosolic
69755	-4.13062	0.202417	QELPPQVHLLTLAR	895	908	Man2b1	Lysosome	High	1013	Luminal
70167	-0.843733	-3.05131	QGANINEIR	298	306	Pcbp1	Endosome	High	356	Cytosolic
71236	2.48126	0.503675	QLLLQFER	289	296	Pi4k2a	Endosome	High	479	Cytosolic
71492	1.2882	1.99578	QLSQNTYTPR	148	157	Tfrc	Endosome	High	763	TMD
71551	-3.01752	-0.000553059	QLTYTYPLVYDHK	175	187	Dnase2	Lysosome	High	353	Luminal
71715	3.32632	-3.73107	QMSVISLASMHSDCSTPSK	1641	1659	Dock2	Endosome	Low	1828	Cytosolic
71931	-4.14318	-1.0953	QNYHQDAEAAINR	11	23	Fth1	Lysosome	High	182	Cytosolic
72235	2.76375	1.68142	QQEELDRK	88	95	Scamp2	Endosome	High	329	TMD
72544	1.20673	-3.54452	QQSHFAMMHGGTGFAGIDSSSPEVK	244	268	Pcbp1	Endosome	High	356	Cytosolic
72571	-3.55258	-0.814229	QQTSATQDAVR	130	140	Man2b1	Lysosome	High	1013	Luminal
72584	0.736584	0.693969	QQVDNVAQCHIQLAQTLR	82	99	Pstpip2	Endosome	Medium	334	Cytosolic
72681	-0.16844	-1.19092	QRIDEFESM	569	577	Msn	Endosome	Medium	577	Cytosolic
72834	0.683832	1.45077	QSIINPDWNFEK	206	217	Nsf	Endosome	Low	744	Cytosolic
73297	1.20688	1.33355	QTTQYPEANALVR	128	140	C1qc	Endosome	Best guess	246	Luminal
73386	3.86627	0.952247	QVDGDNSHVEMK	28	39	Tfrc	Endosome	High	763	TMD
74129	-2.39073	1.82751	RAVETTAQSDNK	553	564	Atp6v1a	Endosome	Medium	617	Cytosolic
74551	1.28353	1.19694	RFDEAALSIQK	169	179	Napg	Endosome	High	312	Cytosolic
74560	0.696562	1.85125	RFEAEPLPENTNR	276	288	Pi4k2a	Endosome	High	479	Cytosolic
75178	-1.26924	0.0620923	RMIETAQVDER	177	187	Rab21	Endosome	Best guess	222	Cytosolic
76092	1.33709	-2.92436	SAADDYNR	240	247	Snx6	Endosome	Low	406	Cytosolic
76170	1.21113	-1.5832	SADGVIVSGVK	194	204	Snx6	Endosome	Low	406	Cytosolic
76187	0.888592	-0.515278	SADVEPVSASAAHILGEVCR	310	329	Rasa3	Endosome	Best guess	834	Cytosolic
76564	1.77457	1.16633	SASESYTQSFQSR	460	472	Pi4k2a	Endosome	High	479	Cytosolic
76621	5.60393	0.172077	SATGQVQVLGLVHTQK	2042	2057	Igf2r	Endosome	Medium	2483	TMD
76749	3.93182	1.03002	SCDLVGEK	32	39	M6pr	Endosome	Medium	278	TMD
76754	-2.24165	1.92773	SCEAGYSPSYK	210	220	Ctsb	Lysosome	Medium	339	Luminal
76773	1.81174	-3.80058	SCFLQADSER	337	346	Acap1	Endosome	Medium	740	Cytosolic
76779	-0.780199	2.0177	SCGGPEAYYCASWGCETTGR	163	182	Fv4	Endosome	Low	679	Cytosolic
76809	1.00339	-0.359998	SCLLHQFTEK	25	34	Rab14	Endosome	Medium	215	Cytosolic
76839	1.6123	1.10703	SCSAPAPSHQPPGK	219	232	Cfp	Endosome	Low	464	Luminal
76840	1.77252	1.77805	SCSAPAPSHQPPGKPCSGPAYEHK	219	242	Cfp	Endosome	Low	464	Luminal
77058	-1.89118	-4.89991	SDKPDMAEIEK	2	12	Tmsb4x	Endosome	Medium	50	Cytosolic
77508	-2.83007	-0.675799	SEHYSYELK	405	413	Hexb	Lysosome	High	536	Luminal
77646	4.04155	-2.91397	SENLGQGDK	459	467	Rpa1	Endosome	Low	623	Cytosolic
77759	3.64845	1.25195	SETMETEDVPTSSR	110	123	Tfrc	Endosome	High	763	TMD
77853	-2.38824	1.34545	SFCEMLMR	103	110	H2-DMa	Lysosome	High	261	TMD
77901	2.42013	-0.198374	SFESGISGQDGGIGGHSSEK	235	254	Limd1	Endosome	Low	668	Cytosolic
77902	3.33017	1.65398	SFESTVGQGSDTYSYIFR	60	77	M6pr	Endosome	Medium	278	TMD
78210	-4.38281	-0.102654	SGEGCVITR	287	295	Asah1	Lysosome	Medium	394	Luminal
78278	4.90716	-3.41486	SGGAGGGNTNWK	441	452	Rpa1	Endosome	Low	623	Cytosolic
78368	-3.75195	0.962595	SGINCPIQK	95	103	Npc2	Lysosome	High	149	Luminal
78668	-4.22085	0.333028	SGVYDDPSCTGNVNHGVLVVGYGTLDGK	273	300	Ctss	Lysosome	High	340	Luminal
78680	-0.264327	-1.40466	SGYLAGDK	144	151	Msn	Endosome	Medium	577	Cytosolic
78705	-1.39618	1.88873	SHCILNWPVQK	874	884	Tlr3	Lysosome	High	905	TMD
78916	-0.260963	1.11567	SIAELVPK	121	128	Atp6v0d1	Lysosome	Best guess	351	Cytosolic
79002	1.04485	-0.317771	SIEQPILLK	571	579	Rasa3	Endosome	Best guess	834	Cytosolic
79143	-1.01848	0.705	SINLGLNNLNK	591	601	Tlr3	Lysosome	High	905	TMD
79323	0.150692	1.51431	SIYGERFPDENFK	117	129	Ppib	Endosome	Low	216	Luminal
79653	0.747595	0.36028	SLETCSIEK	255	263	Pstpip2	Endosome	Medium	334	Cytosolic
79964	-4.15185	-0.64175	SLNAGAYSK	166	174	Ppt1	Lysosome	High	306	Luminal
80015	-4.17227	-0.0262786	SLPCDICK	60	67	Psap	Lysosome	Best guess	557	Luminal
80263	1.86043	2.30091	SLTESWEVINSKPDER	132	147	Fam134b	Endosome	Low	480	TMD
80276	-4.4938	0.129427	SLTIQPDPIVVPGDVVVSLEGK	50	71	Gm2a	Lysosome	High	193	Luminal
80776	-3.18747	-1.17594	SNPNIQAFMK	331	340	Hexa	Lysosome	Medium	528	Luminal
80854	5.60112	0.626144	SNTHDDCQVTNPSTGHLFDLSSLSGR	1503	1528	Igf2r	Endosome	Medium	2483	TMD
81278	-0.98216	-2.7743	SPSGGAAGPLLTPSQSLDGSR	187	207	Kctd12	Endosome	Best guess	327	Cytosolic
81481	3.4	-5.53211	SQEAGASGCSTEAK	203	216	Cep170	Endosome	Medium	1588	Cytosolic
81850	0.0595106	1.95485	SQTNLTDCPFHDQPHLMR	96	113	Cst3	Endosome	Best guess	140	Luminal
82150	2.38242	2.17233	SSEEALIVPPDAVAVDCK	22	39	Itm2b	Endosome	High	266	TMD
82792	2.53809	0.891824	SSVGTGLLLK	422	431	Tfrc	Endosome	High	763	TMD
83034	3.4346	1.50527	STGVPSGSSAATGSNR	2	17	Vamp3	Endosome	High	103	TMD
83165	0.956949	1.04002	STPLTAAPGGR	97	107	Vti1b	Endosome	High	232	TMD
83474	1.2975	-2.25827	SVENFVSLVK	1169	1178	Dock2	Endosome	Low	1828	Cytosolic
83687	-4.08145	-0.251739	SVNQSLLELHK	110	120	Fth1	Lysosome	High	182	Cytosolic
84186	1.24346	2.4232	SYTPGIGGDSAQLAQR	2	17	Stx7	Endosome	High	261	TMD
84213	4.64235	1.09818	TAAANAAAGAAENAFR	332	347	Scamp3	Endosome	High	349	TMD
84233	3.72899	1.339	TAAEVAGQLIIK	592	603	Tfrc	Endosome	High	763	TMD
84501	-0.586241	-0.813082	TAMSTPHVAEPAENEHDEQDENGAEASAELR	465	495	Msn	Endosome	Medium	577	Cytosolic
84502	0.109168	-0.52445	TAMSTPHVAEPAENEHDEQDENGAEASAELRADAMAK	465	501	Msn	Endosome	Medium	577	Cytosolic
84506	-0.807808	-0.663963	TANDMIHAENMR	539	550	Msn	Endosome	Medium	577	Cytosolic
84614	-1.07788	1.60674	TASNIIDVSAADSQGMEQHEYMDR	61	84	Lamtor1	Lysosome	Medium	161	Cytosolic
84627	6.05507	0.467114	TASSVIELTCAK	2080	2091	Igf2r	Endosome	Medium	2483	TMD
84678	-0.18303	2.95578	TAVDCGAVK	38	46	Psap	Lysosome	Best guess	557	Luminal
84680	3.10803	-0.520546	TAVEDSDK	182	189	Pstpip2	Endosome	Medium	334	Cytosolic
84741	1.07601	1.78963	TCDHPAPR	279	286	Cfp	Endosome	Low	464	Luminal
84754	-4.10599	0.505301	TCEWIHDSSLSASCK	93	107	Psap	Lysosome	Best guess	557	Luminal
84825	-1.74156	2.1775	TCSGGSAVLCR	24	34	Psap	Lysosome	Best guess	557	Luminal
85214	0.536177	1.67918	TEDLEATSEHFK	48	59	Vamp8	Endosome	High	101	TMD
85838	3.94995	0.573538	TFSVLEPGGAGGCAQK	104	119	Nagpa	Endosome	High	517	TMD
85918	1.53142	0.861558	TGATEHYLINVCK	1390	1402	Igf2r	Endosome	Medium	2483	TMD
85970	0.729941	-0.0504771	TGENVEDAFLEAAK	157	170	Rab14	Endosome	Medium	215	Cytosolic
86176	2.97798	-0.948852	TGQTPPAPIMYENFYSPQR	274	292	Pstpip2	Endosome	Medium	334	Cytosolic
86230	-3.23012	0.542371	TGTGLLLTLQPEK	80	92	Gba	Lysosome	High	515	Luminal
86235	5.49299	0.136985	TGTITHGTPVVNQVK	1037	1051	Atp7a	Endosome	High	1491	TMD
86685	-4.09234	0.442852	TINPMTNAQSCPAGYIPLNLFESLK	484	508	Mpeg1	Lysosome	Best guess	713	TMD
86713	3.60958	2.19142	TIQGDEEDLR	286	295	Napa	Endosome	Medium	295	Cytosolic
87057	2.63832	0.943211	TLESLYLGSNHISSIK	150	165	Cd180	Endosome	High	661	TMD
87262	2.80739	2.38357	TLLQQDVK	40	47	Selk	Endosome	Low	94	TMD
87320	1.84941	1.808	TLNQLGTPQDSPELR	35	49	Stx7	Endosome	High	261	TMD
87342	-3.54668	1.75877	TLPDTVDWR	122	130	Ctss	Lysosome	High	340	Luminal
87614	-3.64142	0.334477	TLVNYFLK	291	298	Man2b1	Lysosome	High	1013	Luminal
87615	-0.59349	2.50833	TLVPATETIK	283	292	Psap	Lysosome	Best guess	557	Luminal
88422	-2.39999	0.855904	TPVSEDMLGR	121	130	Atp6v1b2	Endosome	Medium	511	Cytosolic
88476	-1.73479	1.07826	TQCPDDSTCCELPTGK	212	227	Grn	Lysosome	Medium	589	Luminal
88530	-0.538215	-0.945117	TQEQLASEMAELTAR	413	427	Msn	Endosome	Medium	577	Cytosolic
88899	-1.74295	1.98511	TSADYTDAMK	1046	1055	Npc1	Lysosome	High	1277	TMD
88905	-3.7592	0.442778	TSAFILR	613	619	Gusb	Lysosome	High	648	Luminal
89032	4.47788	-4.00838	TSFLTAYK	1466	1473	Dock2	Endosome	Low	1828	Cytosolic
89083	-4.102	0.213949	TSHYPYSEEVLQLCDR	379	394	Gusb	Lysosome	High	648	Luminal
89380	0.699977	-1.12691	TSTSGGNPSFVPLSK	53	67	Napsa	Lysosome	Best guess	419	Luminal
89414	-5.05394	-0.240342	TSVPLTAPQK	72	81	Gm2a	Lysosome	High	193	Luminal
89493	-4.72503	-0.119015	TTEDGQYIIPDEVYTIPQK	72	90	Mpeg1	Lysosome	Best guess	713	TMD
89582	1.51492	2.40755	TTIAQQVK	692	699	Nsf	Endosome	Low	744	Cytosolic
89688	-4.48424	-3.96174	TTPTSELSLGFTK	161	173	Mpeg1	Lysosome	Best guess	713	TMD
89815	-0.93206	2.82283	TTYPCSCEK	170	178	Cd82	Endosome	Medium	266	TMD
89880	-4.54932	-1.17286	TVCEDVFR	444	451	Mpeg1	Lysosome	Best guess	713	TMD
89918	-0.065509	0.975191	TVDNFVALATGEK	72	84	Ppib	Endosome	Low	216	Luminal
89930	4.25382	1.74655	TVEACPVIREEGDNCQVK	1206	1223	Igf2r	Endosome	Medium	2483	TMD
89958	3.77651	1.80005	TVELLPDGAANLAK	389	402	Ccdc22	Endosome	High	627	Cytosolic
90277	3.88464	1.54771	TVSSGELVTVVR	32	43	Sema4c	Endosome	High	834	TMD
90367	-4.47135	-0.0567624	TVVTEAGNLLK	68	78	Psap	Lysosome	Best guess	557	Luminal
90762	-3.90479	-0.852454	VADIFLASQYK	495	505	Plbd1	Lysosome	High	550	Luminal
90895	-0.407263	0.618316	VAGHPLAQNER	129	139	Snx3	Endosome	Medium	162	Cytosolic
90928	1.83998	1.80492	VAGYAAQLEQYQK	168	180	Napa	Endosome	Medium	295	Cytosolic
91078	-3.46487	-0.237573	VANMMAEGGK	329	338	Plbd1	Lysosome	High	550	Luminal
91188	-3.03681	0.793022	VAQTTPFNTR	119	128	H2-DMb1	Lysosome	Medium	261	TMD
91325	1.03753	-2.82933	VAVPIEDMQR	495	504	Dock2	Endosome	Low	1828	Cytosolic
91398	1.21168	1.69298	VCDNPAPK	158	165	Cfp	Endosome	Low	464	Luminal
91532	2.62454	2.32473	VDAHEEDELQAAEEQR	237	252	Ccdc93	Endosome	High	629	Cytosolic
92001	-0.273902	1.16461	VEDCCLNAAYAFQEHDGGLCQACR	49	72	Cfp	Endosome	Low	464	Luminal
92311	-3.53032	0.100069	VEPLAFHGTPEQK	436	448	Hexa	Lysosome	Medium	528	Luminal
92312	-3.4645	-1.70817	VEPLNFEGSEK	445	455	Hexb	Lysosome	High	536	Luminal
92405	-4.67643	-1.82259	VETDYISQTSLTK	252	264	Mpeg1	Lysosome	Best guess	713	TMD
92419	-2.57827	-0.345454	VETNYDHWK	289	297	Naaa	Lysosome	Medium	362	Luminal
92484	1.22286	1.18821	VEYHFLSPYVSPR	684	696	Tfrc	Endosome	High	763	TMD
92698	2.31055	1.23224	VFPPEIVEQMGCK	239	251	Nsf	Endosome	Low	744	Cytosolic
92900	-4.91773	-1.09786	VGDYGSLSGR	192	201	Ctsz	Lysosome	High	306	Luminal
93507	2.42872	-2.42839	VIDQQNGLYR	499	508	Rpa1	Endosome	Low	623	Cytosolic
93551	-1.30906	-1.92821	VIEPGCVR	303	310	Dnaja2	Endosome	Low	412	Cytosolic
93733	-2.80963	-0.767149	VIPEFDTPGHTQSWGK	264	279	Hexb	Lysosome	High	536	Luminal
93836	-1.07044	-3.96943	VISLSGEHSIIGR	104	116	Sod1	Endosome	Best guess	154	Cytosolic
94067	0.973548	1.9544	VLDDGELLVQQTK	517	529	Nsf	Endosome	Low	744	Cytosolic
94076	2.33109	0.77903	VLDFQNNAIHYLSK	177	190	Cd180	Endosome	High	661	TMD
94183	0.880135	1.93015	VLEGMDVVR	172	180	Ppib	Endosome	Low	216	Luminal
94184	0.58909	2.0567	VLEGMDVVRK	172	181	Ppib	Endosome	Low	216	Luminal
94634	-1.13465	1.78824	VLPQEAEEENR	175	185	Stard3nl	Lysosome	Medium	235	TMD
95052	-4.34673	-1.08912	VMDLTYTNCK	62	71	Mpeg1	Lysosome	Best guess	713	TMD
95164	2.64749	-3.89058	VMTIPYQPMPASSPVICAGGQDR	178	200	Pcbp1	Endosome	High	356	Cytosolic
95651	-4.3987	1.04948	VPFPIPEPDGCK	83	94	Npc2	Lysosome	High	149	Luminal
95656	2.71715	1.56192	VPFSQEIK	374	381	Pi4k2a	Endosome	High	479	Cytosolic
95679	1.36363	-3.25561	VPGMPMSDQYVK	715	726	Ap3d1	Endosome	Low	1199	Cytosolic
95776	-3.54957	-0.17656	VPMASCDFSIR	140	150	Gba	Lysosome	High	515	Luminal
95860	2.67902	3.3509	VPRPTAQPEEEDEDEVSMK	1174	1192	Fkbp15	Endosome	High	1216	Cytosolic
96310	-4.34898	-0.569875	VQSFGGVPFYPGITLETWQK	275	294	Mpeg1	Lysosome	Best guess	713	TMD
96675	3.30349	1.5339	VSGGFPEDSSK	128	138	Stx7	Endosome	High	261	TMD
96743	1.89513	-0.821273	VSILESLDK	253	261	Prkar1a	Endosome	Low	381	Cytosolic
96767	-0.816111	-2.1774	VSLEDLYNGK	122	131	Dnaja2	Endosome	Low	412	Cytosolic
96805	-4.33162	-0.0452355	VSLYYESLCGACR	61	73	Ifi30	Lysosome	High	248	Luminal
96955	-4.16127	-0.1428	VSSQEDWAYNSR	569	580	Manba	Lysosome	Medium	879	Luminal
97111	-0.493534	-0.96798	VTAQDVR	65	71	Msn	Endosome	Medium	577	Cytosolic
97240	2.7394	1.00045	VTFMSAVSSQEK	219	230	Lnpep	Endosome	High	1025	TMD
97566	0.146927	-3.15006	VTTLPGHIQAVYVQNVVK	511	528	Ap3d1	Endosome	Low	1199	Cytosolic
97584	1.6242	-3.30955	VTTVVATPGQGPDRPQEVSYTDTK	37	60	Gsk3b	Endosome	Medium	420	Cytosolic
97957	1.87348	1.78688	VVLGTSNFK	490	498	Tfrc	Endosome	High	763	TMD
98016	1.43827	1.17344	VVNGPEILNK	284	293	Nsf	Endosome	Low	744	Cytosolic
98250	0.86948	-0.227831	VVVPPLPGK	87	95	Snx3	Endosome	Medium	162	Cytosolic
98509	2.53389	2.26081	VYISNGQVLDSR	2	13	Selk	Endosome	Low	94	TMD
98717	-3.65659	0.985362	WAQISLVK	676	683	Man2b1	Lysosome	High	1013	Luminal
99010	2.03321	0.836967	WKPDYDSAASEYGK	27	40	Napg	Endosome	High	312	Cytosolic
99241	3.33772	-4.86809	WSDEQCASQVMQTGQQHPQTHR	1252	1273	Dock2	Endosome	Low	1828	Cytosolic
99247	0.0845606	0.64246	WSELAGCTADFR	198	209	Lman2	Endosome	Low	358	TMD
99467	-4.21919	-1.67697	WYVVQTNYDR	313	322	Asah1	Lysosome	Medium	394	Luminal
99623	-4.08983	0.5773	YAQDFGVVEESCFPYTAK	309	326	Ctsc	Lysosome	High	462	Luminal
99778	2.97273	1.31567	YDCPMDNSSCR	318	328	Pi4k2a	Endosome	High	479	Cytosolic
99898	-3.12719	1.14491	YDSDVGEHR	67	75	H2-Ab1	Lysosome	High	265	TMD
100026	3.78524	1.90166	YEIMDGAPVRGESIPIR	231	247	Vps26b	Endosome	High	336	Cytosolic
100056	4.90592	0.214941	YENHEGSLAETVSISNLGVAK	827	847	Igf2r	Endosome	Medium	2483	TMD
100126	1.87693	1.48214	YFAATQFEPLAAR	288	300	Lnpep	Endosome	High	1025	TMD
100428	0.240917	0.94023	YGNMGLPDIDSK	99	110	Unc93b1	Endosome	Low	598	TMD
100483	0.454047	1.01175	YGTYTLENEHLNR	112	124	Vti1b	Endosome	High	232	TMD
100703	1.5271	-0.228224	YIIIGDMGVGK	14	24	Rab14	Endosome	Medium	215	Cytosolic
100755	-4.52959	0.285037	YIQLPFGDEDALK	236	248	Ctss	Lysosome	High	340	Luminal
100955	-0.757468	1.52295	YLEYLNMDDNNIPSTK	357	372	Tlr3	Lysosome	High	905	TMD
101149	-3.56856	0.0750809	YLSLEYNNIQR	303	313	Tlr3	Lysosome	High	905	TMD
101442	-2.23407	1.2484	YNVADCSHLK	33	42	Tlr3	Lysosome	High	905	TMD
101554	0.638475	-0.379045	YPPTVSMVEGQGEK	409	422	Cfp	Endosome	Low	464	Luminal
101767	-0.119286	-0.0868067	YQYAIDEYYR	127	136	Fam177a1	Endosome	Best guess	207	Cytosolic
101836	0.648222	-0.249828	YSDFEWLR	71	78	Snx3	Endosome	Medium	162	Cytosolic
101846	1.73337	0.465459	YSDNWEAVTR	1380	1389	Igf2r	Endosome	Medium	2483	TMD
102166	-2.62169	-0.383443	YTLYPNNFQFR	37	47	Hexa	Lysosome	Medium	528	Luminal
102302	1.14446	1.61954	YVGESEANIRK	294	304	Nsf	Endosome	Low	744	Cytosolic
102501	-0.997507	0.810732	YYEYSHYK	190	197	Unc93b1	Endosome	Low	598	TMD
102509	-3.91625	0.672705	YYGESLPFGQDSFK	122	135	Prcp	Lysosome	High	491	Luminal

## Sheet: B. BafA1 CpG data
LFQ intensity Baf_rep1	LFQ intensity Baf_rep2	LFQ intensity Baf_rep3	LFQ intensity CpG_rep1	LFQ intensity CpG_rep2	LFQ intensity CpG_rep3	LFQ intensity Mock_rep1	LFQ intensity Mock_rep2	LFQ intensity Mock_rep3	Baf_rep1 normalized to full proteome	Baf_rep2 normalized to full proteome	Baf_rep3 normalized to full proteome	CpG_rep1 normalized to full proteome	CpG_rep2 normalized to full proteome	CpG_rep3 normalized to full proteome	Mock_rep1 normalized to full proteome	Mock_rep2 normalized to full proteome	Mock_rep3 normalized to full proteome	Peptide type	Length	PEP	Score	MS/MS Count	Missed cleavages	Start position	End position	-Log Student's T-test p-value Baf_Mock unnormalized	Student's T-test q-value Baf_Mock unnormalized	Student's T-test Difference Baf_Mock unnormalized	Student's T-test Test statistic Baf_Mock unnormalized	-Log Student's T-test p-value CpG_Mock unnormalized	Student's T-test q-value CpG_Mock unnormalized	Student's T-test Difference CpG_Mock unnormalized	Student's T-test Test statistic CpG_Mock unnormalized	-Log Student's T-test p-value Baf_Mock normalized to full proteome	Student's T-test q-value Baf_Mock normalized to full proteome	Student's T-test Difference Baf_Mock normalized to full proteome	Student's T-test Test statistic Baf_Mock normalized to full proteome	-Log Student's T-test p-value CpG_Mock normalized to full proteome	Student's T-test q-value CpG_Mock normalized to full proteome	Student's T-test Difference CpG_Mock normalized to full proteome	Student's T-test Test statistic CpG_Mock normalized to full proteome	Sequence	Proteins	Leading razor protein	Gene names	Protein names	N-term cleavage window	C-term cleavage window	id
30.4329	30.7069	30.5992	30.8042	30.9386	30.8747	30.7109	30.2955	30.6975	-0.798038	-0.515774	-0.555212	-0.991898	-0.814466	-0.520145	-1.01502	-1.03231	-0.508022	C-terminal tryptic	16	6.09e-29	177.06	21	0	2	17	0.0248001	1	0.0116971	0.0453595	1.00836	0.637509	0.304542	1.25993	0.519876	1	0.228779	0.780071	0.126976	1	0.0762838	0.238228	AAAAAAAAAAGAAGGR	Q8CCS6-2;Q8CCS6	Q8CCS6-2	Pabpn1	Polyadenylate-binding protein 2	______________________________	AAAAAAAAAGAAGGRGSGPGRRRHLVPGAG	1
27.9039	27.6996	NaN	28.1264	NaN	27.6559	27.8201	27.4462	27.8268	-1.14124	-1.2532	NaN	-0.97967	NaN	-0.317184	-1.32343	-1.50797	-0.767996	completely non-tryptic	19	0.0006451	72.006	7	0	2	20	0.22002	1	0.104039	0.372446	0.320984	0.915991	0.193425	0.570598	0.00283938	1	0.00257174	0.0065925	0.617304	1	0.551368	1.15193	AAAAAAAGGAALAVSTGLE	Q9CQ25	Q9CQ25	Mzt2	Mitotic-spindle organizing protein 2	______________________________	AAAGGAALAVSTGLETATLQKLALRRKKVL	3
27.4317	26.8657	26.603	27.7426	26.7304	25.9697	28.0417	27.3135	26.5411	-1.61337	-2.0871	-2.12879	-1.36345	-1.3715	-2.00332	-1.10189	-1.64059	-2.05367	C-terminal tryptic	25	1.27e-271	358.39	15	0	2	26	0.266715	0.993957	-0.331956	-0.555605	0.291851	0.888786	-0.484536	-0.627773	0.463173	1	-0.344365	-0.817333	0.0184523	1	0.0192941	0.0431015	AAAAAAAGGAALAVSTGLETATLQK	Q9CQ25	Q9CQ25	Mzt2	Mitotic-spindle organizing protein 2	______________________________	ALAVSTGLETATLQKLALRRKKVLGAEEME	4
30.7416	30.8637	29.4958	30.552	30.5636	30.1162	30.9399	30.5704	30.3602	-2.39854	-2.28475	-3.56791	-2.44794	-2.41632	-2.83384	-2.38952	-2.46806	-2.60473	C-terminal tryptic	21	8.96e-47	186.91	22	0	2	22	0.212269	1	-0.256449	-0.450925	0.40171	0.878806	-0.212912	-0.656223	0.251342	1	-0.262968	-0.510751	0.204826	1	-0.0785948	-0.316645	AAAAAAGAASGLPGPVAQGLK	Q91YE6	Q91YE6	Ipo9	Importin-9	______________________________	GAASGLPGPVAQGLKEALVDTLTGILSPVQ	6
29.8147	27.2473	NaN	30.01	30.2313	NaN	28.4525	29.8907	30.0431	-2.58209	-5.29552	NaN	-2.46057	-2.27645	NaN	-4.07081	-2.31253	-2.58189	C-terminal tryptic	12	0.0004235	118.18	11	0	2	13	0.318276	0.972397	-0.931124	-0.739534	0.407283	0.809834	0.658555	0.867288	0.303609	1	-0.95039	-0.712853	0.350279	1	0.619904	0.766083	AAAAAAGPEMVR	P63085	P63085	Mapk1	Mitogen-activated protein kinase 1	______________________________	______________________________	7
25.3076	25.3549	25.4461	NaN	NaN	25.2832	NaN	25.8988	NaN	-1.23981	-1.48799	-1.31757	NaN	NaN	-1.3519	NaN	-1.68673	NaN	C-terminal tryptic	12	8.57e-10	162.88	6	0	2	13	0	1	-0.529275	0	0	1	-0.615667	0	0	1	0.338276	0	0	1	0.334835	0	AAAAAAGSGTPR	Q9CQ36	Q9CQ36	Pole4	DNA polymerase epsilon subunit 4	______________________________	______________________________	8
24.3189	26.4241	25.6487	NaN	26.2039	25.5166	23.6811	NaN	26.023	-2.74336	-1.02821	-1.808	NaN	-1.00226	-1.59053	-3.13762	NaN	-1.10288	Tryptic	25	1.43e-17	126.48	9	0	8	32	0.193963	1	0.611881	0.478183	0.304888	0.864724	1.00818	0.763594	0.0915181	1	0.260396	0.238386	0.285648	1	0.823859	0.710813	AAAAAAPAGGPAAAAPSGENEAESR	Q64127-2;Q64127	Q64127-2	Trim24	Transcription intermediary factor 1-alpha	______________________________	PAAAAPSGENEAESRQGPDSESGGEASRLN	9
NaN	29.0729	28.0829	29.3123	28.5542	28.0847	29.3566	29.3867	NaN	NaN	-1.82658	-3.02966	-1.25484	-2.61276	-2.93794	-1.77201	-1.59443	NaN	C-terminal tryptic	15	8.8e-05	105.86	11	0	2	16	0.601764	0.885037	-0.793715	-1.33347	0.665017	0.652644	-0.721286	-1.28381	0.461863	1	-0.744899	-1.05204	0.350787	1	-0.585294	-0.761373	AAAAAAPGGGGGEPR	Q63844	Q63844	Mapk3	Mitogen-activated protein kinase 3	______________________________	AAAAAAPGGGGGEPRGTAGVVPVVPGEVEV	10
25.9364	24.8289	24.8131	24.5795	24.4747	25.2341	24.6821	NaN	24.2379	-2.00083	-2.83186	-3.09513	-2.52158	-2.82337	-2.24544	-2.87003	NaN	-3.16713	C-terminal tryptic	15	3.35e-09	145.09	15	0	2	16	0.61137	0.884448	0.732756	1.20565	0.347771	0.879422	0.302759	0.67495	0.341475	1	0.375974	0.696393	0.862862	1	0.488452	1.42722	AAAAAASHLNLDALR	Q8CH72	Q8CH72	Trim32	E3 ubiquitin-protein ligase TRIM32	______________________________	AAAAAASHLNLDALREVLECPICMESFTEE	11
25.3279	NaN	25.2985	26.0206	26.4899	26.6683	25.424	25.2496	NaN	-3.15342	NaN	-3.66387	-2.91715	-2.66208	-2.3955	-3.12231	-3.31606	NaN	C-terminal tryptic	12	5.6e-05	128.69	6	0	2	13	0.0891317	1	-0.0236073	-0.1253	1.58037	0.298938	1.05614	2.95254	0.252241	1	-0.18946	-0.507948	1.13375	1	0.560942	1.82482	AAAAAAVAGAGR	Q8VD62;Q8VD62-1	Q8VD62	Bles03	UPF0696 protein C11orf68 homolog	______________________________	______________________________	13
NaN	25.4344	25.3931	26.527	26.0249	25.7843	NaN	NaN	25.4291	NaN	-4.92367	-4.86864	-3.90514	-4.40793	-4.60673	NaN	NaN	-4.84233	Tryptic	10	0.0025087	113.7	8	0	454	463	0	1	-0.0153646	0	0	1	0.682952	0	0	1	-0.0538177	0	0	1	0.535732	0	AAAAADLANR	Q9JHS4	Q9JHS4	Clpx	ATP-dependent Clp protease ATP-binding subunit clpX-like, mitochondrial	YLGFGTPSNLGKGRRAAAAADLANRSGESN	GKGRRAAAAADLANRSGESNTHQDIEEKDR	15
29.0641	25.4959	29.9073	26.5923	29.6484	30.075	30.4237	30.161	30.8087	-4.74116	-8.38107	-3.95087	-7.31874	-4.33204	-3.89862	-3.57394	-3.76316	-3.23197	C-terminal tryptic	25	1.56e-85	215.23	33	0	2	26	0.779791	0.788389	-2.30868	-1.57586	0.692777	0.589638	-1.69258	-1.3957	0.722418	1	-2.16801	-1.47178	0.696425	1	-1.66011	-1.39942	AAAAAEQQQFYLLLGNLLSPDNVVR	Q8BKC5	Q8BKC5	Ipo5	Importin-5	______________________________	YLLLGNLLSPDNVVRKQAEETYENIPGRSK	16
NaN	30.1546	30.6612	23.4147	30.5593	30.7958	29.5459	30.2082	NaN	NaN	-2.68929	-2.24093	-9.76867	-2.55662	-2.27374	-3.25762	-2.81394	NaN	C-terminal tryptic	12	1.57e-09	169.77	8	0	2	13	0.480348	0.933739	0.530844	1.02702	0.193096	0.937891	-1.62046	-0.500695	0.673447	1	0.570667	1.37381	0.218842	1	-1.83056	-0.559718	AAAAAGPASSQR	Q9CX34	Q9CX34	Sugt1	Suppressor of G2 allele of SKP1 homolog	______________________________	______________________________	17
26.9781	27.3202	27.8641	27.7677	27.8301	27.9468	27.0889	27.3271	27.4751	-2.53885	-1.84785	-1.67154	-1.82923	-1.99856	-1.82217	-2.75373	-2.16526	-2.18282	C-terminal tryptic	15	2.88e-09	145.91	10	0	2	16	0.116926	1	0.0904579	0.237169	1.946	0.314554	0.551202	2.45949	0.457998	1	0.347857	0.81326	1.12831	1	0.483951	1.60402	AAAAAGPGAWAAQEK	Q8C1Y8	Q8C1Y8	Ccz1	Vacuolar fusion protein CCZ1 homolog	______________________________	AAAAAGPGAWAAQEKQFPPALLSFFIYNPR	18
28.2521	28.8531	28.5942	28.2515	NaN	27.6218	NaN	28.064	27.7279	-1.50367	-0.737282	-1.41422	-1.26791	NaN	-2.14886	NaN	-1.52624	-2.19862	C-terminal tryptic	13	3.73e-08	140.17	11	0	2	14	1.09734	0.751847	0.670509	1.87693	0.0364374	1	0.0407496	0.0891904	0.68587	1	0.644039	1.28696	0.093062	1	0.154041	0.235495	AAAAAMAEQEGAR	Q9D1H7	Q9D1H7	Get4	Golgi to ER traffic protein 4 homolog	______________________________	______________________________	20
30.33	30.1577	30.0352	30.2658	29.8323	30.3719	30.5856	29.8964	29.7866	-0.0460739	-0.936409	-0.998032	0.0864658	-1.17473	-0.568567	0.325895	-0.765921	-0.994053	C-terminal tryptic	10	0.00020571	155.07	9	0	2	11	0.11672	1	0.0848084	0.232827	0.0790504	1	0.0671736	0.168099	0.131227	1	-0.182145	-0.298405	0.0464982	1	-0.0742518	-0.114874	AAAAATAATK	Q9D3B1	Q9D3B1	Hacd2	Very-long-chain (3R)-3-hydroxyacyl-CoA dehydratase 2	______________________________	______________________________	21
NaN	26.8893	NaN	NaN	26.4352	26.5318	25.037	26.3298	26.7238	NaN	-0.918282	NaN	NaN	-1.65593	-1.73083	-3.27897	-1.71136	-1.62902	Tryptic	15	2.07e-05	127.36	6	0	28	42	0	1	0.859068	0	0.266993	0.90739	0.453313	0.597497	0	1	1.28817	0	0.289823	1	0.513068	0.646547	AAAADGEPLHNEEER	Q80WW9	Q80WW9	Ddrgk1	DDRGK domain-containing protein 1	LLIGLILFLTRSRGRAAAADGEPLHNEEER	AAAADGEPLHNEEERAGAGQVGRSLPQESE	24
NaN	NaN	25.1401	25.3511	24.9704	24.9543	24.8875	NaN	25.0208	NaN	NaN	-3.90073	-3.63556	-3.90003	-4.10029	-3.93222	NaN	-3.98487	Tryptic	18	0.00046567	81.656	6	1	1515	1532	0	1	0.185976	0	0.311851	0.937556	0.137784	0.501723	0	1	0.0578175	0	0.168326	1	0.0799179	0.290766	AAAADTGLPVGECEVLRR	P60330	P60330	Espl1	Separin	ILRGSDGEDSASGEKAAAADTGLPVGECEV	ADTGLPVGECEVLRRDSSKAERPVLYSDTE	26
28.4363	28.3321	28.4641	28.1641	28.264	NaN	28.5885	28.2829	28.5785	-0.517256	-0.410902	-0.540451	-0.248871	-0.545717	NaN	-0.437258	-0.539553	-0.599655	C-terminal tryptic	11	0.0012293	108.98	8	0	2	12	0.268492	1	-0.0724653	-0.348433	0.855981	0.701908	-0.269262	-1.14761	0.227085	1	0.0359522	0.221995	0.414242	1	0.128194	0.566161	AAAAEGVPATR	Q9CWG9	Q9CWG9	Bloc1s2	Biogenesis of lysosome-related organelles complex 1 subunit 2	______________________________	______________________________	30
26.7283	27.3738	27.2742	25.8382	25.8087	26.7747	26.9802	27.5315	27.272	-3.11516	-2.41169	-2.59219	-2.85892	-2.94457	-2.35089	-2.6754	-2.2083	-2.61279	Tryptic	18	2.42e-07	118.53	15	0	668	685	0.204831	1	-0.135825	-0.381393	1.46524	0.31386	-1.12072	-2.4636	0.333204	1	-0.207516	-0.581664	0.391895	1	-0.219296	-0.652416	AAAAELLAQTTHFLHDPK	Q9R1Y5	Q9R1Y5	Hic1	Hypermethylated in cancer 1 protein	ARLTAEQLSLKQQDKAAAAELLAQTTHFLH	AELLAQTTHFLHDPKVALESLYPLAKFTAE	32
25.8086	23.3329	25.6768	NaN	25.6704	25.7659	24.3102	23.6247	25.4644	-4.2278	-6.58676	-4.31267	NaN	-4.2816	-4.18762	-5.90231	-6.52619	-4.75954	C-terminal tryptic	22	1.41e-09	113.72	12	0	2	23	0.186905	1	0.473045	0.443402	0.77208	0.55942	1.25176	1.57671	0.300154	1	0.686934	0.667092	0.952912	1	1.49473	1.94447	AAAAFEVPAALTTSESTMAAER	Q9JJY4	Q9JJY4	Ddx20	Probable ATP-dependent RNA helicase DDX20	______________________________	PAALTTSESTMAAERAAAPVQAVEPTPASP	36
26.6404	28.2972	28.0029	27.9142	28.0136	27.8412	26.1901	27.7727	27.9021	-3.42632	-1.81598	-2.45465	-1.89213	-1.90271	-2.03863	-3.4364	-1.81112	-1.74558	Tryptic	18	9.45e-12	140.39	30	0	53	70	0.181916	1	0.358566	0.421553	0.501938	0.753553	0.634658	0.97242	0.11787	1	-0.234619	-0.284537	0.28026	1	0.386544	0.59013	AAAAGALAPGPLPDLAAR	Q3TW96	Q3TW96	Uap1l1	UDP-N-acetylhexosamine pyrophosphorylase-like protein 1	LASLEADALREHCQRAAAAGALAPGPLPDL	AGALAPGPLPDLAARLQPLPPERVGSAIRC	39
27.9196	28.3555	28.4944	27.9232	28.403	28.6669	28.0786	27.7543	28.4848	-3.14392	-2.89565	-2.58649	-3.0184	-2.9421	-2.48427	-2.69039	-2.99585	-2.46999	C-terminal tryptic	19	5.07e-54	215.72	12	0	2	20	0.214092	1	0.150597	0.403532	0.301735	0.915151	0.225163	0.558194	0.284594	1	-0.156606	-0.486497	0.159722	1	-0.0961819	-0.295063	AAAAGAVVASAASGPAEGK	Q8CH25;Q8CH25-2	Q8CH25	Sltm	SAFB-like transcription modulator	______________________________	GAVVASAASGPAEGKKITELRVIDLRSELK	40
23.8709	23.4256	23.6971	24.1416	24.2776	24.2232	23.9014	23.6806	23.2871	-0.287497	-0.287539	-0.287489	-0.287485	-0.287455	-0.287518	-0.287548	-0.287504	-0.287582	C-terminal tryptic	14	0.0020382	107.24	9	0	2	15	0.065234	1	0.0414893	0.129052	1.48835	0.384851	0.591072	2.0817	0.603218	1	3.69e-05	0.000368653	0.953516	1	5.91e-05	0.000591107	AAAALEPWSAVAPR	Q8K2M3-2;Q8K2M3	Q8K2M3-2	Srrd	SRR1-like protein	______________________________	MAAAALEPWSAVAPRRRKRAAGRRPRPGEG	47
28.1943	27.8474	27.3327	28.2166	28.105	27.7204	28.3159	27.9163	28.2376	-3.76285	-3.69122	-4.17658	-3.18964	-3.42019	-3.91212	-3.28032	-3.57763	-3.4208	C-terminal tryptic	19	1.3e-53	212.59	17	0	2	20	0.584851	0.922746	-0.365121	-0.964549	0.29878	0.938402	-0.142565	-0.485377	1.21726	1	-0.450635	-1.64501	0.12962	1	-0.0810725	-0.245885	AAAAMAVSEAWPELELAER	Q505F5	Q505F5	Lrrc47	Leucine-rich repeat-containing protein 47	______________________________	MAVSEAWPELELAERERRRELLLTGPGLEE	49
27.9527	26.3025	27.3943	27.4305	27.2822	27.3793	27.1206	28.0426	27.4029	-0.601143	-1.29174	-0.820427	-0.630136	-0.603231	-0.783045	-1.14564	-0.546001	-1.13457	C-terminal tryptic	20	6.06e-17	150.16	14	0	2	21	0.213328	1	-0.305573	-0.465759	0.223444	0.955125	-0.158036	-0.420104	0.0452678	1	0.0376377	0.0979789	0.585183	1	0.269936	0.882648	AAAAPGPVELGFAEEAPAWR	P46718	P46718	Pdcd2	Programmed cell death protein 2	______________________________	GPVELGFAEEAPAWRLRSEQFPSKVGGRPA	53
28.7757	28.1798	28.8472	27.814	28.5801	28.8803	28.3965	28.2553	28.7532	-3.30322	-3.66838	-2.97523	-3.87164	-3.23235	-2.97239	-3.59046	-3.68252	-3.22511	C-terminal tryptic	20	1.91e-74	238.43	30	0	2	21	0.197286	1	0.132528	0.369897	0.0423548	1	-0.0435429	-0.0966921	0.306737	1	0.18375	0.533998	0.176989	1	0.140571	0.350126	AAAAQLSLTQLSSGNPVYEK	P42567	P42567	Eps15	Epidermal growth factor receptor substrate 15	______________________________	LSLTQLSSGNPVYEKYYRQVEAGNTGRVLA	54
29.6195	29.2657	29.5577	29.5337	29.451	29.6889	29.5374	29.2065	29.7884	-3.05577	-3.30221	-3.0033	-3.02965	-3.25025	-3.07287	-2.806	-3.30431	-2.9323	Tryptic	25	1.27e-72	206.06	25	0	238	262	0.0510098	1	-0.0297979	-0.09908	0.0921082	1	0.0471141	0.16685	0.238061	1	-0.106225	-0.385333	0.249612	1	-0.103388	-0.391492	AAAASAAEAGIATPGTEDSDDALLK	O35226;O35226-4	O35226	Psmd4	26S proteasome non-ATPase regulatory subunit 4	SMEEQRQRQEEEARRAAAASAAEAGIATPG	IATPGTEDSDDALLKMTINQQEFGRPGLPD	55
25.8692	26.327	26.17	25.996	26.269	26.3836	26.0533	26.0148	26.0459	-0.105169	-0.105173	-0.10516	-0.134533	-0.105165	-0.105177	-0.105175	-0.137659	-0.0433235	C-terminal tryptic	17	2.41e-39	188.96	11	0	2	18	0.246703	1	0.0840861	0.358091	0.703643	0.813882	0.178225	0.826814	0.129864	1	-0.00978152	-0.0766164	0.266532	1	-0.0195726	-0.151316	AAAASESLSSGGPGAVR	Q3UPE3-2;Q3UPE3	Q3UPE3-2	Rmi2	RecQ-mediated genome instability protein 2	______________________________	AASESLSSGGPGAVRLPRLPPLKVLAGQLR	57
26.0782	26.2085	25.937	26.1427	25.9317	25.7652	NaN	26.5556	NaN	-3.36201	-3.36482	-3.4944	-2.57001	-2.92377	-2.9001	NaN	-2.91057	NaN	Tryptic	18	2.29e-08	128.28	7	0	142	159	0	1	-0.48099	0	0	1	-0.608999	0	0	1	-0.496506	0	0	1	0.112609	0	AAAATAPPSPGPAQPGPR	D3YXK1	D3YXK1	Samd1	Atherin	APPPAPVAAPTRAPRAAAATAPPSPGPAQP	ATAPPSPGPAQPGPRAQRAAPLAAPPPAPA	58
27.5107	27.3508	28.0598	27.3635	27.9352	27.7537	27.906	27.2416	28.0287	-2.0878	-2.08329	-1.59935	-2.21226	-1.72533	-1.72154	-1.74832	-2.27459	-1.63072	Tryptic	18	4.58e-23	162.32	13	0	76	93	0.0932715	1	-0.085036	-0.199907	0.0476555	1	-0.0413227	-0.104082	0.0523689	1	-0.0389373	-0.109423	0.00233644	1	-0.00183423	-0.00514663	AAAATETSSVFADPVISK	Q80X85	Q80X85	Mrps7	28S ribosomal protein S7, mitochondrial	EEKYDQELKKTQFIKAAAATETSSVFADPV	ATETSSVFADPVISKFTNMMMKGGNKVLAR	59
26.5283	27.877	NaN	28.0476	28.2534	NaN	27.1291	27.4073	28.3711	-2.70965	-2.21032	NaN	-2.02659	-1.82935	NaN	-2.96802	-3.07444	-2.0248	C-terminal tryptic	8	0.0022628	202.71	7	0	2	9	0.23708	0.997517	-0.433206	-0.542168	0.429156	0.808909	0.51465	0.869592	0.181273	1	0.2291	0.402556	0.745157	1	0.761118	1.41774	AAAATGLR	Q9CQZ5	Q9CQZ5	Ndufa6	NADH dehydrogenase [ubiquinone] 1 alpha subcomplex subunit 6	______________________________	______________________________	60
23.672	24.3362	26.6176	26.2587	26.9611	NaN	24.4725	24.7891	25.4065	-6.30209	-5.34778	-3.09981	-3.15412	-2.75084	NaN	-5.23098	-5.01762	-4.13902	C-terminal tryptic	11	6.57e-05	135.83	11	0	2	12	0.00495477	1	-0.0141163	-0.0136621	1.52616	0.282765	1.72051	3.18421	0.0408068	1	-0.120693	-0.109093	1.5627	0.970007	1.84339	3.31057	AAAATMAAAAR	Q8C754;Q8C754-2	Q8C754	Vps52	Vacuolar protein sorting-associated protein 52 homolog	______________________________	______________________________	61
24.771	25.3771	26.3649	NaN	25.227	25.1812	25.8005	25.6172	26.333	-7.64466	-7.12986	-6.1188	NaN	-7.51744	-7.35255	-6.95359	-7.07483	-6.14037	C-terminal tryptic	23	1.05e-27	154.84	8	0	258	280	0.332243	0.977257	-0.41254	-0.674407	1.08238	0.473349	-0.712755	-1.88719	0.170409	1	-0.24151	-0.379937	0.794536	1	-0.712066	-1.47214	AAAATTTATTTTTSGGHPLEFLR	P54728	P54728	Rad23b	UV excision repair protein RAD23 homolog B	PQAVSTGTPQSPAVAAAAATTTATTTTTSG	TTTTTSGGHPLEFLRNQPQFQQMRQIIQQN	62
29.9909	29.5513	29.7133	29.8771	30.2148	30.0343	30.0602	29.2727	29.7288	-3.61826	-3.81788	-3.76114	-3.7113	-3.59466	-3.62313	-3.51713	-4.10282	-3.88864	C-terminal tryptic	10	0.00019738	176.4	29	0	2	11	0.0876405	1	0.0646159	0.178554	0.645719	0.734585	0.354844	1.01897	0.223778	1	0.103767	0.369138	0.480458	1	0.193166	0.703294	AAAAVVEFQR	Q8BG32	Q8BG32	Psmd11	26S proteasome non-ATPase regulatory subunit 11	______________________________	______________________________	64
30.0948	29.6427	29.8253	29.7417	29.4739	29.6291	29.7997	29.7218	29.324	-2.04136	-2.49086	-2.27239	-2.45945	-2.72366	-2.60392	-2.31933	-2.3523	-2.68156	C-terminal tryptic	13	1.32e-05	130.41	9	0	2	14	0.534115	0.953308	0.239107	0.80414	0.000584959	1	-0.000298818	-0.00112126	0.453278	1	0.182865	0.667821	0.448969	1	-0.144609	-0.606099	AAAAVVVPAEWIK	B1AZI6	B1AZI6	Thoc2	THO complex subunit 2	______________________________	______________________________	65
29.7892	27.7677	29.3931	29.3309	26.014	28.8677	29.441	29.5082	29.6566	-0.331785	-1.79661	-0.337736	-0.481564	-3.91055	-0.830854	-0.166716	-0.284145	-0.310961	Tryptic	15	2.04e-29	196.38	31	0	6	20	0.37174	0.963585	-0.551922	-0.76468	0.635411	0.629182	-1.46442	-1.28564	0.508382	1	-0.568103	-0.964038	0.612025	1	-1.48705	-1.24925	AAADADVSLHNFSAR	P0C7N9	P0C7N9	Psmg4	Proteasome assembly chaperone 4	______________________________	AAADADVSLHNFSARLWEQLVHFHVMRLTD	68
29.7761	29.3582	29.4478	30.0251	29.7674	29.3351	30.1241	30.1127	29.4924	-3.38279	-3.80489	-3.86541	-3.35289	-3.66444	-3.98747	-3.24014	-3.22279	-3.74295	Tryptic	10	0.00025664	147.19	9	0	8	17	0.71535	0.891448	-0.382387	-1.11059	0.278028	0.928831	-0.200562	-0.514303	0.546966	1	-0.282401	-0.860107	0.459252	1	-0.266307	-0.760201	AAADDGEEPK	P28352	P28352	Apex1	DNA-(apurinic or apyrimidinic site) lyase;DNA-(apurinic or apyrimidinic site) lyase, mitochondrial	______________________________	KRGKKAAADDGEEPKSEPETKKSKGAAKKT	70
29.1495	NaN	27.5441	28.9615	28.0024	27.3231	27.4786	28.0925	28.9568	-2.84657	NaN	-4.48117	-2.85788	-3.70975	-4.44841	-4.46082	-3.54711	-2.96201	Tryptic	10	0.0012883	122.13	15	0	336	345	0.0719086	1	0.170836	0.186695	0.0427648	1	-0.0802943	-0.108495	0.00279016	1	-0.00722663	-0.00777457	0.00797196	1	-0.0153662	-0.020948	AAADFATHGK	Q8VDP3;Q8VDP3-3;Q8VDP3-2	Q8VDP3	Mical1	Protein-methionine sulfoxide oxidase MICAL1	GKANVVPEALQRFARAAADFATHGKLGKLE	QRFARAAADFATHGKLGKLEFAQDARGRPD	72
29.488	29.4805	29.2862	28.9284	30.035	29.1147	30.3737	30.0186	29.8707	-5.60529	-5.44379	-5.41718	-6.12498	-4.95959	-5.74146	-4.73838	-4.91698	-4.99356	C-terminal tryptic	20	2.06e-67	216.46	45	0	2	21	1.82881	0.582991	-0.669411	-2.54335	0.911015	0.539321	-0.728324	-1.53913	2.4955	1	-0.605783	-3.09454	0.968067	1	-0.725708	-1.60861	AAADGDDSLYPIAVLIDELR	Q76MZ3	Q76MZ3	Ppp2r1a	Serine/threonine-protein phosphatase 2A 65 kDa regulatory subunit A alpha isoform	______________________________	DDSLYPIAVLIDELRNEDVQLRLNSIKKLS	73
30.9202	30.1377	29.9916	29.6672	29.2457	29.249	29.9642	30.1049	30.1084	-0.327553	-1.95906	-1.78131	-0.990662	-1.43719	-1.68254	-1.66041	-1.58355	-1.66441	Tryptic	14	5.99e-20	164.65	52	0	33	46	0.424742	0.967757	0.290699	0.741267	1.9808	0.286582	-0.67183	-2.71123	0.20974	1	0.280149	0.45373	0.580557	1	0.265994	0.874333	AAADLMAYCEAHAK	P63213	P63213	Gng2	Guanine nucleotide-binding protein G(I)/G(S)/G(O) subunit gamma-2	QLKMEANIDRIKVSKAAADLMAYCEAHAKE	KAAADLMAYCEAHAKEDPLLTPVPASENPF	75
NaN	24.5025	24.4628	23.5522	25.4227	25.0757	NaN	25.7267	24.0932	NaN	-5.03989	-5.21702	-6.70021	-4.55437	-4.98499	NaN	-4.38362	-5.98594	Tryptic	18	0.00030352	84.859	8	0	289	306	0.184998	1	-0.427304	-0.465979	0.0816432	1	-0.226451	-0.213731	0.02198	1	0.056325	0.062166	0.0759286	1	-0.22841	-0.201131	AAADSDPNLDPLMNPHIR	Q9DB43	Q9DB43	Zfpl1	Zinc finger protein-like 1	LGFLALLALMSRLGRAAADSDPNLDPLMNP	DSDPNLDPLMNPHIRVGPS___________	77
25.7162	25.6478	NaN	NaN	25.7721	25.4536	26.5882	26.0473	25.9524	-3.94703	-3.93427	NaN	NaN	-3.66373	-3.90764	-3.2332	-3.67929	-3.62092	C-terminal tryptic	14	1.94e-19	162.26	6	0	2	15	0.856179	0.838968	-0.513975	-1.44002	0.88477	0.57471	-0.583118	-1.52706	1.00885	1	-0.429516	-1.5297	0.572189	1	-0.274553	-0.908231	AAADTCGAGTLSSR	Q9ER73	Q9ER73	Elp4	Elongator complex protein 4	______________________________	MAAADTCGAGTLSSRSVASEAGQGGTSSFQ	78
26.9739	28.7239	29.1278	28.669	28.948	29.1977	28.5037	28.5799	28.6537	-5.88934	-4.40933	-3.98926	-4.38738	-4.24856	-4.01394	-4.42986	-4.51084	-4.55215	Tryptic	15	1.4e-29	197.06	22	0	1106	1120	0.173783	1	-0.30391	-0.398601	1.06324	0.593279	0.35914	1.38803	0.173892	1	-0.265029	-0.391261	1.15157	1	0.280987	1.30846	AAADTLQGPMQAAYR	Q3UJB9;Q3UJB9-2	Q3UJB9	Edc4	Enhancer of mRNA-decapping protein 4	SKLLKSKNLTDAIARAAADTLQGPMQAAYR	AAADTLQGPMQAAYREAFQSVVLPAFEKSC	79
28.1999	28.6399	28.8354	28.3975	28.7266	29.5634	29.0308	28.7522	29.0474	-5.80041	-5.30049	-5.31227	-5.48138	-5.48791	-4.60383	-4.97888	-5.34463	-5.03923	C-terminal tryptic	22	8.84e-34	171.46	45	0	2	23	0.847934	0.864173	-0.38508	-1.23853	0.0452025	1	-0.047622	-0.103523	0.810591	1	-0.350143	-1.16767	0.0785371	1	-0.0701262	-0.169109	AAAEAANCIMEVSCGQAESSEK	Q9JIF0-2	Q9JIF0-2	Prmt1	Protein arginine N-methyltransferase 1	______________________________	CIMEVSCGQAESSEKPNAEDMTSKDYYFDS	80
NaN	24.0905	23.9461	23.5878	NaN	NaN	24.3718	23.7667	24.6198	NaN	-3.31796	-3.40475	-2.52145	NaN	NaN	-3.14834	-4.02969	-3.75334	Tryptic	11	0.0001276	131.5	7	0	550	560	0.275434	0.997272	-0.234473	-0.543406	0	1	-0.664924	0	0.333345	1	0.282433	0.645505	0	1	1.12234	0	AAAEAVLEAFR	Q7TME2	Q7TME2	Spag5	Sperm-associated antigen 5	CEEARHSKEMALKGKAAAEAVLEAFRAHAS	LKGKAAAEAVLEAFRAHASQRISQLEQGLT	81
24.8686	24.9818	24.9696	24.3802	24.1648	NaN	25.1988	NaN	25.0038	-0.206991	-0.206995	-0.206997	-0.207001	-0.206957	NaN	-0.206999	NaN	-0.206972	C-terminal tryptic	15	5.47e-15	161.62	7	0	2	16	0.801577	0.946477	-0.161343	-0.866597	1.53196	0.328177	-0.828858	-3.37908	0.350168	1	-8.9e-06	-8.9e-05	0.0866098	1	6.68e-06	6.67e-05	AAAEEEDGGPEGPNR	O35445	O35445	Rnf5	E3 ubiquitin-protein ligase RNF5	______________________________	AAAEEEDGGPEGPNRERGGASATFECNICL	82
27.731	28.0254	25.1174	27.7638	28.2006	28.3854	26.208	28.5774	26.3162	-1.18887	-0.899864	-3.51957	-1.24026	-0.917276	-0.67185	-3.22482	-0.660177	-2.83817	Tryptic	25	6.68e-42	171.71	15	0	20	44	0.0210147	1	-0.0759226	-0.0582015	0.611844	0.657224	1.08271	1.21097	0.117486	1	0.37162	0.297043	0.729296	1	1.29792	1.41839	AAAEEPQEAAAASDGTAESGVQPAK	Q7TND5	Q7TND5	Rpf1	Ribosome production factor 1	GEKSVGGGKRGLKRKAAAEEPQEAAAASDG	AASDGTAESGVQPAKAAAFPPGFSISEIKN	85
26.737	24.4377	27.0588	25.4661	24.9203	27.1369	26.7174	NaN	NaN	-1.29897	-3.29067	-0.820154	-2.604	-2.95283	-1.06452	-0.99987	NaN	NaN	Tryptic	23	1.45e-10	112.37	10	0	1353	1375	0	1	-0.639571	0	0	1	-0.876289	0	0	1	-0.803394	0	0	1	-1.20725	0	AAAELALSCLPHAHALNPNEIQR	Q3UHH1-3;Q3UHH1;Q3UHH1-2;Q3UHH1-4	Q3UHH1-3	Zswim8	Zinc finger SWIM domain-containing protein 8	LADRASRARDSNMVRAAAELALSCLPHAHA	CLPHAHALNPNEIQRALVQCKEQDNLMLEK	91
30.0785	29.7259	29.6425	29.8751	29.7269	30.0181	31.0508	30.2999	29.991	-2.12381	-2.10896	-2.30492	-2.04359	-2.0433	-1.92	-1.03748	-1.74571	-2.16178	Tryptic	20	1.28e-108	274.24	28	0	401	420	0.858882	0.821935	-0.631617	-1.42938	0.815631	0.609212	-0.573874	-1.348	0.727394	1	-0.530907	-1.22278	0.462416	1	-0.353975	-0.821747	AAAELLQSQGSQAGGSQTLK	Q9R1T4-2;Q9R1T4-3;Q9R1T4	Q9R1T4-2	2023-09-06	Septin-6	KKCLDEEMNAFKQRKAAAELLQSQGSQAGG	LQSQGSQAGGSQTLKRDKEKKN________	92
26.695	27.347	27.7312	27.4304	27.1711	27.1584	27.4887	26.1283	27.5074	-2.00616	-1.30744	-1.36553	-1.24323	-1.38052	-1.18315	-1.62595	-2.57475	-1.19462	Tryptic	9	0.0049298	122.18	17	0	294	302	0.146836	1	0.216239	0.333863	0.17234	0.966766	0.211817	0.374811	0.197384	1	0.238729	0.422488	0.572004	1	0.529472	1.03453	AAAETVVPR	Q9ESJ4	Q9ESJ4	Nckipsd	NCK-interacting protein with SH3 domain	LEAQDALSPETTEEKAAAETVVPRTIGAEL	ETTEEKAAAETVVPRTIGAELMELVRRNTG	95
27.9322	27.7217	28.9815	28.1481	27.5345	28.443	28.2774	27.498	28.6871	-4.32601	-4.35135	-3.52137	-4.09301	-4.64347	-3.904	-3.64411	-4.31204	-3.30727	Tryptic	14	1.18e-19	166.69	26	0	91	104	0.037391	1	0.0576604	0.0925676	0.0909887	1	-0.112287	-0.208098	0.317746	1	-0.311769	-0.62129	0.550133	1	-0.459021	-0.978127	AAAEVGINSETIVK	P18155	P18155	Mthfd2	Bifunctional methylenetetrahydrofolate dehydrogenase/cyclohydrolase, mitochondrial;NAD-dependent methylenetetrahydrofolate dehydrogenase;Methenyltetrahydrofolate cyclohydrolase	GDNPASHSYVLNKTRAAAEVGINSETIVKP	RAAAEVGINSETIVKPASVSEEELLNSIRK	97
29.5633	29.3516	29.0317	29.2267	29.2365	29.0058	29.614	29.2616	29.2778	-4.15785	-4.20077	-4.52349	-4.28292	-4.26667	-4.26326	-4.11592	-4.39447	-4.34933	Tryptic	14	7.97e-14	158.06	9	0	59	72	0.131747	1	-0.0689494	-0.235711	0.764287	0.758242	-0.228142	-0.961158	0.0171947	1	-0.00746282	-0.0305721	0.0627452	1	0.0156256	0.0837705	AAAEVNQEYGLDPK	P97807-2;P97807	P97807-2	Fh	Fumarate hydratase, mitochondrial	RMPIPVIQAFGILKRAAAEVNQEYGLDPKI	RAAAEVNQEYGLDPKIASAIMKAADEVAEG	98
30.3018	29.7548	28.0665	27.72	28.0903	28.6451	30.5269	30.0743	30.0484	-6.55414	-7.03717	-8.75518	-9.01619	-8.85332	-8.28704	-6.35309	-6.83225	-6.98365	Tryptic	15	3.38e-21	172.34	46	0	2477	2491	0.53829	0.900298	-0.842192	-1.06548	2.57602	0.202538	-2.06478	-5.03022	0.449885	1	-0.725833	-0.91368	2.62345	0.950436	-1.99585	-5.09859	AAAFEDQENETVVVK	P26039	P26039	Tln1	Talin-1	AVKRASDNLVKAAQKAAAFEDQENETVVVK	AAAFEDQENETVVVKEKMVGGIAQIIAAQE	99
NaN	27.5021	NaN	NaN	27.7644	NaN	29.584	27.6859	28.7673	NaN	-3.53923	NaN	NaN	-3.03469	NaN	-1.59167	-3.44207	-2.48275	Tryptic	9	0.017537	154.31	0	0	163	171	0	1	-1.17696	0	0	1	-0.914668	0	0	1	-1.03373	0	0	1	-0.529189	0	AAAFEQLQK	Q9CZW5	Q9CZW5	Tomm70a	Mitochondrial import receptor subunit TOM70	PTEKNVDLSTFYQNRAAAFEQLQKWKEVAQ	TFYQNRAAAFEQLQKWKEVAQDCTKAVELN	100
24.0998	NaN	23.4767	23.4913	23.657	23.1543	23.5876	NaN	NaN	-10.3451	NaN	-10.8776	-10.9103	-10.8933	-11.3343	-10.8304	NaN	NaN	C-terminal tryptic	18	4.35e-05	97.911	6	0	839	856	0	1	0.200634	0	0	1	-0.153397	0	0	1	0.219051	0	0	1	-0.215558	0	AAAFLNENLPESIFGAPK	Q921M3	Q921M3	Sf3b3	Splicing factor 3B subunit 3	VEAAGEDERELAAEMAAAFLNENLPESIFG	FLNENLPESIFGAPKAGNGQWASVIRVMNP	102
25.0026	NaN	NaN	26.3053	26.7878	26.9104	25.2488	24.7272	23.9403	-3.82652	NaN	NaN	-3.97796	-3.78029	-3.51217	-3.28973	-3.46746	-4.59164	N-terminal tryptic	14	0.0035739	80.165	7	0	949	962	0	1	0.363774	0	2.0628	0.213143	2.02907	3.88117	0	1	-0.0435766	0	0.0202781	1	0.0261358	0.0493727	AAAFSPADHDDFVI	Q921I6	Q921I6	Sh3bp4	SH3 domain-binding protein 4	LTGTLILVNSLDILRAAAFSPADHDDFVI_	RAAAFSPADHDDFVI_______________	104
26.1533	26.1223	26.0047	26.3743	25.7036	NaN	25.874	26.7729	25.7055	-4.17049	-4.23146	-4.3947	-3.88877	-4.73335	NaN	-4.26957	-3.48227	-4.40771	Tryptic	14	1.28e-13	155.58	7	0	345	358	0.0240666	1	-0.0240606	-0.05539	0.0534847	1	-0.0785208	-0.131882	0.290202	1	-0.212365	-0.536417	0.198339	1	-0.257875	-0.439034	AAAGAAAAAGGFQR	E9Q4N7	E9Q4N7	Arid1b	NA	MMMGPGGGGAASLSKAAAGAAAAAGGFQRF	KAAAGAAAAAGGFQRFAGQNQHPSGATPTL	105
26.5682	27.4073	26.2269	25.8532	26.4394	26.7388	27.0153	26.9947	27.1311	-3.98918	-3.35842	-4.19615	-4.00069	-4.06453	-3.6063	-3.39795	-3.48207	-3.31149	C-terminal tryptic	14	4.51e-14	159.83	23	0	2	15	0.370848	0.976795	-0.312946	-0.69041	1.25281	0.421683	-0.703268	-1.93468	0.812616	1	-0.450745	-1.26364	1.50583	1	-0.493332	-1.96141	AAAGAAATDLEVVR	Q6PD26	Q6PD26	Pigs	GPI transamidase component PIG-S	______________________________	MAAAGAAATDLEVVRGKRSALFFAAVAILL	106
29.8502	28.9528	NaN	29.7866	29.0631	29.5009	29.6678	29.392	NaN	-1.80874	-2.86251	NaN	-1.82321	-2.75873	-2.17328	-1.61452	-2.13077	NaN	C-terminal tryptic	13	1.23e-14	193.41	13	0	2	14	0.0914745	1	-0.128427	-0.225531	0.0961325	1	-0.0797548	-0.20428	0.290104	1	-0.46298	-0.674196	0.382326	1	-0.379092	-0.756043	AAAGGGAAAAAGR	P35282	P35282	Rab21	Ras-related protein Rab-21	______________________________	______________________________	108
27.2976	26.6655	NaN	26.8601	26.5727	27.4553	27.7495	27.2781	26.0311	-4.15652	-4.60066	NaN	-4.18753	-4.30686	-3.58813	-3.69943	-4.09482	-5.29561	Tryptic	14	2.49e-06	133.81	11	0	93	106	0.017622	1	-0.0380236	-0.0473829	0.0334265	1	-0.0568848	-0.0843062	0.00768359	1	-0.0153011	-0.0206404	0.251775	1	0.33578	0.533877	AAAGLGDGGGGGER	Q8BIJ7	Q8BIJ7	Rufy1	RUN and FYVE domain-containing protein 1	RATGNLSASCGSALRAAAGLGDGGGGGERA	RAAAGLGDGGGGGERAASKGQMMEERANLM	111
27.3321	27.3036	27.2735	NaN	27.4823	27.6049	26.9686	28.0682	27.7227	-3.96731	-4.16504	-4.15286	NaN	-4.20568	-4.02101	-4.42376	-3.28222	-3.6676	Tryptic	20	2.15e-27	165.51	10	0	50	69	0.364044	0.978822	-0.283444	-0.666792	0.0336873	1	-0.0429036	-0.082254	0.373017	1	-0.303876	-0.688549	0.28772	1	-0.322154	-0.598488	AAAGQESEGPAVGPPQPLGK	A2BH40;A2BH40-3	A2BH40	Arid1a	AT-rich interactive domain-containing protein 1A	GGEAAAAAAERGEMKAAAGQESEGPAVGPP	ESEGPAVGPPQPLGKELQDGAESNGGGGGG	112
29.6485	29.8223	29.6398	29.0097	29.3213	29.2666	29.6522	29.6444	29.6883	-5.60761	-5.34379	-5.68875	-5.82187	-5.58508	-5.64787	-5.62319	-5.63852	-5.77718	Tryptic	10	0.00020676	180.7	26	0	121	130	0.275858	1	0.0418866	0.260214	2.0526	0.33025	-0.462427	-2.34729	0.505307	1	0.132913	0.617984	0.0205467	1	-0.00530942	-0.0285288	AAAGQLLQWK	E9Q2M9	E9Q2M9	Wdfy4	NA	EIQQALAGKPAEQARAAAGQLLQWKSDADQ	AEQARAAAGQLLQWKSDADQDGNLLLKSVY	113
27.6668	26.9522	28.1969	27.2151	28.0903	27.8379	27.6261	27.2264	27.194	-1.02391	-1.38812	-0.554958	-1.20986	-0.389225	-0.536943	-1.08624	-1.07208	-1.2228	C-terminal tryptic	21	5.18e-75	234.82	13	0	2	22	0.264978	0.997607	0.256449	0.527141	0.548532	0.772082	0.365582	0.925859	0.218618	1	0.138044	0.399101	0.740533	1	0.415028	1.16227	AAAGSAAVSGAGTPVAGPTGR	Q9Z266	Q9Z266	Snapin	SNARE-associated protein Snapin	______________________________	AVSGAGTPVAGPTGRDLFAEGLLEFLRPAV	114
25.1845	28.1109	28.4277	28.8054	28.8453	28.5776	28.0925	28.7576	28.5538	-5.18576	-2.1069	-1.958	-1.26141	-1.26901	-1.57822	-2.18409	-1.47245	-1.75027	Tryptic	25	3.11e-41	166.06	25	0	247	271	0.511689	0.900303	-1.227	-1.06612	0.572028	0.791029	0.274745	0.875888	0.525665	1	-1.28128	-1.09309	0.868252	1	0.43272	1.30383	AAAHCAHVFTTVSQITAIEAQHLLK	Q9Z1E4	Q9Z1E4	Gys1	Glycogen [starch] synthase, muscle	EAGERQIYHRYCMERAAAHCAHVFTTVSQI	TVSQITAIEAQHLLKRKPDIVTPNGLNVKK	120
26.4637	NaN	26.8506	26.9855	27.1738	26.933	27.2982	NaN	27.3743	-3.76303	NaN	-3.38343	-3.18431	-3.19459	-3.43056	-3.08093	NaN	-3.09064	Tryptic	12	0.01489	92.112	4	0	27	38	1.12551	0.738809	-0.679111	-2.28572	1.27348	0.57235	-0.305462	-1.5387	0.906236	1	-0.487449	-1.68164	0.757935	1	-0.184037	-0.902631	AAAHHYGAQCDK	Q9DCJ5	Q9DCJ5	Ndufa8	NADH dehydrogenase [ubiquinone] 1 alpha subcomplex subunit 8	ELKVEEVKVSSAVLKAAAHHYGAQCDKTNK	VLKAAAHHYGAQCDKTNKEFMLCRWEEKDP	121
23.5904	24.3448	NaN	23.449	23.7561	23.5811	23.6843	NaN	23.65	-9.84007	-9.21188	NaN	-9.78538	-9.70487	-9.7108	-9.6393	NaN	-9.65281	C-terminal tryptic	14	0.0010751	93.258	8	0	151	164	0.292691	0.991109	0.300437	0.62902	0.23763	0.979843	-0.0717595	-0.332905	0.131307	1	0.120084	0.289942	1.09139	1	-0.0876242	-0.65478	AAAILGGVDQIHIK	P35550;Q80WS3	P35550	Fbl;Fbll1	rRNA 2-O-methyltransferase fibrillarin;rRNA/tRNA 2-O-methyltransferase fibrillarin-like protein 1	DKIEYRAWNPFRSKLAAAILGGVDQIHIKP	LAAAILGGVDQIHIKPGAKVLYLGAASGTT	122
23.2185	27.7021	27.5921	23.5397	NaN	NaN	NaN	NaN	NaN	-4.04533	-0.569641	-0.562904	-1.11518	NaN	NaN	NaN	NaN	NaN	Tryptic	14	5.06e-09	141.95	6	0	169	182	0	1	NaN	0	0	1	NaN	0	0	1	NaN	0	0	1	NaN	0	AAALAAAAADAPQR	Q91ZP6-2;Q91ZP6	Q91ZP6-2	Ndfip2	NEDD4 family-interacting protein 2	VATSLPTYDEAEKAKAAALAAAAADAPQRN	KAAALAAAAADAPQRNQEEDCTPRDDFSDV	125
NaN	26.0936	25.8498	24.8147	25.3837	25.7239	26.2709	25.0618	25.0113	NaN	-0.0358963	-0.226988	-0.22698	-0.36812	-0.189947	-0.559599	-0.226974	-0.460184	C-terminal tryptic	25	2.9e-07	90.475	12	0	7	31	0.394594	0.955744	0.52369	0.819248	0.103256	1	-0.140538	-0.2383	0.834168	1	0.284144	1.15585	0.613979	1	0.153903	0.724138	AAALAAAEPAPAVPQAAGSGGPTSR	Q8C0K5;Q8C0K5-2	Q8C0K5	Slc25a16	Graves disease carrier protein homolog	______________________________	PAVPQAAGSGGPTSRRDFYWLRSFLAGGIA	126
24.9854	23.6204	24.2154	NaN	24.5611	25.8753	24.7395	24.5877	NaN	-2.83986	-4.54683	-4.28927	NaN	-4.15392	-2.76711	-3.34922	-3.57339	NaN	C-terminal tryptic	15	5.78e-14	156.71	8	0	2	16	0.298698	0.983036	-0.389869	-0.635788	0.30978	0.875745	0.554596	0.728324	0.23863	1	-0.430681	-0.544502	0.000344951	1	0.000788689	0.000982901	AAALADMADLEELSR	Q9Z248-2;Q9Z248;Q9Z248-5	Q9Z248-2	Aebp2	Zinc finger protein AEBP2	______________________________	AAALADMADLEELSRLSPLSPGSPGPAARG	127
26.8328	25.4934	27.2279	26.1481	26.2984	26.5647	24.9134	26.698	27.0688	-6.17273	-7.27591	-5.60977	-6.73596	-6.64867	-6.23902	-8.08956	-6.2698	-6.04821	Tryptic	17	2.83e-06	127.56	21	0	959	975	0.125908	1	0.29132	0.307487	0.0563256	1	0.110303	0.142074	0.215563	1	0.449715	0.493674	0.146156	1	0.261304	0.341759	AAALATVNAWAEQTGMK	A2AGT5;A2AGT5-3;A2AGT5-2	A2AGT5	Ckap5	Cytoskeleton-associated protein 5	IPVITVLGDSKNNVRAAALATVNAWAEQTG	ALATVNAWAEQTGMKEWLEGEDLSEELKKE	129
27.9672	27.6319	NaN	28.1151	27.4194	27.6812	NaN	27.986	27.5079	-2.62651	-3.31553	NaN	-2.53496	-3.47057	-3.05228	NaN	-2.65926	-3.27381	Tryptic	13	4.12e-06	136.96	7	0	158	170	0.0586841	1	0.0526152	0.134224	0.00853128	1	-0.00838343	-0.0201157	0.00299323	1	-0.00448418	-0.00798416	0.0421402	1	-0.0527325	-0.101856	AAALCNVCELSGK	B2RXC1	B2RXC1	Trappc11	Trafficking protein particle complex subunit 11	KTPLPPGEDVIASERAAALCNVCELSGKSL	ERAAALCNVCELSGKSLFVLPHTDHLVGYI	131
30.4714	30.0833	30.0264	NaN	28.3916	30.0443	29.5761	29.8172	29.7017	-5.51337	-5.86135	-5.90678	NaN	-7.58974	-6.0032	-6.39558	-6.06805	-6.3535	Tryptic	9	0.0045479	159.04	13	0	79	87	1.47108	0.710871	0.495374	1.93368	0.304135	0.882211	-0.480413	-0.664994	1.47159	1	0.51188	1.9588	0.346065	1	-0.524088	-0.74233	AAALEFLNR	Q60864	Q60864	Stip1	Stress-induced-phosphoprotein 1	TVDLKPDWGKGYSRKAAALEFLNRFEEAKR	KGYSRKAAALEFLNRFEEAKRTYEEGLKHE	135
30.5696	31.1173	31.0414	31.4289	31.3468	31.7314	30.7775	31.4587	31.7939	-5.41522	-4.82738	-4.89182	-4.48085	-4.63457	-4.31605	-5.19426	-4.42663	-4.26135	Tryptic	14	5e-25	226.73	18	1	79	92	0.558319	0.921562	-0.4339	-0.975856	0.189528	0.965764	0.159036	0.377683	0.537855	1	-0.417394	-0.943431	0.190664	1	0.150257	0.373991	AAALEFLNRFEEAK	Q60864	Q60864	Stip1	Stress-induced-phosphoprotein 1	TVDLKPDWGKGYSRKAAALEFLNRFEEAKR	KAAALEFLNRFEEAKRTYEEGLKHEANNLQ	136
26.1509	26.6413	26.5493	25.7193	26.202	26.2582	25.9875	25.4779	26.5861	-0.865147	-0.353151	-0.435032	-1.22895	-0.640278	-0.402617	-1.05079	-1.15676	-0.576344	Tryptic	21	4.17e-18	150.29	14	0	28	48	0.535976	0.926233	0.430015	0.947495	0.0399859	1	0.0427024	0.0922173	0.72175	1	0.376856	1.1121	0.218974	1	0.170685	0.42291	AAALGGPEDESGAAEAHFLPR	Q6PDM1-2;Q6PDM1;Q6PDM1-4	Q6PDM1-2	Msl1	Male-specific lethal 1 homolog	APAGGNPEQRLDYERAAALGGPEDESGAAE	PEDESGAAEAHFLPRHRKLKEPGPPLASSQ	137
25.8148	26.2776	26.4112	26.0412	26.4721	26.718	26.7384	26.4478	26.4287	-6.65132	-6.13975	-5.99599	-5.94652	-5.61435	-5.39701	-5.58185	-5.94165	-6.01218	Tryptic	13	1.88e-14	174.41	16	0	821	833	0.831223	0.870107	-0.370428	-1.20803	0.225382	0.961619	-0.127834	-0.397338	0.805838	1	-0.417126	-1.22909	0.390421	1	0.1926	0.625215	AAALVLQTIWGYK	P30999;P30999-2;P30999-3	P30999	Ctnnd1	Catenin delta-1	VLINKSGNRSEKEVRAAALVLQTIWGYKEL	VRAAALVLQTIWGYKELRKPLEKEGWKKSD	139
30.4014	29.8554	30.2733	30.1774	30.1586	24.4729	28.0226	30.2458	29.9354	-2.77352	-3.13318	-2.96404	-2.98139	-3.45609	-8.74216	-5.09525	-2.82593	-3.15779	Tryptic	10	0.00028175	170.73	16	0	235	244	0.470093	0.9247	0.775433	0.95215	0.217889	0.923793	-1.13166	-0.533391	0.441812	1	0.73608	0.902912	0.277868	1	-1.36689	-0.658043	AAAMANNLQK	Q8VH51;Q8VH51-2;Q8VH51-3	Q8VH51	Rbm39	RNA-binding protein 39	GVPIIVQASQAEKNRAAAMANNLQKGSAGP	AEKNRAAAMANNLQKGSAGPMRLYVGSLHF	140
29.3782	28.8697	28.6446	29.7429	28.9514	28.3411	29.5043	29.2774	28.3521	-1.12539	-1.31839	-1.39486	-0.933859	-1.5397	-1.71223	-1.06316	-1.09587	-1.8049	C-terminal tryptic	18	2.91e-42	194.24	16	0	2	19	0.0678448	1	-0.0804291	-0.156528	0.0203268	1	-0.0327911	-0.0514428	0.0566002	1	0.0417633	0.117671	0.0769995	1	-0.0739524	-0.168833	AAAMDVDTPSGTNSGAGK	P62878	P62878	Rbx1	E3 ubiquitin-protein ligase RBX1;E3 ubiquitin-protein ligase RBX1, N-terminally processed	______________________________	MDVDTPSGTNSGAGKKRFEVKKWNAVALWA	141
26.8062	27.5486	26.1965	28.1817	28.0821	27.3186	27.5154	27.7012	26.6084	-3.69736	-2.6395	-3.84298	-2.49501	-2.40901	-2.73472	-3.05206	-2.67206	-3.54865	C-terminal tryptic	19	4.63e-24	167.89	15	1	2	20	0.339794	0.976838	-0.42455	-0.688587	0.604974	0.702042	0.585836	1.09722	0.26455	1	-0.302357	-0.543499	0.936845	1	0.544675	1.46473	AAAMDVDTPSGTNSGAGKK	P62878	P62878	Rbx1	E3 ubiquitin-protein ligase RBX1;E3 ubiquitin-protein ligase RBX1, N-terminally processed	______________________________	DVDTPSGTNSGAGKKRFEVKKWNAVALWAW	142
30.677	30.3442	30.4058	30.4323	30.234	30.2753	30.578	30.5693	29.947	-1.47592	-1.80465	-1.8834	-1.54112	-1.81371	-1.70379	-1.32184	-1.60496	-2.0679	Tryptic	9	0.0024096	163.9	20	0	96	104	0.181547	1	0.110905	0.333475	0.0827958	1	-0.0509014	-0.160336	0.0793749	1	-0.0564245	-0.160888	0.0310233	1	-0.0213095	-0.0642994	AAANEQLTR	Q9CRB9	Q9CRB9	Chchd3	MICOS complex subunit Mic19	HQRRLKQARDLERERAAANEQLTRAVLRER	DLERERAAANEQLTRAVLRERISSEEERMK	144
28.4501	28.2197	28.3061	28.7107	NaN	NaN	28.6185	28.0431	NaN	-1.48853	-1.58761	-1.63293	-1.49668	NaN	NaN	-1.39283	-1.82167	NaN	Tryptic	11	0.004209	89.886	7	0	80	90	0.00765291	1	-0.0054973	-0.0165919	0	1	0.379886	0	0.0765421	1	0.0375621	0.139619	0	1	0.110573	0	AAAPADVGEER	Q8K3A9	Q8K3A9	Mepce	7SK snRNA methylphosphate capping enzyme	GGGPQAQAHGEPHGRAAAPADVGEERRGGG	PHGRAAAPADVGEERRGGGGTDLGPPAPPR	152
27.1933	26.9863	27.3495	27.0538	27.3589	27.4822	27.9923	27.589	26.4686	-3.32024	-3.46637	-2.98922	-3.13124	-2.92998	-2.22952	-2.5558	-2.88377	-3.94341	C-terminal tryptic	9	0.0055906	119.56	9	0	2	10	0.137071	1	-0.17362	-0.305791	0.0370185	1	-0.0516834	-0.0901606	0.106957	1	-0.130952	-0.241668	0.295113	1	0.36408	0.606794	AAAPAGVGR	Q8R344	Q8R344	Ccdc12	Coiled-coil domain-containing protein 12	______________________________	______________________________	154
26.3268	NaN	NaN	NaN	26.2504	25.8763	26.0551	26.465	26.7419	-4.18672	NaN	NaN	NaN	-4.03847	-3.8354	-4.49298	-4.00775	-3.67017	C-terminal tryptic	16	0.00046388	87.001	6	1	2	17	0	1	-0.0938708	0	0.509221	0.790786	-0.357318	-0.909539	0	1	-0.129749	0	0.136381	1	0.120036	0.287554	AAAPAGVGRLEEEALR	Q8R344	Q8R344	Ccdc12	Coiled-coil domain-containing protein 12	______________________________	AAPAGVGRLEEEALRRKERLKALREKTGRK	155
31.5697	32.4818	31.824	33.2005	32.3792	32.3856	31.9781	32.4352	32.414	-3.62401	-2.72586	-3.64833	-2.39512	-3.02062	-2.96571	-3.48752	-2.90455	-2.97665	Tryptic	22	1.15e-51	189.69	42	0	254	275	0.43907	0.960704	-0.317255	-0.773948	0.53873	0.772395	0.37933	0.923491	0.232151	1	-0.209824	-0.461485	0.534593	1	0.329092	0.886076	AAAPAPEEEMDECEQALAAEPK	Q9D8N0	Q9D8N0	Eef1g	Elongation factor 1-gamma	EEKQKPQAERKEEKKAAAPAPEEEMDECEQ	EEMDECEQALAAEPKAKDPFAHLPKSTFVL	157
26.8564	26.5177	26.4768	26.992	27.2719	26.6911	26.7167	25.9479	25.7402	-3.05003	-3.12892	-3.14096	-3.1542	-3.00256	-3.28224	-2.88875	-3.18808	-3.23008	C-terminal tryptic	16	1.61e-09	143.97	10	0	2	17	0.684126	0.883505	0.48203	1.14648	1.17189	0.424682	0.850078	1.92729	0.0128787	1	-0.00433286	-0.0205172	0.119319	1	-0.0440286	-0.187779	AAAPATLALDPQPQEK	Q91WG2;Q91WG2-2	Q91WG2	Rabep2	Rab GTPase-binding effector protein 2	______________________________	AAPATLALDPQPQEKQKDASESSELSRLRA	159
27.1328	27.3094	27.317	27.0968	26.4163	27.3812	26.4545	27.4791	26.552	-2.90362	-2.6103	-2.67243	-2.88219	-3.53571	-2.57231	-3.75795	-2.67178	-3.6719	Tryptic	19	1.13e-09	134.61	23	0	24	42	0.568429	0.921317	0.42454	0.982753	0.113849	0.998883	0.136232	0.255013	0.82188	1	0.638428	1.38836	0.340808	1	0.370474	0.67407	AAAPVQAVEPTPASPWTQR	Q9JJY4	Q9JJY4	Ddx20	Probable ATP-dependent RNA helicase DDX20	PAALTTSESTMAAERAAAPVQAVEPTPASP	VQAVEPTPASPWTQRTAHDIGGPRTRTGDV	165
27.7902	27.5841	NaN	28.5828	NaN	25.1541	28.4311	25.4386	27.7862	-2.13646	-2.388	NaN	-1.40038	NaN	-4.83265	-1.96859	-4.72178	-2.56808	C-terminal tryptic	10	0.0030449	110.87	10	0	2	11	0.144433	1	0.46852	0.36707	0.0690688	1	-0.350197	-0.190826	0.299114	1	0.823918	0.696323	0.00583178	1	-0.0303688	-0.0171231	AAAQAVEEMR	P52432	P52432	Polr1c	DNA-directed RNA polymerases I and III subunit RPAC1	______________________________	______________________________	166
27.7798	28.4491	28.0542	28.4288	28.4166	28.9932	28.4419	28.2115	28.7817	-5.58292	-4.71115	-5.18487	-4.93672	-5.10283	-4.44868	-4.96848	-5.06348	-4.57381	Tryptic	12	0.0002808	122.26	21	0	280	291	0.684214	0.896904	-0.384015	-1.08096	0.206217	0.964475	0.134514	0.381966	0.423599	1	-0.291056	-0.740224	0.0547015	1	0.0391808	0.112909	AAAQCYIDLIIK	Q9JIF7	Q9JIF7	Copb1	Coatomer subunit beta	AGTLVTLSSAPTAIKAAAQCYIDLIIKESD	AIKAAAQCYIDLIIKESDNNVKLIVLDRLV	167
28.2822	27.6545	27.3036	27.49	27.5228	27.5722	28.6369	27.5786	27.8199	-1.56824	-2.07037	-2.21828	-1.82312	-2.18034	-1.61827	-1.37759	-2.09063	-1.86631	Tryptic	14	1.21e-34	242.59	25	0	219	232	0.243668	1	-0.265021	-0.500506	0.684849	0.680756	-0.483491	-1.14813	0.237907	1	-0.174118	-0.448628	0.13192	1	-0.0957343	-0.260865	AAAQFLTSTWGAQK	Q9D7Z3	Q9D7Z3	Nol7	Nucleolar protein 7	NKFLSLNNKRSPVKKAAAQFLTSTWGAQKQ	KAAAQFLTSTWGAQKQQNAKRFKKRWMAKK	171
30.8758	30.4679	30.501	28.3917	30.6691	30.4023	30.8695	28.0115	30.4061	-2.0929	-2.10961	-2.34182	-4.51683	-2.16978	-2.42553	-1.88872	-4.58867	-2.27055	Tryptic	19	3.98e-96	283.21	17	0	400	418	0.403563	0.94165	0.852525	0.856643	0.0170701	1	0.0586478	0.0472741	0.361567	1	0.734539	0.775325	0.0365811	1	-0.121401	-0.0991516	AAAQLLQSQAQQSGAQQTK	Q8C1B7-3;Q8C1B7-2;Q8C1B7	Q8C1B7-3	2023-09-11	Septin-11	KKELEEEVSNFQKKKAAAQLLQSQAQQSGA	LLQSQAQQSGAQQTKKDKDKKN________	173
24.6989	24.939	NaN	24.7946	30.2975	31.544	23.9235	23.7281	29.4214	-8.55332	-8.34541	NaN	-8.8742	-3.57571	-2.29627	-9.37928	-9.47745	-3.76474	Tryptic	8	0.011642	180.7	8	0	266	273	0.12987	1	-0.87203	-0.34732	0.499072	0.70015	3.18768	1.10318	0.134211	1	-0.908876	-0.358003	0.402908	1	2.62509	0.917764	AAAQTLER	P23492	P23492	Pnp	Purine nucleoside phosphorylase	NLEKANHMEVLDAGKAAAQTLERFVSILME	EVLDAGKAAAQTLERFVSILMESIPLPDRG	176
24.5596	25.7457	24.8887	24.5446	23.9148	25.6208	25.923	NaN	25.4238	-2.31614	-1.92409	-2.08596	-2.83193	-3.08093	-1.4903	-1.39499	NaN	-1.92009	Tryptic	11	4.56e-06	170.66	9	0	124	134	0.516133	0.92135	-0.608734	-1.02679	0.620909	0.657012	-0.980014	-1.27379	0.789494	1	-0.451186	-1.30907	0.506655	1	-0.810176	-1.05621	AAAQYYLGNVR	Q8R3H9	Q8R3H9	Ttc4	Tetratricopeptide repeat protein 4	KCADPDLNAVLYTNRAAAQYYLGNVRSSLN	YTNRAAAQYYLGNVRSSLNDVLAAKKLKPG	177
26.1343	NaN	25.7851	25.9569	25.9345	26.2136	26.0254	25.8583	25.7573	-4.68356	NaN	-4.89305	-4.36728	-4.72471	-4.28162	-4.42929	-4.62066	-4.82899	Tryptic	17	4.7e-21	162.68	8	0	236	252	0.1786	1	0.0793737	0.299864	0.579955	0.862092	0.15468	0.706728	0.390828	1	-0.161988	-0.60394	0.400218	1	0.168445	0.605612	AAASGNENIQPPPLAYK	Q8BMG7	Q8BMG7	Rab3gap2	Rab3 GTPase-activating protein non-catalytic subunit	SLFQSLRACRNQVAKAAASGNENIQPPPLA	ASGNENIQPPPLAYKKWGLQDIDTIIDHAS	180
30.9482	31.2713	30.7295	26.432	27.3997	27.3216	26.8053	26.8694	26.7384	-2.12854	-2.05204	-2.51823	-4.00691	-3.21227	-2.97118	-2.67469	-2.67763	-2.83458	Tryptic	22	5.61e-53	195.2	34	0	21	42	4.87378	0.576	4.17863	15.9576	0.324023	0.902061	0.246712	0.597848	1.494	1	0.496029	1.95514	0.98663	1	-0.667818	-1.60023	AAASGPASASAPAAEILLTPAR	Q91VK4	Q91VK4	Itm2c	Integral membrane protein 2C;CT-BRI3	FQPAVAGIKADKADKAAASGPASASAPAAE	SASAPAAEILLTPAREERPPRHRSRKGGSV	181
26.9693	26.1888	26.2244	26.6971	26.3481	26.3106	26.5932	26.6933	25.4775	-1.68983	-2.31169	-2.26975	-1.85769	-2.26526	-2.32255	-2.01721	-1.9714	-2.60147	C-terminal tryptic	10	0.0014018	121.05	10	0	2	11	0.167077	1	0.20617	0.364669	0.184124	0.963284	0.197293	0.387902	0.137609	1	0.10627	0.275805	0.0672256	1	0.0481917	0.137649	AAASGYTDLR	Q3TSG4	Q3TSG4	Alkbh5	RNA demethylase ALKBH5	______________________________	______________________________	182
27.9164	NaN	NaN	27.3876	26.7667	27.2266	25.3293	27.2923	26.7986	-2.54452	NaN	NaN	-3.13816	-3.53857	-3.16116	-4.97295	-2.82106	-3.29385	Tryptic	18	4.63e-05	97.284	9	0	499	516	0	1	1.44299	0	0.455911	0.777581	0.65358	0.910045	0	1	1.15144	0	0.2477	1	0.416655	0.544148	AAASPLGESGPSIHPHDK	Q7TSG2	Q7TSG2	Ctdp1	RNA polymerase II subunit A C-terminal domain phosphatase	AAPEHSGPQDTSGGRAAASPLGESGPSIHP	SPLGESGPSIHPHDKGSDLDTQEEGERDSL	186
25.6023	25.8961	26.4774	24.1539	26.869	26.937	NaN	NaN	26.8636	-2.31472	-1.83757	-1.78286	-4.27906	-1.43431	-1.26485	NaN	NaN	-1.88865	Tryptic	19	5.51e-61	237.59	9	0	107	125	0	1	-0.871678	0	0	1	-0.87697	0	0	1	-0.0897306	0	0	1	-0.437421	0	AAASVMCHTEPDDADDFVR	Q3TUU5	Q3TUU5	Tex30	Testis-expressed sequence 30 protein	KLAGVFLGGRSMGSRAAASVMCHTEPDDAD	VMCHTEPDDADDFVRGLICISYPLHHPKQQ	188
26.1199	NaN	NaN	26.5437	26.6183	26.8269	28.1164	26.2615	NaN	-2.14249	NaN	NaN	-2.30916	-2.05603	-2.25663	-0.299545	-1.61235	NaN	C-terminal tryptic	20	2.93e-27	162.72	7	0	2	21	0	1	-1.06902	0	0.295067	0.885061	-0.526003	-0.657586	0	1	-1.18655	0	1.05936	1	-1.25133	-2.08804	AAASVTSPGSLELLQPGFSK	P39429;P39429-2	P39429	Traf2	TNF receptor-associated factor 2	______________________________	TSPGSLELLQPGFSKTLLGTRLEAKYLCSA	189
23.0363	25.9688	26.9001	NaN	23.3944	26.8192	26.3841	26.504	NaN	-7.24356	-4.12768	-3.11346	NaN	-6.56507	-3.01736	-3.32765	-3.10496	NaN	C-terminal tryptic	22	1.87e-51	186.05	8	0	2	23	0.29871	0.976708	-1.14231	-0.712327	0.286645	0.873577	-1.33723	-0.737396	0.409403	1	-1.61193	-0.94464	0.328786	1	-1.57491	-0.838904	AAATAAAAPQQLSDEELFSQLR	Q9WU40;Q9WU40-2	Q9WU40	Lemd3	Inner nuclear membrane protein Man1	______________________________	APQQLSDEELFSQLRRYGLSPGPVTESTRP	190
27.5432	NaN	27.2374	NaN	NaN	27.0016	26.9589	26.9067	26.5878	-2.73667	NaN	-2.77614	NaN	NaN	-2.83494	-2.75284	-2.70226	-3.15553	C-terminal tryptic	23	5.17e-15	125.28	3	1	2	24	1.25377	0.727385	0.572526	1.9868	0	1	0.183846	0	0.234087	1	0.113811	0.398331	0	1	0.0352701	0	AAATAAAAPQQLSDEELFSQLRR	Q9WU40;Q9WU40-2	Q9WU40	Lemd3	Inner nuclear membrane protein Man1	______________________________	PQQLSDEELFSQLRRYGLSPGPVTESTRPV	191
26.5531	26.6569	26.4163	27.0668	NaN	NaN	NaN	NaN	NaN	-3.31785	-3.1071	-3.29961	-2.77136	NaN	NaN	NaN	NaN	NaN	C-terminal tryptic	10	0.00049265	133.23	4	0	2	11	0	1	NaN	0	0	1	NaN	0	0	1	NaN	0	0	1	NaN	0	AAATASSALK	Q9Z160	Q9Z160	Cog1	Conserved oligomeric Golgi complex subunit 1	______________________________	______________________________	192
24.4882	24.3229	NaN	24.1745	24.7593	24.5922	23.9616	NaN	23.9339	-2.67777	-2.36099	NaN	-2.95185	-2.53575	-2.47546	-2.47642	NaN	-2.65601	Tryptic	22	1.36e-06	95.419	7	0	10	31	1.49616	0.718746	0.457778	2.49084	1.0552	0.516684	0.560889	1.72704	0.0856328	1	0.0468349	0.166039	0.157573	1	-0.088136	-0.289351	AAATFNPELITHILDGSPENTR	Q9R0H0;Q9R0H0-2	Q9R0H0	Acox1	Peroxisomal acyl-coenzyme A oxidase 1	______________________________	ELITHILDGSPENTRRRREIENLILNDPDF	195
29.5442	28.9343	28.8777	28.5931	28.394	28.1753	29.0103	28.9333	28.6738	-2.75784	-3.39898	-3.13574	-3.1405	-3.15808	-3.6221	-3.00278	-3.07613	-3.41368	Tryptic	25	2.76e-42	172.61	25	0	198	222	0.448129	0.969127	0.246259	0.732069	1.42958	0.435792	-0.48501	-1.88107	0.106948	1	0.0666784	0.205159	0.284632	1	-0.142697	-0.472236	AAATLAAVSGTPGLGAQPAELGTHK	E9Q1P8	E9Q1P8	Irf2bp2	Interferon regulatory factor 2-binding protein 2	VPLVNGSAALGLSGRAAATLAAVSGTPGLG	TPGLGAQPAELGTHKRPASVSSAAAEHEAR	197
27.275	27.1473	26.9922	26.8615	27.0215	27.0632	27.1181	NaN	27.0081	-3.24127	-3.3392	-3.67107	-3.45735	-3.3548	-3.2386	-3.3968	NaN	-3.56321	C-terminal tryptic	11	2.92e-06	169.12	5	0	2	12	0.255826	1	0.0750634	0.351987	0.365275	0.955764	-0.0810404	-0.428005	0.125644	1	0.0628265	0.225195	0.530446	1	0.129753	0.640845	AAATLSFGPER	Q80TM9;Q80TM9-2;Q80TM9-6;Q80TM9-4;Q80TM9-5;Q80TM9-7	Q80TM9	Nisch	Nischarin	______________________________	______________________________	198
32.0425	32.4397	32.4477	31.9924	31.2348	31.8508	NaN	30.3104	30.332	-1.66199	-1.15853	-1.30119	-1.55965	-2.17733	-1.51478	NaN	-1.96596	-1.82515	Tryptic	13	1.28e-18	227.88	15	0	145	157	2.85092	0.41592	1.98875	7.28871	1.70558	0.2666	1.37142	3.42575	1.09599	1	0.521649	1.73648	0.192845	1	0.144968	0.38058	AAATPESQEPQAK	P28667	P28667	Marcksl1	MARCKS-related protein	EMSACSDEGTAQEGKAAATPESQEPQAKGA	GKAAATPESQEPQAKGAEASAASKEGDTEE	199
NaN	NaN	25.5263	24.0846	25.4415	25.9876	24.5896	NaN	24.2722	NaN	NaN	-4.12733	-5.52977	-4.32183	-3.70979	-4.74454	NaN	-5.2128	C-terminal tryptic	21	0.00027577	68.809	8	0	2	22	0	1	1.09536	0	0.408084	0.803507	0.740303	0.88144	0	1	0.85135	0	0.247431	1	0.458209	0.564299	AAATPTETPAPEGSGLGMDAR	Q7TSV4	Q7TSV4	Pgm2	Phosphoglucomutase-2	______________________________	ETPAPEGSGLGMDARLDQETAQWLRWDQNP	201
27.2706	27.1056	26.3396	27.1174	27.056	27.0285	26.6974	27.2171	26.7094	-6.99194	-7.10181	-7.98534	-7.21894	-7.40133	-7.39588	-7.45752	-7.16912	-7.67507	Tryptic	21	2.26e-29	172.23	11	1	63	83	0.0309295	1	0.0306714	0.0706625	0.48365	0.862462	0.192722	0.705249	0.0751711	1	0.0742111	0.16606	0.236534	1	0.0951894	0.368517	AAATQPDGKDTPDEPWAFPAR	Q78PY7	Q78PY7	Snd1	Staphylococcal nuclease domain-containing protein 1	QINLSNIRAGNLARRAAATQPDGKDTPDEP	DGKDTPDEPWAFPAREFLRKKLIGKEVCFT	202
25.6127	24.8248	24.2737	26.0916	24.9242	24.6125	24.9935	24.6888	25.0361	-9.77579	-10.3518	-10.8157	-9.21763	-10.4087	-10.5678	-10.3638	-10.4221	-10.2023	C-terminal tryptic	16	9.74e-07	135.8	10	0	282	297	0.00192921	1	-0.00238546	-0.0047364	0.260937	0.921396	0.303328	0.538523	0.0161354	1	0.014979	0.0367243	0.242301	1	0.264687	0.498408	AAATTAAPAAAAAPAK	P14869	P14869	Rplp0	60S acidic ribosomal protein P0	AFLADPSAFAAAAPAAAATTAAPAAAAAPA	AATTAAPAAAAAPAKAEAKEESEESDEDMG	203
31.8437	31.337	31.7453	31.6329	28.5433	31.4291	29.9845	31.9699	31.505	-0.157377	-0.345634	-0.343929	0.0632744	-3.51462	-0.395029	-1.92162	0.242464	-0.467051	C-terminal tryptic	21	1.84e-58	196.11	16	0	2	22	0.324199	0.977063	0.488854	0.679669	0.205132	0.937666	-0.61802	-0.488972	0.271074	1	0.433088	0.585258	0.165219	1	-0.566725	-0.407137	AAAVAAAGAGEPLSPEELLPK	Q9CPQ3	Q9CPQ3	Tomm22	Mitochondrial import receptor subunit TOM22 homolog	______________________________	AGAGEPLSPEELLPKAEAEKAEEELEEDDD	204
27.5426	27.7938	28.4578	27.3965	NaN	28.0635	27.7839	27.6027	27.6978	-3.59654	-3.18247	-2.55355	-3.55905	NaN	-3.02929	-3.28475	-3.3014	-3.17155	Tryptic	12	0.0016545	114.51	4	0	904	915	0.353915	0.982443	0.236589	0.625918	0.0457053	1	0.0351483	0.0982914	0.175678	1	0.14171	0.349094	0.0697174	1	-0.0416028	-0.136702	AAAVALPEEELK	Q80UJ7	Q80UJ7	Rab3gap1	Rab3 GTPase-activating protein catalytic subunit	HAGRIIHKLFVNAQRAAAVALPEEELKKSG	AQRAAAVALPEEELKKSGCPEERRQTLVSD	205
25.7042	25.2387	26.1798	25.7379	25.4256	24.7493	26.0819	NaN	24.8645	-2.03492	-2.3026	-2.14631	-2.1553	-2.61437	-3.25535	-1.25513	NaN	-3.05391	C-terminal tryptic	14	7.93e-07	137.98	9	0	2	15	0.148589	1	0.234316	0.347929	0.100662	1	-0.168957	-0.244986	0.00319561	1	-0.00675996	-0.00869095	0.255294	1	-0.520488	-0.586954	AAAVAMETDDAGNR	Q9CXU1	Q9CXU1	Med31	Mediator of RNA polymerase II transcription subunit 31	______________________________	MAAAVAMETDDAGNRLRFQLELEFVQCLAN	207
26.9292	27.6297	27.483	25.6498	26.8574	27.48	26.7844	26.1733	27.2471	-5.37284	-4.70353	-4.53048	-6.0838	-4.69466	-4.31741	-5.22868	-5.83605	-4.84044	C-terminal tryptic	11	0.00016544	128.86	17	0	2	12	0.745431	0.851681	0.612357	1.28356	0.0397191	1	-0.0725447	-0.10065	0.486427	1	0.432776	0.888329	0.16667	1	0.269768	0.379829	AAAVAVAAASR	E9Q1P8	E9Q1P8	Irf2bp2	Interferon regulatory factor 2-binding protein 2	______________________________	______________________________	209
25.2774	25.0255	25.7069	26.9985	25.8092	25.1009	26.6587	25.6355	27.6966	-2.2676	-2.25204	-1.95753	-0.824165	-2.01872	-1.85736	-1.05124	-2.25506	-0.162537	C-terminal tryptic	17	3.82e-10	126.1	13	0	2	18	0.99189	0.729178	-1.32699	-1.82444	0.355322	0.841933	-0.694041	-0.760414	0.74924	1	-1.00278	-1.40313	0.225181	1	-0.410474	-0.505191	AAAVEPEVEDPLWSFVR	Q8C436;Q8C436-2	Q8C436	Vcpkmt	Protein-lysine methyltransferase METTL21D	______________________________	AVEPEVEDPLWSFVRVLEKRDGTVLRLQQY	210
29.2043	29.0517	29.2722	NaN	28.9082	NaN	28.4645	29.1571	29.0221	-4.58054	-4.70151	-4.60143	NaN	-4.95901	NaN	-5.23407	-4.62466	-4.88823	Tryptic	9	0.0026549	147.34	6	0	647	655	0.5945	0.932964	0.294859	0.916407	0	1	0.0269604	0	0.731057	1	0.287826	1.02663	0	1	-0.0433521	0	AAAVGTANK	Q64727	Q64727	Vcl	Vinculin	NFENHSGRLGATAEKAAAVGTANKSTVEGI	GATAEKAAAVGTANKSTVEGIQASVKTARE	212
25.6681	25.3683	24.7148	25.11	25.5376	25.3403	25.1411	25.1914	25.0891	-3.50677	-3.50544	-4.32609	-3.8767	-3.33282	-3.71435	-3.6786	-3.7474	-3.91655	Tryptic	17	1.04e-14	154.66	29	0	318	334	0.144027	1	0.109812	0.286724	0.674452	0.811984	0.18871	0.831168	0.00164029	1	0.00141907	0.0037117	0.325854	1	0.139563	0.505626	AAAVLINSIEAPSPPLR	P60330	P60330	Espl1	Separin	AVEERPGAVAQLLRKAAAVLINSIEAPSPP	AVLINSIEAPSPPLRALYDSCQFFLSGLER	213
29.7478	29.5857	28.9035	26.3451	29.7576	29.116	29.2947	25.9774	29.796	-1.53194	-1.64198	-2.25012	-4.63385	-1.33039	-2.00794	-1.7344	-5.27331	-1.3945	Tryptic	12	0.0002016	135.43	23	0	17	28	0.359111	0.954835	1.05627	0.796768	0.0103965	1	0.0501944	0.0296806	0.323422	1	0.992722	0.729879	0.0301986	1	0.143342	0.0844292	AAAVSDIQDLMR	Q9CR00	Q9CR00	Psmd9	26S proteasome non-ATPase regulatory subunit 9	SGEDVPHRAESSEARAAAVSDIQDLMRRKE	EARAAAVSDIQDLMRRKEEIEAEIKANYDV	217
26.6617	26.3357	26.718	25.8182	26.049	26.1167	26.2979	26.4444	26.4502	-3.37162	-3.25358	-3.30033	-3.39043	-3.14847	-3.23099	-3.41898	-3.2351	-3.17514	Tryptic	14	5.61e-05	122.42	14	0	890	903	0.604807	0.964086	0.174323	0.760732	1.75737	0.411286	-0.402862	-1.98264	0.147487	1	-0.0321039	-0.177379	0.0675848	1	0.0197722	0.097833	AAAVSLENVLLDVK	A2APV2;A2APV2-2;Q6ZPF4-2;Q6ZPF4	A2APV2	Fmnl2;Fmnl3	Formin-like protein 2;Formin-like protein 3	QQVTLFYNELHYVEKAAAVSLENVLLDVKE	KAAAVSLENVLLDVKELQRGMDLTKREYTM	219
26.9931	26.4466	26.2738	26.4478	26.5989	27.0772	26.9241	26.0328	26.079	-2.86487	-3.5129	-3.59878	-3.69966	-3.47363	-3.05926	-3.26178	-3.81728	-3.83573	C-terminal tryptic	15	1.38e-29	184.88	16	0	2	16	0.246951	1	0.225878	0.489083	0.450907	0.821191	0.362678	0.812633	0.451053	1	0.312748	0.784731	0.356168	1	0.227411	0.621759	AAAVVEEAAAGDVQR	Q8VEJ4	Q8VEJ4	Nle1	Notchless protein homolog 1	______________________________	AAAVVEEAAAGDVQRLLVQFQDEGGQLLGS	221
NaN	23.5445	NaN	23.1174	25.17	23.1157	23.1962	23.1931	24.1425	NaN	-5.55706	NaN	-6.13669	-4.09196	-6.25453	-6.18505	-6.01929	-5.12802	Tryptic	12	0.0047197	85.355	17	0	1879	1890	0	1	0.0339203	0	0.14288	0.976	0.290451	0.34015	0	1	0.220393	0	0.134645	1	0.283056	0.3235	AAAYDLLVEMVK	Q6ZQ93;Q6ZQ93-3;Q6ZQ93-2;Q6ZQ93-4	Q6ZQ93	Usp34	Ubiquitin carboxyl-terminal hydrolase 34	LKDRRQPKCKSHSCRAAAYDLLVEMVKGSV	SCRAAAYDLLVEMVKGSVENYRLIHNWVMA	223
27.4684	27.6029	27.5287	26.3497	26.6123	26.4394	27.377	27.2765	26.0423	-2.95081	-2.82086	-2.92376	-3.68633	-3.43039	-3.64003	-2.96269	-3.17196	-4.33891	C-terminal tryptic	18	3.11e-12	147.52	15	0	2	19	0.668129	0.873016	0.634726	1.19561	0.422082	0.823952	-0.43147	-0.805003	0.619558	1	0.592711	1.11839	0.0762676	1	-0.094396	-0.176334	AAAYLDPNLNHTPSSSTK	P34152;P34152-4;P34152-2;P34152-6;P34152-5;P34152-7;P34152-8	P34152	Ptk2	Focal adhesion kinase 1	______________________________	YLDPNLNHTPSSSTKTHLGTGMERSPGAME	224
25.6588	23.0292	24.9083	25.7662	25.4893	25.9535	23.6166	26.3144	26.5403	-2.12313	-4.90974	-2.82817	-2.37844	-2.45482	-2.53101	-4.94515	-2.26785	-2.2083	Tryptic	10	0.0031329	110.41	13	0	266	275	0.321671	0.970503	-0.958325	-0.72483	0.0924437	1	0.245935	0.234491	0.0405173	1	-0.146581	-0.110165	0.309617	1	0.685675	0.683218	AACESFHLAK	Q9CZX0;Q9CZX0-2	Q9CZX0	Elp3	Elongator complex protein 3	YEDVARDTNRGHTVKAACESFHLAKDSGFK	GHTVKAACESFHLAKDSGFKVVTHMMPDLP	226
27.5336	27.2413	24.7849	27.1948	26.5293	26.9614	27.2243	27.3724	27.7168	-3.46018	-3.55224	-5.99947	-3.63666	-3.4965	-3.44331	-3.92478	-3.63166	-3.2851	Tryptic	13	0.00036634	111.12	11	0	805	817	0.446569	0.930219	-0.917905	-0.933067	1.04704	0.527268	-0.54269	-1.57991	0.353051	1	-0.723446	-0.76007	0.172702	1	0.0883567	0.300879	AACIAEQYHTVLK	P97329	P97329	Kif20a	Kinesin-like protein KIF20A	LQNNMVLVKLDLQKKAACIAEQYHTVLKLQ	KKAACIAEQYHTVLKLQGQASAKKRLGANQ	230
27.5735	29.3995	29.0583	30.1736	29.4969	29.8524	29.9614	27.665	29.6893	-6.78625	-4.81738	-5.18037	-4.10273	-4.99598	-4.57908	-4.3729	-6.68621	-4.72826	Tryptic	17	1.91e-43	218.62	19	0	51	67	0.177473	1	-0.428089	-0.42138	0.41758	0.79624	0.735723	0.865268	0.129849	1	-0.332209	-0.319491	0.387738	1	0.703198	0.813774	AACLESAQEPAGAWSNK	Q8VDJ3	Q8VDJ3	Hdlbp	Vigilin	DPPTYKDAFPPLPEKAACLESAQEPAGAWS	CLESAQEPAGAWSNKIRPIKASVITQVFHV	231
32.2061	32.5691	32.6765	32.2451	32.2087	32.3899	32.2885	32.1225	32.6566	-5.22014	-4.87746	-5.01012	-4.90555	-5.13076	-4.98235	-4.91149	-4.98466	-4.69277	Tryptic	10	0.0019692	117.17	26	0	40	49	0.237052	1	0.128029	0.409676	0.168406	0.992773	-0.0746155	-0.279209	0.580346	1	-0.172934	-0.742789	0.581624	1	-0.143246	-0.682754	AACLPLPGYR	Q61233	Q61233	Lcp1	Plastin-2	GNGYISCNELNDLFKAACLPLPGYRVREIT	NDLFKAACLPLPGYRVREITENLMATGDLD	232
28.8247	28.1664	28.3979	NaN	27.8294	NaN	NaN	NaN	28.1737	-3.98853	-4.86535	-4.73618	NaN	-5.1398	NaN	NaN	NaN	-4.8576	Tryptic	10	0.00036734	138.78	5	0	43	52	0	1	0.289255	0	0	1	-0.344328	0	0	1	0.327583	0	0	1	-0.282202	0	AACNGPYDGK	Q9CPV4;Q9CPV4-3;Q9CPV4-2	Q9CPV4	Glod4	Glyoxalase domain-containing protein 4	GMQVLRHEEFEEGCKAACNGPYDGKWSKTM	EEGCKAACNGPYDGKWSKTMVGFGPEDDHF	234
24.8243	25.5759	NaN	26.4996	25.9381	NaN	26.406	25.679	24.9951	-6.0628	-5.17918	NaN	-4.44146	-5.05275	NaN	-4.39852	-4.9395	-5.67163	Tryptic	18	3.48e-52	204.13	11	0	191	208	0.329295	0.976935	-0.493215	-0.708819	0.375038	0.840681	0.525493	0.789039	0.438622	1	-0.617774	-0.909822	0.179923	1	0.256108	0.407863	AACSAAAMEEDSEASSSR	O08759;O08759-2;O08759-3	O08759	Ube3a	Ubiquitin-protein ligase E3A	LQEKDEDKDEDEKEKAACSAAAMEEDSEAS	SAAAMEEDSEASSSRMGDSSQGDNNVQKLG	235
27.0419	26.8503	26.9654	NaN	26.5016	NaN	26.443	27.3156	26.5636	-0.505438	-0.406157	-0.71594	NaN	-0.784681	NaN	-0.152905	-0.416462	-0.954279	Tryptic	13	2.53e-12	152.62	10	0	89	101	0.254392	1	0.178462	0.471351	0	1	-0.272455	0	0.0468727	1	-0.0346298	-0.0981356	0	1	-0.2768	0	AADAAAEPYPEDK	Q8VCX5;Q8VCX5-3;Q8VCX5-2	Q8VCX5	Micu1	Calcium uptake protein 1, mitochondrial	ERNKDSGEVSSREGRAADAAAEPYPEDKKK	GRAADAAAEPYPEDKKKKRSGFRDRKVMEY	238
27.209	26.2873	29.9693	27.1206	29.6016	30.0899	30.2094	25.7519	30.02	-5.26814	-6.2585	-2.66431	-5.33725	-2.7417	-2.24282	-2.38309	-6.80334	-2.73149	Tryptic	9	0.0024694	157.86	13	0	276	284	0.17377	1	-0.838568	-0.434948	0.0555297	1	0.276951	0.152061	0.159909	1	-0.757678	-0.403396	0.112618	1	0.532054	0.293512	AADAVEDLR	Q9WVE8	Q9WVE8	Pacsin2	Protein kinase C and casein kinase substrate in neurons protein 2	ASYKTIYRELEQSIKAADAVEDLRWFRANH	LEQSIKAADAVEDLRWFRANHGPGMAMNWP	242
25.5467	NaN	25.8104	25.41	25.2544	24.9907	25.5119	25.347	25.0723	-5.84574	NaN	-5.66435	-5.66869	-5.83865	-5.83598	-5.64461	-5.62395	-6.00939	Tryptic	12	1.24e-07	145.89	8	0	273	284	0.818763	0.873618	0.368123	1.25851	0.20002	0.977736	-0.0920537	-0.332028	0.00784716	1	0.00426769	0.0155089	0.0547697	1	-0.0217921	-0.0918632	AADDEPEYEDGR	O88508;O88508-2	O88508	Dnmt3a	DNA (cytosine-5)-methyltransferase 3A	PEPVGGDAGDKNATKAADDEPEYEDGRGFG	ATKAADDEPEYEDGRGFGIGELVWGKLRGF	243
25.5605	26.394	26.4746	26.0038	25.4325	26.8529	NaN	26.8754	25.8884	-5.70812	-4.94044	-5.25706	-5.28129	-5.88156	-4.33891	NaN	-4.78654	-5.79593	Tryptic	8	0.0096347	151.29	10	0	173	180	0.166807	1	-0.238857	-0.381039	0.16176	0.967092	-0.285519	-0.382028	0.00723276	1	-0.0106395	-0.0185521	0.0609625	1	0.123982	0.156744	AADDHALR	Q01065	Q01065	Pde1b	Calcium/calmodulin-dependent 3,5-cyclic nucleotide phosphodiesterase 1B	KNLDLWCFDVFSLNRAADDHALRTIVFELL	DVFSLNRAADDHALRTIVFELLTRHSLISR	245
29.7089	29.771	30.0037	30.2525	29.658	29.8995	29.7554	29.5907	29.8508	-4.01786	-3.94354	-3.73028	-3.62004	-4.15228	-3.95547	-4.15268	-4.34934	-3.99145	Tryptic	17	1.29e-71	269.72	25	1	356	372	0.335665	1	0.0955982	0.43945	0.469263	0.861331	0.204379	0.708225	0.927445	1	0.267265	1.13889	0.613753	1	0.255225	0.890281	AADEEAFEDNSEEYIRR	Q9ERK4	Q9ERK4	Cse1l	Exportin-2	TSICEKVIVPNMEFRAADEEAFEDNSEEYI	DEEAFEDNSEEYIRRDLEGSDIDTRRRAAC	248
26.0538	26.6986	26.1187	26.7127	27.076	26.2714	26.2053	26.1926	26.0843	-3.45793	-2.98157	-3.45438	-3.15472	-2.94354	-3.41314	-2.95025	-3.19572	-3.26737	Tryptic	17	8.99e-05	101.32	10	0	3	19	0.245706	1	0.12961	0.420077	1.0479	0.53144	0.525958	1.5663	0.360953	1	-0.160179	-0.561917	0.0686532	1	-0.0326837	-0.122728	AADEPAYLTVGTDVSAK	F8VPQ2	F8VPQ2	Arid4a	NA	______________________________	DEPAYLTVGTDVSAKYRGAFCEAKIKTVKR	251
30.7442	31.1391	31.3288	31.3947	31.4434	31.2858	31.2501	31.0354	31.027	-3.13187	-2.91128	-2.80845	-2.60132	-2.63686	-2.92253	-2.73496	-2.68378	-3.01836	Tryptic	23	7.36e-97	247.54	57	0	175	197	0.0621879	1	-0.033488	-0.116679	1.45075	0.571202	0.270484	1.44948	0.416648	1	-0.138165	-0.572896	0.251089	1	0.0921288	0.375313	AADFQLHTHVNDGTEFGGSIYQK	Q60931	Q60931	Vdac3	Voltage-dependent anion-selective channel protein 3	AKSKLSQNNFALGYKAADFQLHTHVNDGTE	HVNDGTEFGGSIYQKVNERIETSINLAWTA	254
NaN	23.3531	23.7382	NaN	23.5358	24.1727	23.8522	23.4122	23.5361	NaN	-0.911863	-0.911894	NaN	-0.911825	-0.91184	-0.924866	-0.911802	-0.911848	Tryptic	21	0.00035635	67.234	9	0	463	483	0.0853048	1	-0.0545282	-0.169446	0.349148	0.887479	0.254047	0.648963	0.301112	1	0.00429344	0.0406531	0.304762	1	0.00433922	0.0410865	AADGDLVSPATQPCAVLDSFK	Q8BHN1;Q8BHN1-3	Q8BHN1	Txlng	Gamma-taxilin	LNEKVEVLKEQVSIKAADGDLVSPATQPCA	VSPATQPCAVLDSFKETSRRTLGMHLEARA	255
27.1626	26.8879	26.7546	26.7915	26.9366	26.7681	27.1692	26.519	27.1497	-1.0187	-1.69491	-2.0846	-1.15064	-1.945	-1.39754	-1.02126	-1.74786	-1.6887	C-terminal tryptic	19	1.48e-12	142.97	9	0	2	20	0.0148139	1	-0.0109603	-0.031767	0.19928	0.971749	-0.113865	-0.355874	0.105145	1	-0.113463	-0.232085	0.0117659	1	-0.0117887	-0.0273706	AADGTGVVGGGAVGGGLPK	O55229	O55229	Chkb	Choline/ethanolamine kinase	______________________________	TGVVGGGAVGGGLPKDGLQDAKCPEPIPNR	258
25.5259	26.9321	25.8008	26.1251	26.2005	26.9725	25.9344	25.9371	26.1008	-6.30786	-5.07224	-6.36151	-6.03902	-5.91004	-5.31919	-6.1552	-6.13579	-5.92588	Tryptic	15	0.00044579	94.544	11	1	47	61	0.0775663	1	0.0955588	0.179015	0.732954	0.671431	0.441954	1.17448	0.136847	1	0.158421	0.300352	0.607256	1	0.316206	0.948303	AADHLKPFLDDSTLR	Q922U1	Q922U1	Prpf3	U4/U6 small nuclear ribonucleoprotein Prp3	TAALNCVGKGMDKKKAADHLKPFLDDSTLR	AADHLKPFLDDSTLRFVDKLFEAVEEGRSS	260
NaN	28.4944	28.5263	28.7422	28.8238	28.9398	28.4585	28.3296	NaN	NaN	-4.06497	-3.89504	-4.17327	-4.18926	-3.771	-4.04134	-4.05302	NaN	C-terminal tryptic	9	0.0024335	155.1	7	0	2	10	0.653509	0.981129	0.116261	0.698674	1.81287	0.375805	0.441199	2.34398	0.289986	1	0.0671806	0.362811	0.00486159	1	0.00267601	0.00967097	AADIEQVFR	Q9QX47-3;Q9QX47;Q9QX47-2;Q9QX47-4	Q9QX47-3	Son	Protein SON	______________________________	______________________________	264
27.7012	27.6127	26.7701	27.5978	27.1496	26.9413	27.2636	NaN	26.6169	-3.64515	-3.5967	-4.39798	-3.45411	-4.04737	-4.09679	-3.73813	NaN	-4.34474	Tryptic	10	0.006163	92.538	13	1	678	687	0.375987	0.967735	0.421108	0.762119	0.33172	0.888382	0.289327	0.646875	0.144998	1	0.161489	0.320387	0.186813	1	0.175342	0.39006	AADIIDGLRK	Q60520;Q60520-1	Q60520	Sin3a	Paired amphipathic helix protein Sin3a	EVIHRKALQRIYADKAADIIDGLRKNPSIA	IYADKAADIIDGLRKNPSIAVPIVLKRLKM	268
25.8186	NaN	27.1904	26.1029	NaN	26.3442	25.5609	25.7663	26.3498	-3.94628	NaN	-2.63723	-3.83392	NaN	-3.72881	-4.14304	-3.89249	-3.41745	Tryptic	13	2.1e-12	154.24	7	0	1611	1623	0.420816	0.943965	0.61216	0.88039	0.426855	0.840169	0.331215	0.79229	0.380012	1	0.525905	0.796979	0.0437347	1	0.0362972	0.0961588	AADISLDNLVEGK	P70399;P70399-5;P70399-6	P70399	Tp53bp1	Tumor suppressor p53-binding protein 1	QYGLGPYEAVTPLTKAADISLDNLVEGKRK	TKAADISLDNLVEGKRKRRSNISSPVTPTA	270
31.8804	31.1661	30.9903	28.613	31.3388	31.5489	31.493	30.4188	30.8876	-1.52432	-2.27804	-2.63921	-4.78577	-2.09412	-2.02905	-2.05392	-3.16258	-2.86447	C-terminal tryptic	25	1.45e-187	314.34	31	0	2	26	0.426335	0.953606	0.412488	0.803692	0.16365	0.962211	-0.432927	-0.395237	0.513697	1	0.546467	0.964707	0.102676	1	-0.275994	-0.258718	AADISQWAGPLCLQEVDEPPQHALR	P70296	P70296	Pebp1	Phosphatidylethanolamine-binding protein 1;Hippocampal cholinergic neurostimulating peptide	______________________________	LCLQEVDEPPQHALRVDYAGVTVDELGKVL	271
27.4425	26.1529	26.6244	26.644	26.3935	26.7406	27.5201	26.5647	26.5043	-2.91593	-3.85537	-3.71628	-3.49882	-3.68363	-3.24395	-2.65991	-3.68081	-3.78385	C-terminal tryptic	12	8.17e-10	162.49	9	1	2	13	0.0873832	1	-0.123075	-0.205066	0.321492	0.898199	-0.270295	-0.607584	0.0932728	1	-0.121003	-0.214928	0.0944099	1	-0.100608	-0.209304	AADKPADQGAEK	Q8BH15;Q8BH15-3;Q8BH15-4;Q8BH15-5;Q8BH15-2	Q8BH15	Cnot10	CCR4-NOT transcription complex subunit 10	______________________________	______________________________	272
28.8376	27.4463	28.2867	28.3921	28.1968	27.6917	28.3316	25.9567	28.4104	-1.51517	-2.338	-1.7158	-1.81112	-1.75939	-2.32379	-1.54803	-3.94206	-1.90576	C-terminal tryptic	19	2.23e-17	154.47	17	0	2	20	0.278448	0.982703	0.623993	0.623381	0.251414	0.913043	0.527302	0.56597	0.317363	1	0.608964	0.687593	0.259912	1	0.500519	0.577282	AADLGQIPDVDIDSDGVFK	Q9DAK9	Q9DAK9	Phpt1	14 kDa phosphohistidine phosphatase	______________________________	GQIPDVDIDSDGVFKYVLIRVHLAEPSGDP	274
25.7557	25.2415	25.1399	25.1418	24.0807	25.0338	25.6133	25.6249	25.1607	-2.03574	-1.94716	-2.09697	-2.52972	-2.80595	-2.32675	-2.02956	-1.98577	-2.19294	Tryptic	12	0.0066016	111.65	15	0	501	512	0.131335	1	-0.0872472	-0.253406	0.900022	0.546451	-0.714194	-1.5191	0.217461	1	0.0427958	0.242355	1.47379	1	-0.48472	-1.91961	AADLLVNPLDPR	O54781	O54781	Srpk2	SRSF protein kinase 2;SRSF protein kinase 2 N-terminal;SRSF protein kinase 2 C-terminal	VSASSTGDLPKTKTRAADLLVNPLDPRNAD	KTRAADLLVNPLDPRNADKIRVKIADLGNA	276
27.1479	26.5896	26.3451	26.9676	26.5507	26.6584	26.5688	26.3268	26.8489	-4.17091	-4.45821	-4.64303	-3.88265	-4.46811	-4.22635	-4.43126	-4.69843	-4.12824	Tryptic	11	0.0019234	100.48	22	0	389	399	0.14924	1	0.112742	0.295578	0.298575	0.937914	0.14408	0.486931	0.00725126	1	-0.00473531	-0.0150583	0.406951	1	0.226944	0.67422	AADLLYAMCDR	P17426-2;P17426	P17426-2	Ap2a1	AP-2 complex subunit alpha-1	INALKTERDVSVRQRAADLLYAMCDRSNAK	VRQRAADLLYAMCDRSNAKQIVSEMLRYLE	277
27.0288	27.248	27.2318	27.5388	27.0928	27.6035	27.3888	27.8301	27.5531	-3.63955	-3.01125	-3.14387	-2.63043	-3.25635	-2.58687	-2.94057	-2.71721	-3.04752	Tryptic	17	1.26e-07	138.39	17	0	296	312	1.34163	0.755577	-0.421149	-1.70631	0.362895	0.906245	-0.178967	-0.585209	0.780438	1	-0.363124	-1.15446	0.118584	1	0.0772133	0.229018	AADLVSENCETYEAHMR	Q9JLI6	Q9JLI6	Scly	Selenocysteine lyase	RPGTENTPMIAGLGKAADLVSENCETYEAH	DLVSENCETYEAHMRDIRDYLEERLEAEFG	280
30.3618	30.1155	30.1308	30.7029	30.7575	30.5048	30.526	29.9631	30.5225	-4.06786	-3.97054	-3.96423	-3.60093	-3.53945	-3.77663	-3.85602	-4.26413	-3.73694	N-terminal tryptic	20	1.13e-27	169.17	15	0	303	322	0.264072	1	-0.134521	-0.443472	0.718895	0.723449	0.317877	1.05187	0.107366	1	-0.0485096	-0.184367	0.831584	1	0.313361	1.1406	AADPPAENSSAPEAEQGGAE	P62960	P62960	Ybx1	Nuclease-sensitive element-binding protein 1	RRPENPKPQDGKETKAADPPAENSSAPEAE	AENSSAPEAEQGGAE_______________	285
27.0522	26.5494	26.41	NaN	25.8484	NaN	27.038	26.3008	26.1251	-1.91873	-1.98171	-2.09211	NaN	-2.08037	NaN	-1.54985	-1.94444	-1.88518	Tryptic	14	4.28e-21	191.55	8	0	28	41	0.20709	1	0.182542	0.413992	0	1	-0.639604	0	0.701314	1	-0.204356	-0.877477	0	1	-0.287209	0	AADQFDLYSSQQNK	Q80X32	Q80X32	NA	UPF0461 protein C5orf24 homolog	CGPGKPSCLNEDAMRAADQFDLYSSQQNKY	RAADQFDLYSSQQNKYSHTVSHKPMVCQRQ	286
NaN	NaN	NaN	24.5973	24.9354	24.676	NaN	23.1578	23.824	NaN	NaN	NaN	-1.02909	-1.03208	-0.991255	NaN	-1.46776	-1.3433	Tryptic	18	2.01e-06	112.24	5	1	190	207	0	1	NaN	0	1.67021	0.277441	1.24535	3.2677	0	1	NaN	0	2.3671	1	0.388052	2.59762	AADRLEEEIEEHAFDDNK	Q8BH01;Q8BH01-2;Q8BH01-3	Q8BH01	Tmco3	Transmembrane and coiled-coil domain-containing protein 3	KSLSMLDEILEDVRKAADRLEEEIEEHAFD	RLEEEIEEHAFDDNKSVKGVNFEAVLRVEE	288
27.2382	27.1899	27.4628	27.1851	27.6384	27.6356	26.9454	26.4651	27.7995	-3.24587	-3.13934	-2.79194	-3.38284	-2.92439	-2.78028	-3.22699	-3.73125	-2.40164	Tryptic	14	3.52e-29	237.53	9	0	41	54	0.221807	1	0.226954	0.454657	0.424964	0.824364	0.416377	0.803368	0.0509145	1	0.0609074	0.119179	0.0744925	1	0.0907911	0.171952	AADSDLQITNAQTK	P97868;P97868-2;P97868-3	P97868	Rbbp6	E3 ubiquitin-protein ligase RBBP6	LCDLKKQIMGREKLKAADSDLQITNAQTKE	KAADSDLQITNAQTKEEYTDDNALIPKNSS	289
26.9075	26.926	27.0855	26.8342	26.5018	26.0548	26.5855	27.5217	27.1399	-3.15479	-2.93116	-2.70741	-2.90932	-3.37188	-3.87588	-3.22959	-2.30149	-2.61739	Tryptic	18	5.86e-17	157.98	9	1	837	854	0.146513	1	-0.109386	-0.289688	0.810185	0.602931	-0.618756	-1.36485	0.287994	1	-0.214964	-0.53541	0.792686	1	-0.669537	-1.36633	AADSGERPLATSPPGTVK	O88286-3;O88286-2;O88286	O88286-3	Wiz	Protein Wiz	VGRSAGGEPGLEAGRAADSGERPLATSPPG	SGERPLATSPPGTVKSEEHQRQNINKFERR	290
28.6655	29.005	28.3755	29.1631	28.7177	29.1382	28.7231	28.6236	28.3555	-5.69007	-5.35137	-5.91503	-5.2718	-5.77706	-5.18607	-5.38158	-5.37276	-5.59975	Tryptic	25	6.06e-143	281.72	20	0	2099	2123	0.208789	1	0.114577	0.366685	1.13757	0.533464	0.438955	1.55951	0.485755	1	-0.200794	-0.717499	0.0698862	1	0.0397186	0.132944	AADSQNSGEGNTSAAESSFSQEVAR	F6ZDS4	F6ZDS4	Tpr	Nucleoprotein TPR	TETEESMGGAESHQRAADSQNSGEGNTSAA	NTSAAESSFSQEVAREQQPTSASERQTPQA	292
25.6329	25.7362	25.6905	25.2203	24.6067	24.8679	25.7126	25.0942	25.3197	-0.314707	-0.483349	-0.314722	-0.31472	-0.314692	-0.340858	-0.314732	-0.548607	-0.314737	Tryptic	18	5.55e-17	158.2	9	0	152	169	0.78336	0.894277	0.311049	1.09853	0.876478	0.608704	-0.477208	-1.34996	0.079909	1	0.021766	0.110989	0.369479	1	0.0692685	0.388182	AADTELGPGVEGPYEVLK	Q3U1F9	Q3U1F9	Pag1	Phosphoprotein associated with glycosphingolipid-enriched microdomains 1	RIPPENAVDEILTARAADTELGPGVEGPYE	TELGPGVEGPYEVLKDSSSQENMVEDCLYE	293
27.3007	27.5039	NaN	NaN	26.9053	NaN	27.0254	27.4258	27.4275	-1.74353	-1.52801	NaN	NaN	-1.60238	NaN	-1.60954	-1.73177	-1.67216	Tryptic	11	2.22e-06	171.85	11	0	335	345	0.219977	1	0.109366	0.379013	0	1	-0.387609	0	0.138402	1	0.0353861	0.183975	0	1	0.0687752	0	AADTHLIDYEK	Q9WUZ9	Q9WUZ9	Entpd5	Ectonucleoside triphosphate diphosphohydrolase 5	VRGSAFYAFSYYYDRAADTHLIDYEKGGVL	YYDRAADTHLIDYEKGGVLKVEDFERKARE	294
26.9644	25.8286	25.5744	NaN	25.887	25.5116	NaN	26.6707	26.748	-3.2023	-4.0482	-3.95053	NaN	-3.79509	-4.11277	NaN	-3.40472	-3.3582	Tryptic	9	0.012219	103.74	8	0	321	329	0.436533	0.940536	-0.586919	-0.899582	1.46663	0.322237	-1.0101	-3.46397	0.416941	1	-0.352218	-0.790855	1.15224	1	-0.572468	-2.19729	AADVASFVK	P70236	P70236	Map2k6	Dual specificity mitogen-activated protein kinase kinase 6	PELMQHPFFTVHESKAADVASFVKLILGD_	TVHESKAADVASFVKLILGD__________	296
24.2999	NaN	NaN	24.6835	NaN	NaN	25.7371	25.0777	25.445	-4.14704	NaN	NaN	-4.37075	NaN	NaN	-3.404	-4.04057	-3.32905	Tryptic	17	8.52e-10	140.14	6	0	297	313	0	1	-1.12004	0	0	1	-0.736448	0	0	1	-0.555831	0	0	1	-0.77955	0	AADVDCLTLGQYMQPTK	Q99M04	Q99M04	Lias	Lipoyl synthase, mitochondrial	GETDEQVYATLKALRAADVDCLTLGQYMQP	DVDCLTLGQYMQPTKRHLKVEEYVTPEKFK	297
26.9762	27.8752	28.3111	27.958	28.2267	28.2129	25.2461	28.3268	28.7391	-3.4035	-2.66232	-2.29079	-2.5211	-2.28079	-2.3042	-5.27575	-2.30698	-1.95578	Tryptic	23	3.26e-11	116.48	20	0	39	61	0.0859301	1	0.283468	0.223197	0.249047	0.908896	0.695192	0.576677	0.1314	1	0.393968	0.327586	0.313958	1	0.810809	0.701518	AADVENVPPVISTPHHYLISIYR	Q9JKC8	Q9JKC8	Ap3m1	AP-3 complex subunit mu-1	VSQSVCDYFFEAQEKAADVENVPPVISTPH	PVISTPHHYLISIYRDKLFFVSVIQTEVPP	298
26.0296	25.5983	26.326	25.7912	25.9028	25.6415	26.3208	26.0636	25.8174	-1.83615	-2.21705	-1.68312	-1.85043	-1.73381	-1.70695	-1.71976	-1.55046	-1.7702	Tryptic	12	9.98e-10	180.36	9	0	182	193	0.117267	1	-0.0826416	-0.231872	0.815861	0.702939	-0.28876	-1.09439	0.60387	1	-0.231965	-0.85253	0.451527	1	-0.0835896	-0.465108	AADVNMTDEEGR	Q9D061	Q9D061	Acbd6	Acyl-CoA-binding domain-containing protein 6	RENNIDHIAKAIKSKAADVNMTDEEGRALL	KSKAADVNMTDEEGRALLHWACDRGHKELV	302
24.4617	24.6599	25.3059	25.0687	24.9441	25.558	24.759	25.2339	25.0861	NaN	NaN	NaN	NaN	NaN	NaN	NaN	NaN	NaN	Tryptic	18	2.77e-08	108.71	10	0	78	95	0.303716	0.993936	-0.217157	-0.555464	0.282083	0.937287	0.163942	0.490725	NaN	NaN	NaN	NaN	NaN	NaN	NaN	NaN	AAEAAEAAAAAVAAGSGK	Q9QXA1-2	Q9QXA1-2	Cyhr1	Cysteine and histidine-rich protein 1	EAAGDPDAPPKKRLRAAEAAEAAAAAVAAG	AAEAAAAAVAAGSGKLEERLYSVLCCTVCL	303
26.5098	26.8253	27.1108	26.6771	26.3191	27.1848	26.7972	27.0056	27.0066	-2.52317	-2.29112	-2.33859	-2.42026	-2.45131	-1.98417	-2.42333	-2.12045	-2.42058	Tryptic	10	0.0018756	117.04	18	0	91	100	0.257827	1	-0.121179	-0.422223	0.331078	0.907577	-0.209483	-0.580891	0.196462	1	-0.0628421	-0.281899	0.0698763	1	0.0362097	0.128757	AAEAAINILK	Q9WTX2	Q9WTX2	Prkra	Interferon-inducible double-stranded RNA-dependent protein kinase activator A	TCTGEGTSKKLAKHRAAEAAINILKANASI	LAKHRAAEAAINILKANASICFAVPDPLMP	304
28.7657	29.1748	27.6024	26.6444	28.616	27.848	28.8169	26.8281	27.2051	-3.68436	-3.25356	-4.84513	-5.04668	-3.31444	-3.99913	-3.44665	-5.34123	-5.15419	Tryptic	10	0.00028025	145.17	6	0	290	299	0.510276	0.911512	0.897576	1.031	0.0347875	1	0.0861327	0.0918886	0.396254	1	0.719678	0.82949	0.26854	1	0.527275	0.595436	AAEAFSELSK	Q08509	Q08509	Eps8	Epidermal growth factor receptor kinase substrate 8	HILDDIEFFITKLQKAAEAFSELSKRKKSK	TKLQKAAEAFSELSKRKKSKKSKRKGPGEG	305
26.9183	26.7335	26.2874	26.4306	26.0527	26.6144	25.6223	26.2586	25.8229	-2.79929	-2.90792	-3.23401	-3.18155	-3.69433	-3.12851	-3.60664	-2.92532	-3.46786	Tryptic	20	1.1e-16	149.47	11	1	67	86	1.31564	0.681587	0.745118	2.04018	0.863561	0.614645	0.464615	1.32661	0.649739	1	0.352863	1.02129	0.00180867	1	-0.00152524	-0.00406461	AAEALLATCQEGQKPEILAR	Q4FZC9	Q4FZC9	Syne3	Nesprin-3	QLESEGMVKVELVLRAAEALLATCQEGQKP	LATCQEGQKPEILARLRDIKSQWEETVTYM	307
25.6094	24.9758	25.4622	25.3334	26.3423	25.6617	25.9848	26.1441	25.9434	-6.6209	-7.34886	-6.77779	-7.20085	-6.32455	-6.9593	-6.29952	-6.21461	-6.47862	Tryptic	16	1.28e-38	236.57	14	0	307	322	1.54744	0.638333	-0.674922	-2.24246	0.332857	0.898312	-0.24493	-0.607275	1.17295	1	-0.584935	-1.7488	0.847044	1	-0.497319	-1.33452	AAEDDELEEEADWIYR	Q62383	Q62383	Supt6h	Transcription elongation factor SPT6	TDLPERFQLRSIPVKAAEDDELEEEADWIY	AEDDELEEEADWIYRNAFATPTISLQDSCD	310
24.8748	24.8801	24.6812	NaN	NaN	25.0994	23.3133	22.9923	25.4999	-6.04362	-5.9034	-6.19412	NaN	NaN	-4.97665	-7.40122	-7.68683	-5.13583	Tryptic	19	9.54e-05	92.457	16	0	76	94	0.482089	0.921027	0.876881	0.984638	0	1	1.16431	0	0.356164	1	0.694248	0.761812	0	1	1.76464	0	AAEDPVSEVTVGVSVLAER	P28867;P28867-2	P28867-2	Prkcd	Protein kinase C delta type;Protein kinase C delta type regulatory subunit;Protein kinase C delta type catalytic subunit	AHIYEGRVIQIVLMRAAEDPVSEVTVGVSV	PVSEVTVGVSVLAERCKKNNGKAEFWLDLQ	312
29.8039	30.1471	29.5272	29.5992	30.2943	29.3666	29.6535	30.0572	29.3416	-1.69021	-1.46408	-2.04302	-1.87332	-1.64813	-2.49494	-1.63154	-1.50209	-2.10919	C-terminal tryptic	21	2.06e-70	221.59	36	0	180	200	0.199449	1	0.141931	0.379523	0.0697418	1	0.069252	0.154848	0.0202226	1	0.0151723	0.0433595	0.340247	1	-0.257856	-0.62378	AAEEAFVNDIDESSPGTEWER	O08585	O08585	Clta	Clathrin light chain A	EAFYKQPFADLIGYVAAEEAFVNDIDESSP	VNDIDESSPGTEWERVARLCDFNPKSSKQA	314
26.3276	25.8093	25.4005	24.4744	NaN	NaN	26.0675	NaN	25.6772	-1.57331	-2.006	-2.50191	-3.19865	NaN	NaN	-1.86627	NaN	-2.00385	Tryptic	12	1.07e-12	223.36	7	0	490	501	0.0231434	1	-0.0265449	-0.0558133	0	1	-1.39795	0	0.0916686	1	-0.0920118	-0.20442	0	1	-1.26359	0	AAEEAWTQSQQK	Q61712	Q61712	Dnajc1	DnaJ homolog subfamily C member 1	NDSSDEEKQRKERTRAAEEAWTQSQQKLLE	RTRAAEEAWTQSQQKLLELALQQYPKGASD	316
NaN	26.146	26.5021	26.4759	26.804	26.7742	25.7888	25.7449	26.343	NaN	-1.63998	-1.11656	-1.09437	-1.24767	-1.34604	-2.39865	-1.95447	-0.966375	Tryptic	15	1.29e-06	137.59	22	0	16	30	0.544289	0.931753	0.365196	0.956732	1.52869	0.344854	0.725799	2.27418	0.263639	1	0.394893	0.580531	0.561856	1	0.543803	1.02688	AAEEFVNVYYTTMDK	Q9QZV9	Q9QZV9	Nxt1	NTF2-related export protein 1	MASVDFKTYVDQACRAAEEFVNVYYTTMDK	AAEEFVNVYYTTMDKRRRLLSRLYMGTATL	318
29.8269	29.5259	29.2806	29.649	29.5074	NaN	30.2613	NaN	29.359	-3.40492	-3.64176	-4.20133	-3.64164	-3.66451	NaN	-2.99281	NaN	-3.98248	C-terminal tryptic	9	0.0032598	130.04	9	0	2	10	0.261426	0.99814	-0.265658	-0.538588	0.179152	0.963302	-0.23194	-0.416675	0.205865	1	-0.261692	-0.452372	0.113507	1	-0.165431	-0.278049	AAEEPQQQK	Q7TQI3	Q7TQI3	Otub1	Ubiquitin thioesterase OTUB1	______________________________	______________________________	326
25.7434	26.3328	25.4828	26.7961	27.9518	27.9759	28.2405	28.7446	27.7661	-7.17933	-6.50882	-7.4491	-5.71252	-4.64433	-4.53222	-4.61804	-3.98982	-5.10504	Tryptic	12	0.0012138	107.15	13	0	337	348	2.49886	0.414	-2.3974	-5.01366	0.633134	0.675212	-0.675788	-1.16313	2.35588	1	-2.47478	-4.6959	0.32494	1	-0.392056	-0.658185	AAEEVGYPVMIK	Q5SWU9-2;Q5SWU9	Q5SWU9-2	Acaca	Acetyl-CoA carboxylase 1;Biotin carboxylase	LYEKGYVKDVDDGLKAAEEVGYPVMIKASE	GLKAAEEVGYPVMIKASEGGGGKGIRKVNN	330
26.4606	27.037	27.4476	26.7291	26.8417	27.0288	27.6579	27.7069	27.4593	-2.68732	-2.29351	-1.84105	-2.20643	-2.25125	-2.16204	-1.47958	-1.27127	-1.60867	Tryptic	10	0.00026255	164.72	13	0	204	213	0.991846	0.787727	-0.626301	-1.58117	2.5175	0.237624	-0.741486	-3.43893	1.44728	1	-0.820791	-2.25796	2.75315	0.952283	-0.753403	-3.73697	AAEFNSNLNR	Q9D8M7-2;Q9D8M7	Q9D8M7-2	Phf10	PHD finger protein 10	EASKVPEYIKKAAKKAAEFNSNLNRERMEE	KAAKKAAEFNSNLNRERMEERRAYFDLQTH	331
24.2074	25.3121	25.5466	NaN	24.9176	NaN	25.6009	25.4411	26.127	-4.8346	-3.69614	-3.46738	NaN	-4.16899	NaN	-3.46458	-3.7442	-2.8722	Tryptic	11	0.0023289	96.143	8	0	202	212	0.690823	0.861035	-0.700965	-1.24732	0	1	-0.805413	0	0.574938	1	-0.639051	-1.07436	0	1	-0.808669	0	AAEFYINYVTR	Q8K2A7	Q8K2A7	Ints10	Integrator complex subunit 10	DVRLPANLLYKYLNKAAEFYINYVTRSTQS	YLNKAAEFYINYVTRSTQSENQHQGAQDTS	332
27.9178	27.8304	27.1551	28.8865	28.6656	28.5042	27.9455	28.2655	27.5101	-2.76377	-3.10098	-3.70552	-2.83799	-3.26804	-3.18593	-3.03806	-2.51212	-3.2126	Tryptic	14	3.13e-22	213.35	10	0	108	121	0.347274	0.98114	-0.272622	-0.640609	1.47139	0.347905	0.778368	2.25388	0.317941	1	-0.269163	-0.602539	0.28667	1	-0.176394	-0.506322	AAEGAAAQNEYEVK	Q9ESV0	Q9ESV0	Ddx24	ATP-dependent RNA helicase DDX24	PKKKIKLKKQRDAARAAEGAAAQNEYEVKA	RAAEGAAAQNEYEVKASEPEAQGEVTACSD	333
25.4354	25.4071	25.9683	26.2227	26.3393	26.3422	25.9577	25.0075	25.9488	-4.82549	-5.02278	-4.54156	-4.41725	-4.49799	-4.50012	-4.44055	-5.12015	-4.41898	Tryptic	22	1.53e-07	105.32	9	0	150	171	0.0318261	1	-0.0343838	-0.0740594	0.978616	0.525026	0.663404	1.58825	0.194932	1	-0.136712	-0.370227	0.334757	1	0.188108	0.566895	AAEGAGLHALGITDLCLVLPSK	Q3U1Y4;Q3U1Y4-3	Q3U1Y4	Dennd4b	DENN domain-containing protein 4B	PPGPGHPRTYLMYRRAAEGAGLHALGITDL	HALGITDLCLVLPSKGEGTPHTYCRLPRNL	334
NaN	NaN	NaN	23.8438	24.1185	23.953	NaN	NaN	NaN	NaN	NaN	NaN	-2.97648	-3.22555	-2.49364	NaN	NaN	NaN	Tryptic	20	1.3e-05	99.531	4	0	299	318	NaN	1	0	NaN	0	1	NaN	0	NaN	1	0	NaN	0	1	NaN	0	AAEGLPQPQNPSSASPPGLR	Q05AH6	Q05AH6	NA	Uncharacterized protein C11orf84 homolog	QLRTTDCKDSSKDSRAAEGLPQPQNPSSAS	PQPQNPSSASPPGLRGTLDLQVIRVRMEEP	336
25.4983	NaN	26.0668	24.9367	NaN	25.3686	25.682	25.829	26.3312	-2.60435	NaN	-2.30086	-2.92727	NaN	-2.62219	-3.02928	-2.6033	-2.34411	C-terminal tryptic	23	1.56e-20	139	8	0	2	24	0.185618	1	-0.164869	-0.382941	1.11175	0.447751	-0.79474	-1.98463	0.286648	1	0.20629	0.540629	0.149575	1	-0.115837	-0.303387	AAEHDSDSVEPPGSEALLDAVLR	Q8CIL4	Q8CIL4	NA	Uncharacterized protein C1orf131 homolog	______________________________	VEPPGSEALLDAVLRTLYDLGETEGETEQK	338
26.5671	25.9262	26.6339	NaN	25.7515	26.555	25.9734	NaN	26.3931	-3.36724	-3.789	-3.09197	NaN	-4.2745	-3.41907	-4.0149	NaN	-3.43905	Tryptic	11	0.0043151	99.215	11	0	228	238	0.22088	1	0.19246	0.446944	0.0208189	1	-0.0300341	-0.0542888	0.37058	1	0.310903	0.709141	0.0768283	1	-0.119812	-0.194627	AAEHEVPLQER	Q148V7;Q148V7-3	Q148V7	Kiaa1468	LisH domain and HEAT repeat-containing protein KIAA1468	KAKETIQALRANLTKAAEHEVPLQERKNYK	NLTKAAEHEVPLQERKNYKSSPEIQEPIKP	339
26.7988	25.2827	26.3134	27.8697	27.5935	26.7183	26.4992	25.9189	26.0877	-2.86062	-3.8785	-3.12556	-1.86127	-2.59452	-3.20749	-2.82605	-3.25034	-3.32668	Tryptic	22	7.3e-07	100.53	19	1	729	750	0.0258624	1	-0.0369746	-0.0638504	1.46697	0.307223	1.22523	2.5133	0.16981	1	-0.153873	-0.347853	0.622191	1	0.579926	1.1171	AAEHNPMKPEVAGEGSQGETGK	Q8R3F9	Q8R3F9	Tut1	Speckle targeted PIP5K1A-regulated poly(A) polymerase	PEEELPLMTANCLDKAAEHNPMKPEVAGEG	KPEVAGEGSQGETGKEASHPSSVSWRCALW	341
25.3653	26.1573	26.5168	25.501	25.6677	26.3321	25.8046	26.3793	26.8138	-5.46872	-4.95552	-4.25671	-5.31122	-5.14917	-4.37413	-5.21587	-4.83828	-4.22795	Tryptic	11	0.0010297	112.84	17	0	526	536	0.287678	0.990394	-0.319452	-0.582446	0.573621	0.732798	-0.49898	-1.02432	0.105546	1	-0.132953	-0.239943	0.170616	1	-0.184146	-0.362501	AAEILYQLALK	P27046	P27046	Man2a1	Alpha-mannosidase 2	PFYKRMDRIMESRIRAAEILYQLALKQAQK	SRIRAAEILYQLALKQAQKYKINKFLSSPH	342
25.3154	25.4441	25.5311	25.7515	25.9799	25.6657	25.3388	25.8679	25.5922	-2.43413	-2.0973	-1.6109	-1.95368	-1.807	-2.14381	-2.85531	-2.06328	-1.97987	C-terminal tryptic	11	0.00094428	114.5	10	0	2	12	0.440306	0.980581	-0.16945	-0.639115	0.483525	0.859038	0.199347	0.713828	0.275483	1	0.252045	0.539359	0.488178	1	0.331324	0.83773	AAEIQPQPLTR	Q8BUB4	Q8BUB4	Wdfy2	WD repeat and FYVE domain-containing protein 2	______________________________	______________________________	344
25.9587	25.9326	26.1171	26.1651	26.3644	25.7986	26.6133	25.9501	NaN	-5.84681	-5.66488	-5.46733	-5.40209	-5.41912	-5.81363	-5.16725	-5.89633	NaN	Tryptic	13	5.68e-15	205.53	9	0	813	825	0.444857	0.965428	-0.278882	-0.778767	0.197518	0.962325	-0.172308	-0.403668	0.152177	1	-0.127887	-0.314736	0.0132264	1	-0.0131607	-0.0311563	AAELAETQSEEEK	P59328;P59328-3	P59328	Wdhd1	WD repeat and HMG-box DNA-binding protein 1	KLILAQKLSELAAEKAAELAETQSEEEKEE	EKAAELAETQSEEEKEEDFREKLNAGYSHT	346
26.2883	26.2179	26.0774	26.6476	NaN	NaN	26.127	26.2726	26.2731	-3.81947	-3.62245	-3.82081	-3.59117	NaN	NaN	-3.89149	-3.80685	-3.75689	Tryptic	9	0.0032588	131.06	7	0	746	754	0.139424	1	-0.0296879	-0.166067	0	1	0.423371	0	0.3468	1	0.0641664	0.363101	0	1	0.227236	0	AAELEEELK	Q3UMT1	Q3UMT1	Ppp1r12c	Protein phosphatase 1 regulatory subunit 12C	LLELERFERRALERKAAELEEELKALSDLR	RALERKAAELEEELKALSDLRADNQRLKDE	350
25.0623	25.3477	26.427	26.5035	27.4499	24.8264	26.8351	27.1663	26.5039	-6.05933	-5.72955	-4.52238	-4.75879	-3.52054	-6.13186	-4.4144	-4.06495	-4.84938	Tryptic	19	1.53e-08	126	13	0	44	62	1.25457	0.647591	-1.22277	-2.19335	0.294824	0.882259	-0.575151	-0.645841	0.892416	1	-0.994171	-1.60521	0.173518	1	-0.360818	-0.406533	AAELEMELNEHSLVIDTLK	O70591	O70591	Pfdn2	Prefoldin subunit 2	GFNRLRQEQRGLASKAAELEMELNEHSLVI	EMELNEHSLVIDTLKEVDETRKCYRMVGGV	351
25.4126	25.9321	NaN	25.2047	25.6622	NaN	26.0015	26.1425	26.7013	-1.13485	-0.910837	NaN	-1.86747	-0.752941	NaN	-1.79563	-1.44308	-0.579929	Tryptic	11	0.0044827	96.331	3	0	71	81	0.773963	0.845568	-0.609449	-1.39451	1.10082	0.44547	-0.848356	-1.99937	0.19784	1	0.250035	0.435897	0.0195015	1	-0.0373268	-0.0515287	AAELFVETIAK	Q9CQ36	Q9CQ36	Pole4	DNA polymerase epsilon subunit 4	DVTLAGQEAIFILARAAELFVETIAKDAYC	ILARAAELFVETIAKDAYCCAQQGKRKTLQ	355
28.1967	28.1065	27.1422	27.8053	27.6235	27.9979	27.9755	27.9681	27.0656	-5.87229	-6.00483	-6.6381	-6.05689	-6.22719	-5.88461	-6.05589	-6.04659	-6.7426	Tryptic	20	1.35e-66	209.41	37	0	220	239	0.116732	1	0.145373	0.262916	0.163139	0.977697	0.13916	0.330672	0.121606	1	0.109954	0.255659	0.377287	1	0.225459	0.642717	AAELIANSLATAGDGLIELR	P67778	P67778	Phb	Prohibitin	QQKKAAIISAEGDSKAAELIANSLATAGDG	ANSLATAGDGLIELRKLEAAEDIAYQLSRS	357
29.9056	29.7232	28.8383	29.0527	29.4671	29.1218	29.2931	29.5058	28.893	-4.16341	-4.38817	-4.94195	-4.80947	-4.38365	-4.76073	-4.73834	-4.5089	-4.91522	Tryptic	21	2.96e-47	192.65	36	1	220	240	0.276508	0.995221	0.258397	0.543585	0.0254451	1	-0.0167643	-0.0522772	0.357848	1	0.222977	0.6202	0.144454	1	0.0695343	0.24948	AAELIANSLATAGDGLIELRK	P67778	P67778	Phb	Prohibitin	QQKKAAIISAEGDSKAAELIANSLATAGDG	NSLATAGDGLIELRKLEAAEDIAYQLSRSR	358
24.6332	NaN	25.7819	25.7559	25.4127	25.5292	25.4307	26.7477	25.2218	-6.80475	NaN	-5.84873	-5.45901	-5.75768	-5.80962	-6.37787	-5.09856	-6.70309	Tryptic	11	0.0012453	108.67	15	0	206	216	0.311978	0.976818	-0.592499	-0.696535	0.18276	0.961212	-0.234145	-0.398116	0.132264	1	-0.266898	-0.323235	0.313073	1	0.3844	0.638793	AAELLATWMDK	Q8BY35	Q8BY35	Fgd2	FYVE, RhoGEF and PH domain-containing protein 2	PFLKMYSEYVKNFERAAELLATWMDKSQPF	NFERAAELLATWMDKSQPFQEVVTRIQCSE	359
25.0058	26.6514	25.1881	26.6266	27.0453	26.3979	27.0254	26.7083	26.2966	-5.45859	-3.77219	-4.89965	-3.97838	-3.45469	-4.0183	-3.50842	-4.04334	-4.08254	Tryptic	10	0.00026104	146.81	24	0	141	150	0.879906	0.783219	-1.06166	-1.60389	0.0153609	1	0.0131474	0.0342721	0.718678	1	-0.832046	-1.32196	0.0831912	1	0.0609754	0.169679	AAELLMSCFR	Q8BFV2	Q8BFV2	Pcid2	PCI domain-containing protein 2	LVKKGKSKVGDMLEKAAELLMSCFRVCASD	DMLEKAAELLMSCFRVCASDTRAGIEDSKK	360
26.8631	25.9494	NaN	25.8449	25.8031	25.3968	25.4138	25.52	23.5347	-0.946793	-1.84879	NaN	-2.27071	-1.83816	-2.62584	-2.12861	-2.1146	-3.91305	Tryptic	10	0.0019739	116.52	11	0	71	80	0.753136	0.809486	1.5834	1.58434	0.579412	0.690478	0.858742	1.12924	0.668988	1	1.32096	1.40374	0.301367	1	0.473849	0.6411	AAEMEHLLER	Q9DBY1	Q9DBY1	Syvn1	E3 ubiquitin-protein ligase synoviolin	LLGKVMGKVFFGQLRAAEMEHLLERSWYAV	FGQLRAAEMEHLLERSWYAVTETCLAFTVF	362
26.7628	26.8523	27.3537	26.9916	27.2978	26.9626	26.742	25.6674	26.9743	-3.72075	-3.4572	-3.00307	-3.10222	-2.98581	-3.25174	-3.57218	-4.38561	-3.07619	Tryptic	9	0.010959	106.36	24	0	293	301	0.525099	0.921818	0.52839	0.973874	0.679308	0.659091	0.622763	1.20551	0.260094	1	0.28432	0.530996	0.656476	1	0.564736	1.15402	AAEMLLFGK	Q9WUR2;Q9WUR2-2;Q78JN3	Q9WUR2	Eci2;Eci3	Enoyl-CoA delta isomerase 2, mitochondrial	ACSSYTFPKMMGSAKAAEMLLFGKKLTARE	MMGSAKAAEMLLFGKKLTAREAWAQGLVTE	363
NaN	30.9153	30.8885	30.4717	30.8072	30.7086	31.0806	30.7649	31.0663	NaN	-3.41183	-3.25782	-3.63019	-3.34145	-3.30979	-3.36511	-3.54885	-3.48634	Tryptic	21	5.29e-22	155.57	17	0	8	28	0.192659	1	-0.0687005	-0.294549	1.00961	0.634176	-0.308095	-1.26686	0.62004	1	0.131944	0.693574	0.125837	1	0.0396245	0.184024	AAENGAQSAPLPLEGVDISPK	P30416	P30416	Fkbp4	Peptidyl-prolyl cis-trans isomerase FKBP4;Peptidyl-prolyl cis-trans isomerase FKBP4, N-terminally processed	______________________________	QSAPLPLEGVDISPKQDEGVLKVIKREGTG	365
27.1983	24.898	26.8824	27.206	27.1006	26.6197	27.8298	26.6656	27.3656	-4.72068	-6.81759	-4.91743	-4.56653	-4.52655	-4.93524	-3.99604	-5.39885	-4.59569	Tryptic	18	3.16e-57	201.76	23	0	547	564	0.532186	0.899269	-0.96078	-1.07295	0.335244	0.882805	-0.311544	-0.644399	0.452377	1	-0.821703	-0.931205	0.0097089	1	-0.0125796	-0.0238844	AAENGLVNGENLIPNGTR	Q91WC0;Q91WC0-2;Q91WC0-3	Q91WC0	Setd3	Histone-lysine N-methyltransferase setd3	VQESLSLTETVSKVKAAENGLVNGENLIPN	NGLVNGENLIPNGTRSENESLSPEESENVT	366
NaN	26.9892	27.2648	27.1805	27.0325	27.3404	27.3271	27.6366	27.4536	NaN	-4.1105	-3.64253	-3.84346	-4.13384	-3.57982	-3.75812	-3.31228	-3.58017	Tryptic	10	0.00063556	128.38	12	0	160	169	0.950611	0.851625	-0.345403	-1.35494	1.07091	0.633793	-0.287943	-1.27195	0.569066	1	-0.326327	-0.955131	0.665379	1	-0.30218	-0.9879	AAEPLLTLER	Q8CCP0;Q8CCP0-2;Q8CCP0-3;Q8CCP0-4	Q8CCP0	Nemf	Nuclear export mediator factor Nemf	VKFAVRERYPIDHARAAEPLLTLERLTEVI	IDHARAAEPLLTLERLTEVIAAAPKGEVLK	368
28.3929	28.0733	27.9058	27.5446	27.9125	NaN	28.9697	28.3865	28.6447	-1.58962	-1.76198	-1.63641	-1.18	-1.23746	NaN	-0.330029	-1.43948	-1.14333	Tryptic	12	0.00064673	107.79	12	0	62	73	1.15491	0.757408	-0.54297	-1.69104	1.44874	0.330248	-0.938457	-2.626	0.965226	1	-0.691725	-1.58786	0.209149	1	-0.237786	-0.449743	AAEPMEASLGPR	Q6P6J9	Q6P6J9	Txndc15	Thioredoxin domain-containing protein 15	LHEEEVAQDHRDQARAAEPMEASLGPRGDP	QARAAEPMEASLGPRGDPMVVLSVVPGAAE	369
26.9087	25.5598	27.326	27.4637	29.5966	27.4778	27.3463	29.5444	28.3977	-6.26812	-7.52137	-5.82892	-5.82561	-3.76762	-5.64089	-5.79962	-3.66586	-4.76476	Tryptic	22	1.01e-21	144.29	20	0	604	625	1.03772	0.706852	-1.83124	-1.97158	0.0938674	1	-0.250095	-0.23788	1.05775	1	-1.79606	-2.0003	0.137177	1	-0.334623	-0.334314	AAEQMSTLPIDAPSPLENLEQK	P27546;P27546-2;P27546-3	P27546	Map4	Microtubule-associated protein 4	QSTVPPCTASPEPVKAAEQMSTLPIDAPSP	LPIDAPSPLENLEQKETPGSQPSEPCSGVS	372
28.5398	24.9418	28.1088	28.8297	29.1155	28.3319	28.2822	24.1391	28.031	-2.41602	-5.7888	-2.65372	-2.29599	-2.18195	-3.10195	-2.38548	-6.6532	-2.86746	C-terminal tryptic	11	4.82e-06	171.56	13	0	2	12	0.0759451	1	0.379385	0.204352	0.644497	0.613728	1.9416	1.32936	0.070524	1	0.349199	0.190541	0.449692	1	1.44208	0.974281	AAESALQVVEK	Q8CB77	Q8CB77	Tceb3	Transcription elongation factor B polypeptide 3	______________________________	______________________________	373
26.6342	26.4818	25.4295	NaN	26.3053	NaN	27.2224	NaN	26.5577	-2.20568	-2.24104	-3.11821	NaN	-2.12522	NaN	-1.75965	NaN	-2.21359	Tryptic	9	0.012155	103.87	6	0	234	242	0.54234	0.906844	-0.708237	-1.09274	0	1	-0.584745	0	0.532824	1	-0.535017	-1.02728	0	1	-0.138595	0	AAESIIDTK	Q8K202;Q8K202-2;Q8K202-3	Q8K202	Polr1e	DNA-directed RNA polymerase I subunit RPA49	MNKVGSESLNLSVAKAAESIIDTKGVNALV	NLSVAKAAESIIDTKGVNALVSDAMQDDLQ	375
29.8389	29.4001	26.6968	29.0631	28.0376	29.9286	29.6148	24.3746	29.9355	-3.67215	-3.84663	-6.77049	-4.50818	-5.66475	-3.63607	-3.74816	-9.07712	-3.63563	Tryptic	19	6.43e-150	312.92	23	0	784	802	0.118956	1	0.670307	0.311351	0.213263	0.927675	1.0348	0.521676	0.129174	1	0.723878	0.335517	0.17771	1	0.883966	0.444414	AAESLADPTEYENLFPGLK	O55029	O55029	Copb2	Coatomer subunit beta	VVKLWRENLSKVNQKAAESLADPTEYENLF	LADPTEYENLFPGLKEAFVVEEWVKETHAD	376
28.4328	28.2716	24.9909	27.7561	28.0666	28.1095	27.5997	27.7479	26.9886	-1.54878	-1.82597	-4.85988	-2.29073	-1.93427	-1.85468	-2.51168	-2.46431	-2.97434	Tryptic	17	2.94e-10	147.26	20	1	268	284	0.064945	1	-0.213627	-0.171556	0.967113	0.556512	0.532023	1.48749	0.0297165	1	-0.0947666	-0.0807948	1.38045	1	0.623549	2.00619	AAESSVAPSREELLGTK	Q8BJZ4	Q8BJZ4	Mrps35	28S ribosomal protein S35, mitochondrial	SSSENSVLQTLLQMRAAESSVAPSREELLG	ESSVAPSREELLGTKEVEDYQKCVVRLKNE	379
NaN	NaN	NaN	25.5845	25.2915	26.1977	NaN	NaN	NaN	NaN	NaN	NaN	-3.9	-3.50307	-2.9827	NaN	NaN	NaN	Tryptic	13	8.3e-15	162.36	3	0	207	219	NaN	1	0	NaN	0	1	NaN	0	NaN	1	0	NaN	0	1	NaN	0	AAETDAATAGVNR	Q6A0D4	Q6A0D4	Rftn1	Raftlin	CTLGDRSSLENDTPKAAETDAATAGVNRRP	PKAAETDAATAGVNRRPETKPGSTGDVPSA	380
26.6611	NaN	NaN	25.5115	25.6182	25.3755	NaN	26.2954	25.606	-1.61359	NaN	NaN	-2.38409	-2.68268	-2.9364	NaN	-2.09261	-2.43396	C-terminal tryptic	13	6.5e-18	224.02	7	0	2	14	0	1	0.710386	0	0.703507	0.680389	-0.448984	-1.20549	0	1	0.649693	0	0.713331	1	-0.404442	-1.182	AAETLNFGPEWLR	Q99MR1	Q99MR1	Gigyf1	PERQ amino acid-rich with GYF domain-containing protein 1	______________________________	______________________________	382
31.6447	31.2561	31.2521	27.501	31.4468	31.6863	31.5524	31.6507	31.3867	-0.925917	-0.881826	-1.15216	-4.66896	-1.12081	-0.765676	-1.12027	-1.24493	-1.21822	C-terminal tryptic	9	0.0032539	143.01	10	0	2	10	0.408859	0.991277	-0.145676	-0.579762	0.412414	0.780114	-1.3186	-0.903703	1.06269	1	0.207839	1.08299	0.326692	1	-0.990671	-0.735626	AAETVELHK	Q9D1J3	Q9D1J3	Sarnp	SAP domain-containing ribonucleoprotein	______________________________	______________________________	384
NaN	NaN	NaN	24.2999	24.1644	NaN	23.7234	24.1566	24.2434	NaN	NaN	NaN	-6.4117	-6.51973	NaN	-6.57451	-6.31982	-6.27713	Tryptic	17	4.62e-05	102.66	8	0	69	85	0	1	NaN	0	0.359229	0.904293	0.191007	0.608873	0	1	NaN	0	0.22642	1	-0.0752287	-0.332241	AAEVGDDFLGDFVVGER	Q9Z0H8-2;Q9Z0H8	Q9Z0H8-2	Clip2	CAP-Gly domain-containing linker protein 2	SSGAATTVSEKPGPKAAEVGDDFLGDFVVG	EVGDDFLGDFVVGERVWVNGVKPGVVQYLG	386
NaN	26.813	26.7171	26.6561	27.3113	26.1236	26.4357	26.6296	26.9997	NaN	-3.50218	-3.70279	-3.56792	-3.18137	-4.29634	-4.02884	-3.94451	-3.73285	Tryptic	10	0.00026104	146.81	16	0	383	392	0.126918	1	0.0767152	0.242341	0.00744566	1	0.00864156	0.0179566	0.939486	1	0.299584	1.26917	0.258946	1	0.220188	0.502117	AAEVWMDEYK	Q6PB93;Q6PB93-2;O08832	Q6PB93	Galnt2;Galnt4	Polypeptide N-acetylgalactosaminyltransferase 2;Polypeptide N-acetylgalactosaminyltransferase 2 soluble form;Polypeptide N-acetylgalactosaminyltransferase 4	FPGGSGTVFARNTRRAAEVWMDEYKHFYYA	RNTRRAAEVWMDEYKHFYYAAVPSARNVPY	389
28.1791	NaN	27.401	27.4265	27.3518	NaN	27.8065	26.6244	27.5681	-5.58198	NaN	-5.9264	-5.68207	-5.87627	NaN	-5.72098	-6.68956	-5.87557	Tryptic	16	5.43e-05	116.03	13	0	556	571	0.331518	0.976782	0.457032	0.70437	0.0400732	1	0.0561533	0.0990682	0.33261	1	0.341181	0.670901	0.317413	1	0.316199	0.639369	AAFALGGLGSGFASTK	B2RQC6;B2RQC6-2	B2RQC6	Cad	CAD protein;Glutamine-dependent carbamoyl-phosphate synthase;Aspartate carbamoyltransferase;Dihydroorotase	AQAAAERLGYPVLVRAAFALGGLGSGFAST	AFALGGLGSGFASTKEELSALVAPAFAHTS	391
33.8489	32.2525	32.6589	32.1468	31.7669	32.6581	32.9061	33.3236	32.8611	-2.42456	-3.72771	-3.22635	-3.62267	-4.30333	-3.14294	-2.99256	-2.36341	-2.98462	Tryptic	19	2.58e-95	276.71	31	0	197	215	0.0774032	1	-0.11017	-0.183276	1.32252	0.378511	-0.839683	-2.11383	0.328863	1	-0.346007	-0.649215	1.07979	1	-0.909447	-1.83381	AAFDDAIAELDTLSEESYK	P62259	P62259	Ywhae	14-3-3 protein epsilon	YEILNSPDRACRLAKAAFDDAIAELDTLSE	DAIAELDTLSEESYKDSTLIMQLLRDNLTL	394
25.2658	NaN	25.5323	24.7873	24.3525	NaN	25.119	24.889	24.8578	-8.642	NaN	-8.26379	-9.17251	-9.92535	NaN	-8.50516	-8.82851	-8.83386	Tryptic	19	1.94e-07	115.78	9	0	137	155	1.25622	0.758671	0.443736	1.80752	0.851072	0.643026	-0.385366	-1.31162	0.571491	1	0.26962	0.902093	1.10776	1	-0.826419	-1.99764	AAFGISDSYVDGSSFDPQR	Q8BTI8;Q8BTI8-3;Q8BTI8-2	Q8BTI8	Srrm2	Serine/arginine repetitive matrix protein 2	HQLAELNEKKNERLRAAFGISDSYVDGSSF	ISDSYVDGSSFDPQRRAREAKQIAPEPPKP	396
27.6655	28.6396	28.716	29.2106	29.5073	29.1765	27.5691	28.4474	28.8331	-6.24231	-5.12593	-5.08	-4.74924	-4.77061	-4.90648	-6.05512	-5.27015	-4.85854	Tryptic	20	5.5e-08	108.49	24	1	137	156	0.038495	1	0.057181	0.094633	1.22718	0.385677	1.01492	2.07765	0.0590007	1	-0.0881462	-0.142793	0.760211	1	0.585822	1.28916	AAFGISDSYVDGSSFDPQRR	Q8BTI8;Q8BTI8-3;Q8BTI8-2	Q8BTI8	Srrm2	Serine/arginine repetitive matrix protein 2	HQLAELNEKKNERLRAAFGISDSYVDGSSF	SDSYVDGSSFDPQRRAREAKQIAPEPPKPY	397
28.3321	28.8032	28.1414	28.3525	28.7195	28.7977	28.9571	28.3949	28.7972	-5.36748	-4.74035	-5.40647	-5.172	-4.86913	-4.72243	-4.54507	-5.23896	-4.85129	Tryptic	17	1.15e-21	170.66	23	0	76	92	0.490889	0.952303	-0.290841	-0.812035	0.161759	0.988916	-0.093132	-0.294395	0.424231	1	-0.292996	-0.74218	0.0617042	1	-0.0427462	-0.125549	AAFGLSEAGFNTACLTK	Q8K2B3	Q8K2B3	Sdha	Succinate dehydrogenase [ubiquinone] flavoprotein subunit, mitochondrial	EFDAVVVGAGGAGLRAAFGLSEAGFNTACL	FGLSEAGFNTACLTKLFPTRSHTVAAQGGI	398
29.4138	29.7139	29.2656	29.5717	29.588	27.7473	29.2749	29.3924	27.329	-3.23565	-2.79077	-3.07716	-3.04791	-2.90946	-4.73976	-3.16717	-2.89466	-4.6949	Tryptic	17	5e-27	169.62	21	0	110	126	0.513772	0.913345	0.798999	1.02183	0.122397	0.986752	0.30357	0.301769	0.406426	1	0.551052	0.816205	0.00803939	1	0.0198701	0.0217773	AAFGSFAVNGPTTLVDK	Q9JIH2	Q9JIH2	Nup50	Nuclear pore complex protein Nup50	NATPFSNVKTAAEPKAAFGSFAVNGPTTLV	FGSFAVNGPTTLVDKKISSPKCNNSNQPPS	399
31.6605	31.6945	30.8587	31.5423	31.1651	31.5026	30.8728	31.6546	30.7851	-0.198542	-0.0188065	0.212866	-0.119003	0.00486183	0.0948048	0.0215855	-0.00374985	0.24169	C-terminal tryptic	9	0.0023983	170.06	25	0	1056	1064	0.31638	0.983869	0.30038	0.61482	0.423865	0.846754	0.299127	0.74564	0.244273	1	-0.0880025	-0.363175	0.394257	1	-0.092954	-0.465759	AAFLNEVLR	A2A9C3-2;A2A9C3	A2A9C3-2	Szt2	Protein SZT2	QELSDREIPLTPADQAAFLNEVLRRSLRDP	LTPADQAAFLNEVLRRSLRDPGPEGPPVGG	400
NaN	27.3254	27.4186	27.2837	27.1823	27.2871	27.2659	26.1826	27.3084	NaN	-4.65251	-4.58396	-4.50238	-4.74789	-4.63401	-4.64196	-5.53579	-4.39368	Tryptic	8	0.010126	154.29	15	0	523	530	0.384926	0.964154	0.453037	0.785369	0.376581	0.862115	0.33208	0.706578	0.199863	1	0.238906	0.435597	0.257386	1	0.229048	0.504524	AAFLQYCR	Q8R0G9	Q8R0G9	Nup133	Nuclear pore complex protein Nup133	KNETVAHEDKTKLLKAAFLQYCRKDLGRAQ	DKTKLLKAAFLQYCRKDLGRAQIMADELFS	402
26.8778	NaN	26.9925	26.0725	27.1642	26.8271	26.3351	25.7057	27.1241	-3.23514	NaN	-3.14512	-3.68961	-2.78526	-2.79118	-3.66389	-4.22093	-3.08526	Tryptic	11	0.00085088	116.3	11	0	416	426	0.421178	0.946534	0.546869	0.866086	0.224251	0.939407	0.299657	0.481737	0.453321	1	0.466565	0.889388	0.567647	1	0.568011	1.04277	AAFLSSLTDVR	Q3UVL4;Q3UVL4-2	Q3UVL4	Vps51	Vacuolar protein sorting-associated protein 51 homolog	RVARERLSHHLQGLKAAFLSSLTDVRQALA	QGLKAAFLSSLTDVRQALAAPRLAGKEGPS	403
27.1293	NaN	NaN	27.2829	27.3363	27.2424	26.3917	26.7091	NaN	-3.36492	NaN	NaN	-3.39379	-3.48228	-3.52281	-3.97824	-3.62034	NaN	Tryptic	10	0.0072404	90.15	6	0	682	691	0	1	0.578864	0	2.02682	0.276206	0.736758	3.29801	0	1	0.434373	0	0.99568	1	0.332996	1.37511	AAFPEGFHPR	P54310-2;P54310	P54310-2	Lipe	Hormone-sensitive lipase	AKDEVRPMDGVPRVRAAFPEGFHPRRSSQG	VPRVRAAFPEGFHPRRSSQGVLHMPLYTSP	404
NaN	26.5773	27.6229	26.8171	27.3515	27.2895	27.5948	27.246	27.5358	NaN	-6.52648	-5.47161	-6.11712	-5.68438	-5.74047	-5.59561	-5.81986	-5.68493	Tryptic	10	0.00053245	154.49	8	0	87	96	0.347069	0.9772	-0.358754	-0.698278	0.696792	0.734149	-0.306136	-1.01969	0.291488	1	-0.298912	-0.595408	0.415668	1	-0.147188	-0.587126	AAFQLGSPWR	P47738	P47738	Aldh2	Aldehyde dehydrogenase, mitochondrial	EGNKEDVDKAVKAARAAFQLGSPWRRMDAS	VKAARAAFQLGSPWRRMDASDRGRLLYRLA	407
25.0855	27.0732	28.0819	NaN	27.4127	25.923	26.0886	29.4401	28.2498	-9.04471	-6.98131	-6.11333	NaN	-6.49209	-8.00038	-8.00086	-4.67743	-6.00246	N-terminal tryptic	24	0.00015121	74.678	9	0	640	663	0.375242	0.947373	-1.17935	-0.831715	0.366633	0.817143	-1.25833	-0.848658	0.371482	1	-1.15287	-0.823749	0.292241	1	-1.01932	-0.694432	AAFQPEASPSHLTLNSGLVESEDL	Q9ET54;Q9ET54-5;Q9ET54-3;Q9ET54-4;Q9ET54-6	Q9ET54-3	Palld	Palladin	ASRYAALSDQGLDIKAAFQPEASPSHLTLN	SHLTLNSGLVESEDL_______________	408
27.8248	27.3016	26.5942	27.552	27.1581	27.0454	27.6732	27.6158	26.9345	-2.02324	-2.34772	-2.01099	-2.28701	-2.17405	-2.27886	-2.18608	-2.29938	-2.51628	Tryptic	10	0.0011227	123.72	20	0	31	40	0.145397	1	-0.167611	-0.317272	0.214421	0.958215	-0.155997	-0.407714	0.634515	1	0.206594	0.837203	0.350201	1	0.0872714	0.428909	AAFQSLLDAR	Q63829	Q63829	Commd3	COMM domain-containing protein 3	DPGSFDSNAFALLLRAAFQSLLDARADEAA	ALLLRAAFQSLLDARADEAALDHPYLKQID	409
28.6104	28.5181	26.9959	28.153	28.3483	27.0275	28.3812	28.4451	28.9783	-2.89261	-2.93921	-4.6395	-2.96911	-2.87019	-4.37519	-3.34042	-3.34274	-3.00208	Tryptic	13	7.5e-42	258.52	24	0	165	177	0.430356	0.943532	-0.560083	-0.852991	0.771281	0.600147	-0.758633	-1.37179	0.168915	1	-0.262027	-0.382118	0.129867	1	-0.176419	-0.294512	AAFTAFEEVQLPR	Q9D8X2	Q9D8X2	Ccdc124	Coiled-coil domain-containing protein 124	SVAEEADRHPERRMRAAFTAFEEVQLPRLK	MRAAFTAFEEVQLPRLKQENPNMRLSQLKQ	411
27.8192	28.1673	29.0486	28.0366	29.0969	29.1637	28.0341	NaN	27.9919	-3.60185	-3.46562	-2.86061	-3.39358	-2.62567	-2.49876	-3.78495	NaN	-4.12381	Tryptic	10	0.00072107	127.56	15	0	286	295	0.273386	0.993367	0.332063	0.579969	0.680452	0.640957	0.752753	1.31697	0.862425	1	0.645022	1.53558	1.20989	1	1.11504	2.31176	AAFVLPEFTR	Q64674	Q64674	Srm	Spermidine synthase	VEQMQLKYYNSDMHRAAFVLPEFTRKALND	SDMHRAAFVLPEFTRKALNDIS________	413
25.8464	26.5	NaN	23.1163	25.5524	NaN	26.2471	25.9152	25.2651	-6.44489	-5.76947	NaN	-8.63171	-6.17104	NaN	-5.86702	-6.38061	-7.06311	Tryptic	16	7.38e-21	167.71	9	0	1432	1447	0.325022	0.980886	0.364086	0.668144	0.638484	0.626182	-1.47474	-1.36391	0.246969	1	0.329731	0.537718	0.382738	1	-0.964459	-0.860909	AAFYEDQINYYDTYIK	Q3UQ44	Q3UQ44	Iqgap2	Ras GTPase-activating-like protein IQGAP2	ELSKLQQTLNALNKKAAFYEDQINYYDTYI	AFYEDQINYYDTYIKTCVDNLKRKNSRRSI	414
28.2434	28.8598	28.7046	28.2837	28.88	28.7659	28.4995	28.4243	28.7657	-3.02806	-2.71975	-2.86918	-3.107	-2.81778	-2.80687	-2.89658	-2.99492	-2.66672	Tryptic	15	1.01e-20	170.52	18	0	448	462	0.0646757	1	0.0394128	0.126277	0.141137	0.998332	0.0800323	0.258142	0.0510685	1	-0.0195904	-0.0845016	0.156579	1	-0.057813	-0.242652	AAFYHQPWAQEAVGR	Q99JR8-2;Q99JR8	Q99JR8-2	Smarcd2	SWI/SNF-related matrix-associated actin-dependent regulator of chromatin subfamily D member 2	KIITDVIGNPEEERRAAFYHQPWAQEAVGR	AAFYHQPWAQEAVGRHIFAKVQQRRQELEQ	415
30.8226	28.9477	NaN	28.722	30.1809	26.3981	NaN	29.3734	NaN	0.361984	-1.49131	NaN	-1.55868	-0.398558	-3.82094	NaN	-0.984735	NaN	C-terminal tryptic	16	4.66e-29	178.81	11	0	2	17	0	1	0.51171	0	0	1	-0.939752	0	0	1	0.420071	0	0	1	-0.941322	0	AAGAAAALAFLNQESR	Q9CPP0	Q9CPP0	Npm3	Nucleoplasmin-3	______________________________	AGAAAALAFLNQESRARAGGVGGLRVPAPV	416
31.3272	31.158	31.1617	31.125	31.0842	30.9679	31.252	31.2415	31.3898	-2.01402	-2.21017	-2.01358	-2.11131	-2.35073	-2.3651	-2.32969	-2.23177	-2.19722	Tryptic	15	1.49e-29	199.68	41	0	76	90	0.463749	1	-0.0788008	-0.454312	1.60786	0.585276	-0.235406	-1.40908	1.06618	1	0.173637	0.983548	0.088811	1	-0.0228221	-0.119258	AAGAAAIITEPEHTK	Q8BK67	Q8BK67	Rcc2	Protein RCC2	PGGGKRTARPATAGKAAGAAAIITEPEHTK	AAGAAAIITEPEHTKERVKLEGSKCKGQLL	417
25.2309	25.873	25.3721	23.9062	25.0393	24.3951	NaN	25.7035	24.5838	-3.60186	-3.11092	-3.2398	-4.60126	-3.50389	-3.49163	NaN	-3.30493	-3.14228	C-terminal tryptic	19	1.09e-08	126.95	9	0	26	44	0.278784	0.991258	0.348332	0.593166	0.486962	0.757144	-0.69678	-1.00312	0.174306	1	-0.0939191	-0.313938	0.56476	1	-0.641986	-1.10927	AAGAAGSGMGNSTSSFWGK	Q923X4	Q923X4	Glrx2	Glutaredoxin-2, mitochondrial	RRLVASGRILAGRRGAAGAAGSGMGNSTSS	AGSGMGNSTSSFWGKSTTTPVNQIQETISN	418
28.5148	28.4403	28.0955	27.767	28.1209	27.8956	28.7227	NaN	28.5932	-1.94019	-2.04056	-2.28386	-1.93437	-1.97029	-2.32539	-1.93665	NaN	-1.93446	Tryptic	14	1.52e-28	229.53	11	0	241	254	0.758485	0.898583	-0.307711	-1.12476	1.84636	0.292877	-0.730079	-3.01743	0.480992	1	-0.152645	-0.658751	0.351154	1	-0.141128	-0.540514	AAGAEEYAQQEVVK	P16330-2;P16330	P16330-2	Cnp	2,3-cyclic-nucleotide 3-phosphodiesterase	PGVLHCTTKFCDYGKAAGAEEYAQQEVVKR	KAAGAEEYAQQEVVKRSYGKAFKLSISALF	422
26.6292	25.872	27.7718	27.1116	25.498	27.6867	26.512	27.3594	27.1158	-3.40641	-4.01458	-2.44026	-2.7696	-4.25786	-2.5512	-3.60836	-2.82564	-2.82261	Tryptic	20	1.25e-27	168.76	13	0	440	459	0.145775	1	-0.238069	-0.336774	0.119638	0.991094	-0.230356	-0.287284	0.141515	1	-0.201552	-0.321111	0.0625147	1	-0.107351	-0.154121	AAGAGASAPSTQATCNGPPK	Q921G6	Q921G6	Lrch4	Leucine-rich repeat and calponin homology domain-containing protein 4	WGSPRKDSVLKRGIRAAGAGASAPSTQATC	ASAPSTQATCNGPPKSSTTQLGVSGGQGAP	423
28.8555	27.9463	28.4905	28.7071	27.5508	25.5664	28.7909	28.7908	27.7779	-3.40077	-4.07966	-3.61781	-3.34964	-4.54464	-6.66858	-3.2374	-3.36206	-4.42443	Tryptic	23	1.19e-28	161.31	17	0	465	487	0.0173673	1	-0.022419	-0.0424053	0.531151	0.703266	-1.17839	-1.09387	0.0193389	1	-0.0247854	-0.0470741	0.494221	1	-1.17966	-1.03385	AAGAGNEAAALFLATSGAHANHR	Q810B6	Q810B6	Ankfy1	Rabankyrin-5	TDAPDVMTGNCLLQRAAGAGNEAAALFLAT	AALFLATSGAHANHRNKWGETPLHTACRHG	425
28.6657	28.1144	28.6511	28.1243	28.0462	25.395	NaN	NaN	27.873	-3.62197	-4.10642	-3.52976	-3.75771	-3.94308	-6.63678	NaN	NaN	-4.38098	Tryptic	10	0.00034715	139.68	8	0	108	117	0	1	0.604013	0	0	1	-0.684523	0	0	1	0.628261	0	0	1	-0.398209	0	AAGAQIQGMK	Q61941	Q61941	Nnt	NAD(P) transhydrogenase, mitochondrial	SGAGEASKFPDDLYRAAGAQIQGMKEVLAS	DDLYRAAGAQIQGMKEVLASDLVVKVRAPM	430
24.5476	24.8123	24.8925	25.1114	25.7989	26.5005	NaN	24.7865	26.1049	-2.21194	-1.90508	-2.05993	-1.64056	-1.99098	-1.22977	NaN	-2.01567	-0.823246	Tryptic	11	0.00072287	118.71	11	0	29	39	0.575379	0.896332	-0.694949	-1.14033	0.186727	0.952557	0.357903	0.439828	0.588874	1	-0.639526	-1.14432	0.137558	1	-0.20098	-0.320349	AAGAQVVAVSR	Q91X52	Q91X52	Dcxr	L-xylulose reductase	GAGKGIGRSTVLALKAAGAQVVAVSRTRED	LALKAAGAQVVAVSRTREDLDDLVRECPGV	431
28.9135	29.039	28.3721	28.3685	27.6136	28.5491	27.7386	28.5177	28.2266	-1.98664	-1.80564	-2.24321	-2.17462	-2.97843	-2.06479	-2.93595	-2.02987	-2.63383	Tryptic	23	1.06e-10	113.78	17	0	115	137	0.938836	0.807544	0.613904	1.51282	0.0145845	1	0.0161101	0.0345917	0.818273	1	0.521387	1.31977	0.118122	1	0.127271	0.258533	AAGCSIPVASVATGFPAGQTHLK	Q91YP3	Q91YP3	Dera	Deoxyribose-phosphate aldolase	CVYPARVCDAVKALKAAGCSIPVASVATGF	ASVATGFPAGQTHLKTRLEEIRLAVEDGAT	435
24.8251	NaN	NaN	28.7768	28.0952	26.0877	25.2496	26.181	26.0629	-6.97631	NaN	NaN	-3.00624	-3.78424	-5.67196	-6.35661	-5.43707	-5.71607	Tryptic	10	0.00029296	144.09	12	0	333	342	0	1	-1.00604	0	0.995281	0.430465	1.82209	1.9008	0	1	-1.13972	0	0.940168	1	1.68243	1.79566	AAGDEMGTVR	Q9JI11	Q9JI11	Stk4	Serine/threonine-protein kinase 4;Serine/threonine-protein kinase 4 37kDa subunit;Serine/threonine-protein kinase 4 18kDa subunit	ENSEEDEMDSGTMVRAAGDEMGTVRVASTM	GTMVRAAGDEMGTVRVASTMSGGANTMIEH	436
30.4774	29.8695	30.2581	24.3635	29.5735	30.508	30.5345	30.1229	29.8865	-4.84016	-5.40985	-4.9486	-10.8711	-5.88978	-4.85416	-4.87541	-5.31847	-5.58662	Tryptic	9	0.011111	106.04	20	0	241	249	0.0263679	1	0.020422	0.0567794	0.456448	0.739391	-2.03295	-1.00596	0.28913	1	0.193963	0.522645	0.447594	1	-1.94485	-0.987832	AAGDETGAK	P97351	P97351	Rps3a	40S ribosomal protein S3a	GKLMELHGEGGSSGKAAGDETGAKVERADG	GGSSGKAAGDETGAKVERADGYEPPVQESV	437
NaN	NaN	23.4927	24.3512	NaN	24.585	25.4026	24.4821	24.3318	NaN	NaN	-7.08853	-6.65152	NaN	-6.44358	-5.29746	-6.18231	-6.39456	Tryptic	23	6.43e-05	79.635	7	0	1220	1242	0	1	-1.2462	0	0.234693	0.937835	-0.27075	-0.500639	0	1	-1.13042	0	0.563327	1	-0.589442	-1.09037	AAGDTVVIENSDISPEMSEVIGK	Q61595-6;Q61595-9;Q61595-5;Q61595-2;Q61595-16;Q61595-3;Q61595-14;Q61595-13	Q61595-6	Ktn1	Kinectin	AQQSLNSIHSKISLKAAGDTVVIENSDISP	ENSDISPEMSEVIGKLLVRS__________	440
25.9064	24.4648	NaN	26.3	24.9867	24.2516	25.5889	NaN	24.6922	-3.01541	-4.12956	NaN	-2.46708	-3.7784	-4.57658	-2.86732	NaN	-3.19128	Tryptic	21	4.28e-05	76.728	7	0	109	129	0.0165987	1	0.0450459	0.0474756	0.0149958	1	0.0389198	0.0412911	0.348754	1	-0.543181	-0.798623	0.280978	1	-0.578053	-0.64014	AAGEECPMFTPPGGETVEQVK	Q8BZA9	Q8BZA9	Tigar	Fructose-2,6-bisphosphatase TIGAR	VAEGKPLSELRAMAKAAGEECPMFTPPGGE	PMFTPPGGETVEQVKMRGKDFFDFICQLIL	442
NaN	NaN	25.8257	25.4215	26.2398	25.4764	25.3094	NaN	NaN	NaN	NaN	-4.14176	-4.25235	-3.80378	-4.41623	-4.35389	NaN	NaN	N-terminal tryptic	12	8.19e-10	162.5	4	0	908	919	0	1	0.516319	0	0	1	0.403177	0	0	1	0.21213	0	0	1	0.196437	0	AAGEEEEEEMLI	Q8BU03	Q8BU03	Pwp2	Periodic tryptophan protein 2 homolog	EDSDASDEDSLHLLRAAGEEEEEEMLI___	LLRAAGEEEEEEMLI_______________	443
25.5765	25.5966	25.8363	25.1504	25.1825	25.3403	25.5213	25.8278	NaN	-5.32017	-5.32644	-4.92162	-4.90495	-4.92936	-4.85555	-5.03207	-4.87119	NaN	Tryptic	15	1.52e-28	178.71	8	0	155	169	0.00971364	1	-0.00472609	-0.0183865	1.33433	0.469187	-0.450147	-1.89854	0.545727	1	-0.237775	-0.840261	0.330856	1	0.0550156	0.33105	AAGEGQFADWPQGSR	P03975	P03975	Iap	IgE-binding protein	AAHYQPANWSRKKPKAAGEGQFADWPQGSR	AAGEGQFADWPQGSRLQGPPYAESPPCVVR	444
27.5434	28.0592	27.1663	27.8986	27.8727	27.4402	26.8616	26.3847	26.966	-2.01701	-1.59529	-2.25056	-1.65957	-1.83059	-2.05199	-2.15924	-2.48333	-2.20883	Tryptic	16	6.63e-15	160.52	11	0	225	240	1.27083	0.674941	0.852214	2.05549	1.89713	0.26436	0.999733	3.00543	0.692804	1	0.329512	1.04073	1.34395	1	0.436413	1.73277	AAGEVMEPANLLAEEK	P57746	P57746	Atp6v1d	V-type proton ATPase subunit D	KIIKEKFEKDLERRRAAGEVMEPANLLAEE	AGEVMEPANLLAEEKDEDLLFE________	445
30.6902	30.734	30.7589	30.8078	30.7389	NaN	30.7119	30.8845	30.8074	-2.01734	-2.14836	-2.08986	-1.94433	-2.11529	NaN	-1.87931	-1.75646	-1.98346	Tryptic	13	5.57e-05	125.97	13	0	497	509	0.613989	1	-0.0735563	-0.478312	0.146162	1	-0.0279128	-0.164837	1.31138	1	-0.212114	-1.20683	0.627597	1	-0.156733	-0.7609	AAGGAVSTPAPGK	E9Q5C9;E9Q5C9-2	E9Q5C9	Nolc1	NA	SEEEEKTPKPPAKKKAAGGAVSTPAPGKKA	KKAAGGAVSTPAPGKKAEAKSSSSSSSSSS	451
25.7446	24.891	24.8909	NaN	25.7431	25.3554	25.5167	25.5755	25.2799	-4.143	-4.84153	-4.68127	NaN	-3.98377	-4.45395	-4.03831	-3.89824	-4.30834	Tryptic	10	0.0045354	98.997	9	0	38	47	0.399513	0.973522	-0.281856	-0.707241	0.184111	0.982429	0.0919336	0.321834	0.909266	1	-0.47364	-1.38032	0.22254	1	-0.137236	-0.410652	AAGGLLPGGK	Q8C079;Q8C079-3;Q8C079-2	Q8C079	Strip1	Striatin-interacting protein 1	PPPPATAQPPPGAPRAAGGLLPGGKAREFN	PGAPRAAGGLLPGGKAREFNRNQRKDSEGY	452
26.5634	27.1801	29.9567	NaN	27.1516	NaN	NaN	26.2826	NaN	-6.77555	-6.02263	-3.24265	NaN	-6.15731	NaN	NaN	-6.95761	NaN	Tryptic	8	0.026357	111.04	5	0	193	200	0	1	1.61749	0	0	1	0.86903	0	0	1	1.61067	0	0	1	0.800308	0	AAGIEIQK	Q6A068	Q6A068	Cdc5l	Cell division cycle 5-like protein	EARRLAALQKRRELRAAGIEIQKKRKKKRG	QKRRELRAAGIEIQKKRKKKRGVDYNAEIP	456
NaN	24.7357	27.4285	26.1424	26.6909	26.4009	27.1724	27.3395	27.3155	NaN	-7.65215	-5.26441	-6.39907	-6.01957	-6.14324	-5.81344	-5.38069	-5.49545	Tryptic	24	3.17e-12	112.32	16	0	102	125	0.493891	0.909991	-1.19373	-1.07952	2.18083	0.245645	-0.864444	-3.2401	0.402584	1	-0.895085	-0.890267	1.66201	1	-0.6241	-2.30296	AAGIIHLGATSCYVGDNTDLIILR	P54822	P54822	Adsl	Adenylosuccinate lyase	DVMAHVHTFGHCCPKAAGIIHLGATSCYVG	TSCYVGDNTDLIILRNAFDLLLPKLARVIS	457
26.9819	27.2722	28.1206	28.4822	27.6594	27.6424	27.2728	27.9283	26.8979	-7.4611	-7.17622	-6.35362	-6.17906	-7.02875	-7.05474	-7.15629	-6.6136	-7.53317	Tryptic	23	1.2e-10	113.26	33	1	603	625	0.0706123	1	0.0918821	0.165443	0.616486	0.700035	0.561685	1.10299	0.0866823	1	0.104043	0.197803	0.369895	1	0.34684	0.704384	AAGLATMISTMRPDIDNMDEYVR	Q99NB9	Q99NB9	Sf3b1	Splicing factor 3B subunit 1	YARVEGREIISNLAKAAGLATMISTMRPDI	STMRPDIDNMDEYVRNTTARAFAVVASALG	459
25.1361	27.4331	27.9328	25.0846	28.2934	27.9916	25.9868	25.1132	28.0387	-1.69501	-1.02075	-0.781652	-1.66506	-0.847378	-0.185555	-1.59272	-1.17496	-1.21409	Tryptic	12	2.43e-07	140.88	15	0	105	116	0.137349	1	0.45439	0.343714	0.215556	0.928711	0.743639	0.516051	0.205048	1	0.161455	0.399465	0.404827	1	0.427927	0.780686	AAGMGSYVQPQR	Q9DB42	Q9DB42	Znf593	Zinc finger protein 593	KQLSVEPYSQEEAERAAGMGSYVQPQRLGV	AERAAGMGSYVQPQRLGVPTEVSTDIPEMD	464
26.5218	NaN	26.365	NaN	27.919	27.745	25.9704	25.3033	24.8907	-4.11343	NaN	-4.24778	NaN	-4.32724	-4.39178	-3.5455	-3.45634	-4.03687	Tryptic	15	1.71e-29	189.13	7	0	851	865	1.08443	0.71868	1.05528	2.06814	2.02112	0.213571	2.44386	4.78043	0.898595	1	-0.501035	-1.48087	1.205	1	-0.679941	-2.03418	AAGPELQTECDQIVK	Q2EMV9;Q2EMV9-2	Q2EMV9	Parp14	Poly [ADP-ribose] polymerase 14	ENLKHISGLAQALSKAAGPELQTECDQIVK	AAGPELQTECDQIVKEGGVVLPGNAVISKA	467
NaN	NaN	NaN	26.5885	24.1944	25.0353	26.7552	26.2906	25.0573	NaN	NaN	NaN	-5.08799	-7.49362	-6.59065	-4.63719	-5.05986	-6.33307	Tryptic	14	0.00076251	96.015	7	0	1264	1277	0	1	NaN	0	0.368181	0.831285	-0.761621	-0.789161	0	1	NaN	0	0.532167	1	-1.04738	-1.08292	AAGPGLGSVAMGPR	A2BH40;A2BH40-3;A2BH40-4;A2BH40-2	A2BH40	Arid1a	AT-rich interactive domain-containing protein 1A	SGQGPNGGMGDPYSRAAGPGLGSVAMGPRQ	RAAGPGLGSVAMGPRQHYPYGGPYDRVRTE	468
25.8298	25.6242	NaN	25.3356	25.7204	25.593	25.3092	25.7928	NaN	-5.03988	-5.21309	NaN	-5.25237	-4.96819	-5.04085	-5.47156	-4.94028	NaN	Tryptic	13	1.55e-14	182.16	9	0	231	243	0.24276	1	0.176058	0.485374	0.00177698	1	-0.00128873	-0.00388165	0.0953384	1	0.0794392	0.20938	0.196341	1	0.118782	0.36378	AAGQYSTSYAQQK	P58281-2	P58281-2	Opa1	Dynamin-like 120 kDa protein, mitochondrial;Dynamin-like 120 kDa protein, form S1	LLQQQIQEHEEEARRAAGQYSTSYAQQKRK	RRAAGQYSTSYAQQKRKVSDKEKIDQLQEE	471
23.1144	25.5953	NaN	NaN	NaN	25.723	25.3007	25.6977	25.9818	-3.37846	-1.09125	NaN	NaN	NaN	-0.523693	-1.25258	-1.01238	-0.666519	C-terminal tryptic	24	3.48e-10	105.03	7	0	2	25	0.573845	0.879438	-1.30516	-1.23233	0	1	0.0630061	0	0.604887	1	-1.25769	-1.28307	0	1	0.453467	0	AAGSASSLGGGAWPGSEAGDFLAR	Q00558	Q00558	F8a1	Factor VIII intron 22 protein	______________________________	GGAWPGSEAGDFLARYRQVSNKLKKRFLRK	472
NaN	25.4358	24.616	25.2593	25.0568	25.0198	25.159	NaN	24.7786	NaN	-1.78922	-2.1346	-1.34721	-1.57038	-1.57037	-1.05678	NaN	-1.4524	C-terminal tryptic	14	0.001485	90.15	7	0	125	138	0.0404675	1	0.0570841	0.103435	0.332934	0.928744	0.143175	0.527746	0.940797	1	-0.707321	-1.95078	0.578925	1	-0.241397	-0.874769	AAGSGAENLTCEIR	Q00941	Q00941	Csf2ra	Granulocyte-macrophage colony-stimulating factor receptor subunit alpha	GGAAAHWRLSFVNEGAAGSGAENLTCEIRA	GAAGSGAENLTCEIRAARFLSCAWREGPAA	473
26.2271	28.9484	26.517	28.5541	26.7757	29.1788	25.7951	27.6151	28.7445	-6.94978	-4.13281	-6.63799	-4.73516	-6.58856	-3.93987	-7.35081	-5.59517	-4.41788	Tryptic	15	5.1e-33	223.14	33	1	950	964	0.0431568	1	-0.154091	-0.116942	0.28191	0.883422	0.784615	0.642658	0.0325323	1	-0.118909	-0.0891838	0.237916	1	0.700086	0.556336	AAGSIASAQKPPAGK	P27546;P27546-2	P27546	Map4	Microtubule-associated protein 4	AATTAGKPEPNAVTKAAGSIASAQKPPAGK	AAGSIASAQKPPAGKVQIVSKKVSYSHIQS	474
NaN	NaN	26.4275	25.6795	26.2518	26.1681	NaN	NaN	NaN	NaN	NaN	-3.41703	-4.50031	-3.80625	-3.85625	NaN	NaN	NaN	Tryptic	25	0.00075325	70.533	4	0	260	284	0	1	NaN	0	0	1	NaN	0	0	1	NaN	0	0	1	NaN	0	AAGSPHLALEFCSYPSSMSGHIDYR	Q9D2E2;Q9D2E2-2	Q9D2E2	Toe1	Target of EGR1 protein 1	EYAFRKCERENGKQRAAGSPHLALEFCSYP	FCSYPSSMSGHIDYRCCMSPGTCRRSRTTG	475
30.5701	31.7395	31.9837	NaN	NaN	NaN	31.9643	30.6146	NaN	-3.41413	-2.16748	-2.18661	NaN	NaN	NaN	-1.82968	-2.64638	NaN	Tryptic	8	0.02001	117.4	5	0	141	148	0.0638942	1	0.14163	0.165628	0	1	NaN	0	0.216956	1	-0.351378	-0.492634	0	1	NaN	0	AAGTATAK	P43274	P43274	Hist1h1e	Histone H1.4	AKAKKPAGAAKKPKKAAGTATAKKSTKKTP	AAKKPKKAAGTATAKKSTKKTPKKAKKPAA	479
26.576	26.7643	27.2656	26.3543	26.356	27.0091	28.3241	26.4972	26.8266	-1.63713	-1.79667	-1.34046	-1.72192	-2.02777	-1.5206	0.0791035	-1.78292	-1.68218	Tryptic	12	1.3e-39	266.91	10	0	9	20	0.227034	1	-0.347354	-0.497177	0.460389	0.77551	-0.642847	-0.914494	0.304179	1	-0.462751	-0.64344	0.431891	1	-0.628099	-0.869578	AAGTDGSDFQHR	Q5XKN4	Q5XKN4	Jagn1	Protein jagunal homolog 1	______________________________	GPRAAGTDGSDFQHRERVAMHYQMSVTLKY	480
27.4235	27.5301	27.6615	NaN	26.8848	26.9066	26.7405	25.9394	26.671	-3.29172	-3.00643	-2.94094	NaN	-2.94617	-3.04057	-2.99799	-3.573	-2.8958	C-terminal tryptic	15	1.31e-43	248.42	8	0	22	36	1.82856	0.536813	1.08805	2.97843	0.567095	0.745718	0.445397	1.03368	0.116616	1	0.0759004	0.225432	0.224804	1	0.16223	0.433336	AAGTIQTSVQEVNSK	P18572-2	P18572-2	Bsg	Basigin	LALAFTLLSGQGACAAAGTIQTSVQEVNSK	AAGTIQTSVQEVNSKTQLTCSLNSSGVDIV	481
26.8483	27.7742	28.0838	27.3767	27.9917	28.2533	27.29	27.9008	28.064	-2.85402	-1.71394	-1.59309	-2.33051	-1.72022	-1.45014	-2.27393	-1.47393	-1.65867	Tryptic	19	2.25e-53	208.82	29	0	515	533	0.155683	1	-0.182883	-0.338927	0.127871	0.995359	0.122267	0.27127	0.20753	1	-0.251506	-0.442122	0.0297759	1	-0.0314484	-0.0690619	AAGTLLNGPPQFSTTPEIK	Q8K0V4	Q8K0V4	Cnot3	CCR4-NOT transcription complex subunit 3	VNPPSSPTPSFSEAKAAGTLLNGPPQFSTT	LLNGPPQFSTTPEIKAPEPLSSLKSMAERA	482
24.8437	24.4356	26.4016	NaN	24.0686	NaN	24.0585	NaN	NaN	-3.18591	-3.72305	-1.87736	NaN	-3.2375	NaN	-4.39046	NaN	NaN	Tryptic	11	4.71e-05	137.13	6	0	902	912	0	1	1.16844	0	0	1	0.0100384	0	0	1	1.46168	0	0	1	1.15295	0	AAGTLNSSMLK	Q60610	Q60610	Tiam1	T-lymphoma invasion and metastasis-inducing protein 1	KGLKAGDEILEINNRAAGTLNSSMLKDFLS	INNRAAGTLNSSMLKDFLSQPSLGLLVRTY	483
32.3478	32.3728	32.2204	32.3604	32.4636	26.4636	32.5402	24.8022	25.1633	-2.84589	-2.83487	-3.25193	-3.23525	-2.93628	-8.88771	-2.92536	-10.5375	-10.2274	C-terminal tryptic	13	9.33e-15	182.64	33	0	2	14	0.889317	0.728448	4.81177	1.83532	0.383948	0.787344	2.92725	0.884976	0.922551	1	4.9192	1.8985	0.384057	1	2.87701	0.884718	AAGTLYTYPENWR	Q9D8N0	Q9D8N0	Eef1g	Elongation factor 1-gamma	______________________________	______________________________	484
27.2211	26.9335	24.4653	25.7073	27.4371	NaN	26.9469	27.0315	26.7752	-1.33633	-1.12922	-4.14952	-1.95058	-1.20616	NaN	-1.24405	-0.977104	-1.64291	C-terminal tryptic	13	1.75e-14	177.57	10	1	2	14	0.334155	0.969733	-0.711223	-0.727328	0.198777	0.947427	-0.345656	-0.459655	0.389262	1	-0.917006	-0.838896	0.306819	1	-0.290348	-0.613479	AAGTSNYWEDLRK	O88630	O88630	Gosr1	Golgi SNAP receptor complex member 1	______________________________	______________________________	485
NaN	NaN	24.7529	24.1768	24.8762	24.6531	NaN	NaN	26.6842	NaN	NaN	-4.75836	-5.36432	-5.09562	-5.23868	NaN	NaN	-3.25231	C-terminal tryptic	24	9.61e-23	136.81	6	0	2	25	0	1	-1.93126	0	0	1	-2.11547	0	0	1	-1.50605	0	0	1	-1.98056	0	AAGVDFGDLELFEAFDPPEESTPK	Q9CYA6	Q9CYA6	Zcchc8	Zinc finger CCHC domain-containing protein 8	______________________________	ELFEAFDPPEESTPKPVHTRFKDDEEEEDD	486
29.9313	29.9625	30.1102	29.8451	30.3389	30.6563	30.4511	29.6401	29.8814	-5.17762	-4.91065	-4.87114	-4.99503	-4.88138	-4.23283	-4.40226	-5.19595	-4.96478	C-terminal tryptic	16	5.18e-31	204.49	246	0	2	17	0.0140375	1	0.010465	0.0301865	0.357509	0.877273	0.289239	0.661995	0.1999	1	-0.132146	-0.372686	0.170944	1	0.151245	0.348072	AAGVEAAAEVAATEPK	Q9D0E1-2;Q9D0E1	Q9D0E1-2	Hnrnpm	Heterogeneous nuclear ribonucleoprotein M	______________________________	AGVEAAAEVAATEPKMEEESGAPCVPSGNG	487
25.8339	26.2088	25.618	26.2449	25.9695	25.98	26.6697	26.8202	27.0645	-3.05856	-2.07875	-2.91098	-1.98118	-2.40932	-2.3136	-1.88747	-1.9224	-1.67839	C-terminal tryptic	20	5.25e-13	134.21	10	0	2	21	2.015	0.511428	-0.964509	-3.13748	2.24006	0.249796	-0.78663	-3.19628	1.27336	1	-0.853344	-2.05939	1.26404	1	-0.405278	-1.6182	AAGVPCALVTSCSATFTGDR	Q8R2R3	Q8R2R3	Aagab	Alpha- and gamma-adaptin-binding protein p34	______________________________	CALVTSCSATFTGDRLVQHILGTEDAVVEA	488
34.2175	33.5433	31.688	32.1648	33.1994	31.6342	33.6375	33.0652	32.7289	0.229343	0.20591	-1.07836	-0.887592	0.343102	-0.609028	0.42601	-0.0830765	-0.0615005	Tryptic	16	1.45e-20	162.36	18	0	34	49	0.00234008	1	0.00574239	0.00637023	0.696559	0.629084	-0.811064	-1.28612	0.265994	1	-0.308179	-0.547467	0.514146	1	-0.478317	-0.941607	AAGVSVEPFWPGLFAK	P47955	P47955	Rplp1	60S acidic ribosomal protein P1	DEVTVTEDKINALIKAAGVSVEPFWPGLFA	AGVSVEPFWPGLFAKALANVNIGSLICNVG	489
26.7894	27.7398	26.4096	28.0169	28.3002	27.118	27.2575	27.8551	28.0503	-6.80659	-5.73598	-7.0736	-5.1997	-5.32208	-6.35003	-6.28769	-5.50846	-5.43818	Tryptic	10	0.0031329	110.41	15	0	55	64	0.735727	0.845541	-0.741377	-1.31935	0.0743115	1	0.090751	0.171621	0.741774	1	-0.793948	-1.34326	0.0948816	1	0.12084	0.217675	AAGVVLEMIR	Q9WTM5	Q9WTM5	Ruvbl2	RuvB-like 2	RQASQGMVGQLAARRAAGVVLEMIREGKIA	LAARRAAGVVLEMIREGKIAGRAVLIAGQP	490
28.6311	NaN	25.9229	28.5785	26.8764	27.2781	27.3223	26.4949	26.4532	-0.355085	NaN	-3.33834	-0.769049	-2.56308	-2.22554	-2.13107	-2.56625	-2.65286	Tryptic	10	0.00037612	138.4	11	0	55	64	0.179743	1	0.520258	0.44338	0.630463	0.661968	0.820886	1.19583	0.20014	1	0.603344	0.490061	0.448057	1	0.597504	0.886987	AAGWSELSER	Q9CZL5	Q9CZL5	Pcbd2	Pterin-4-alpha-carbinolamine dehydratase 2	WLTAEERDQLIPGLKAAGWSELSERDAIYK	IPGLKAAGWSELSERDAIYKEFSFKNFNQA	491
24.8179	25.9029	26.1047	25.427	24.7425	26.6479	25.6016	26.0202	26.2852	-7.15107	-5.91167	-5.529	-6.28371	-6.9338	-5.02685	-6.0977	-5.68782	-5.13363	C-terminal tryptic	18	1.56e-07	122.34	14	0	225	242	0.332906	0.979279	-0.360502	-0.659781	0.2422	0.926998	-0.363206	-0.525072	0.42185	1	-0.557529	-0.840121	0.284799	1	-0.441739	-0.608843	AAGYPPFFADQPIQIYEK	P05132-2;P05132;P68181;P68181-2;P68181-3;P68181-4	P05132-2	Prkaca;Prkacb	cAMP-dependent protein kinase catalytic subunit alpha;cAMP-dependent protein kinase catalytic subunit beta	KAVDWWALGVLIYEMAAGYPPFFADQPIQI	YPPFFADQPIQIYEKIVSGKVRFPSHFSSD	493
NaN	NaN	25.7966	NaN	25.6549	25.9738	25.5173	25.2811	25.3176	NaN	NaN	-4.49588	NaN	-4.9385	-4.63633	-4.8348	-5.03708	-5.07102	Tryptic	10	0.00040661	137.05	6	0	1244	1253	0	1	0.424651	0	1.20792	0.510208	0.44235	1.75559	0	1	0.485086	0	0.551757	1	0.193552	0.782169	AAHFDIDWGK	P40201	P40201	Chd1	Chromodomain-helicase-DNA-binding protein 1	DPEERKQYTIPCHTKAAHFDIDWGKEDDSN	PCHTKAAHFDIDWGKEDDSNLLIGIYEYGY	497
24.7658	28.5864	24.3233	24.8051	25.1462	28.287	24.9646	24.0954	23.8365	-4.398	-0.353893	-4.44173	-4.49893	-4.22844	-0.854305	-4.20662	-4.94128	-5.01562	C-terminal tryptic	13	1.79e-14	189.58	9	0	2	14	0.498399	0.900315	1.593	1.06508	0.700258	0.583892	1.78064	1.41379	0.528537	1	1.65663	1.11953	0.565076	1	1.52728	1.17439	AAHGGSAASSALK	Q6P5G6	Q6P5G6	Ubxn7	UBX domain-containing protein 7	______________________________	______________________________	499
25.2592	26.9799	28.7183	28.1866	28.233	28.1142	28.0939	27.8684	28.7223	-6.1633	-4.07496	-2.84937	-2.95209	-2.87751	-3.27351	-3.15998	-3.36582	-2.68646	Tryptic	20	9.94e-36	177.54	15	0	101	120	0.530918	0.894832	-1.24239	-1.09875	0.0681075	1	-0.0502885	-0.140544	0.583073	1	-1.29179	-1.18721	0.053333	1	0.0363859	0.108624	AAHIFFTDTCPEPLFSELGR	Q64324	Q64324	Stxbp2	Syntaxin-binding protein 2	ALIADFQGTPTFTYKAAHIFFTDTCPEPLF	FTDTCPEPLFSELGRSRLAKAVKTLKEIHL	501
31.4388	NaN	31.4107	31.572	30.8327	31.4325	31.2947	31.157	31.3559	-3.4171	NaN	-3.5258	-3.56391	-4.32889	-3.60791	-3.79765	-3.93543	-3.74649	Tryptic	11	2.36e-06	154.56	19	0	145	155	0.867948	0.943945	0.155542	0.880374	0.0139905	1	0.00990677	0.029635	1.62489	1	0.355069	1.93661	0.00912236	1	-0.00704956	-0.0198959	AAHLCAEAALR	P50580;P50580-2	P50580	Pa2g4	Proliferation-associated protein 2G4	AQGTQVTGRKADVIKAAHLCAEAALRLVKP	DVIKAAHLCAEAALRLVKPGNQNTQVTEAW	502
NaN	25.3833	26.2411	26.953	24.8767	26.5395	26.9411	27.7192	25.2097	NaN	-3.84357	-3.45303	-2.32404	-4.75517	-2.85784	-2.54843	-1.94554	-4.4982	Tryptic	11	0.00043862	123.86	18	0	433	443	0.318389	0.973303	-0.811163	-0.731158	0.197043	0.943831	-0.500281	-0.464922	0.249204	1	-0.650909	-0.589017	0.106538	1	-0.314958	-0.269986	AAHPDCEDVAK	Q8BNU0	Q8BNU0	Armc6	Armadillo repeat-containing protein 6	PILDLGAEELILQARAAHPDCEDVAKAALR	LQARAAHPDCEDVAKAALRDLGCRVELREL	505
31.314	31.0627	30.6915	29.5091	31.0668	30.9843	30.6232	30.8919	31.3102	-4.20388	-4.22433	-4.49385	-6.01856	-4.34594	-4.3815	-4.94015	-4.37719	-4.03851	Tryptic	15	1.25e-30	213.38	42	0	467	481	0.108513	1	0.0809377	0.219033	0.317307	0.879494	-0.421683	-0.654674	0.199495	1	0.144595	0.381459	0.309315	1	-0.463383	-0.651581	AAHSEGHITAGLDMK	P80314	P80314	Cct2	T-complex protein 1 subunit beta	DNAGYDSADLVAQLRAAHSEGHITAGLDMK	AAHSEGHITAGLDMKEGTIGDMAVLGITES	507
32.6654	32.6772	32.467	32.6014	32.6726	32.9198	32.5941	32.893	32.8149	-1.7976	-1.73375	-1.80204	-1.75798	-1.8161	-1.51167	-1.82319	-1.62908	-1.62992	Tryptic	13	2.04e-12	154.49	67	0	148	160	0.66076	0.961322	-0.164132	-0.772329	0.0981136	1	-0.0360349	-0.155588	0.542091	1	-0.0837326	-0.497733	0.00340785	1	-0.00118256	-0.00553969	AAIAAAAAAAAAK	Q9CR57	Q9CR57	Rpl14	60S ribosomal protein L14	AAILKASPKKAAVAKAAIAAAAAAAAAKAK	AKAAIAAAAAAAAAKAKVPAKKATGPGKKA	513
23.7632	28.1094	27.955	28.0295	28.3738	28.5011	27.5162	28.2714	28.2546	-7.94747	-3.82755	-4.17343	-3.79073	-3.79797	-3.53607	-4.57866	-3.64585	-3.89886	Tryptic	18	9.48e-32	180.28	43	0	143	160	0.413314	0.933755	-1.40484	-0.909107	0.429599	0.847137	0.287427	0.744482	0.400181	1	-1.27503	-0.880227	0.498612	1	0.332867	0.850183	AAIAQALAGEVSVVPPSR	Q3UKJ7;Q3UKJ7-2	Q3UKJ7	Smu1	WD40 repeat-containing protein SMU1;WD40 repeat-containing protein SMU1, N-terminally processed	PREAYPDGSSKEKRRAAIAQALAGEVSVVP	AQALAGEVSVVPPSRLMALLGQALKWQQHQ	515
30.1799	28.1182	29.1375	30.0827	28.0054	30.937	28.5969	27.0883	29.6038	-2.7269	-4.85151	-3.9705	-2.81516	-4.97453	-2.03642	-3.91878	-5.47464	-3.36839	Tryptic	9	0.0023627	192.28	14	0	127	135	0.309755	0.977121	0.715545	0.686309	0.475238	0.738792	1.24537	1.00703	0.173661	1	0.404299	0.411789	0.380059	1	0.978565	0.828092	AAIAQLNGK	Q8C2Q3;Q8C2Q3-2	Q8C2Q3	Rbm14	RNA-binding protein 14	KDYAFVHMEKEADAKAAIAQLNGKEVKGKR	KEADAKAAIAQLNGKEVKGKRINVELSTKG	516
31.9698	31.6197	31.4322	32.2637	31.475	31.531	31.9595	31.7195	31.2703	-2.22317	-2.50109	-2.97267	-2.11774	-3.02449	-2.88305	-2.23015	-2.74094	-2.95157	Tryptic	9	0.0031311	155.75	20	0	342	350	0.0317601	1	0.0241311	0.0677524	0.119992	0.999679	0.106816	0.251586	0.0872705	1	0.075243	0.185259	0.0326229	1	-0.034207	-0.0753729	AAIDWFDGK	P56959	P56959	Fus	RNA-binding protein FUS	KGEATVSFDDPPSAKAAIDWFDGKEFSGNP	DPPSAKAAIDWFDGKEFSGNPIKVSFATRR	517
NaN	25.2241	28.9039	26.2414	27.5402	28.4635	NaN	30.1565	29.2994	NaN	-9.55277	-5.79708	-8.26273	-6.71341	-5.99402	NaN	-4.67863	-5.48819	Tryptic	16	7.04e-29	175.91	8	0	400	415	0.531791	0.883523	-2.664	-1.33928	1.09304	0.377858	-2.31297	-2.33332	0.50898	1	-2.59152	-1.28231	0.890678	1	-1.90664	-1.87791	AAIGCGIVESILNWVK	Q01320	Q01320	Top2a	DNA topoisomerase 2-alpha	KSFGSTCQLSEKFIKAAIGCGIVESILNWV	AIGCGIVESILNWVKFKAQIQLNKKCSAVK	518
26.5519	27.0384	NaN	26.5253	26.792	NaN	25.9758	27.1783	25.4823	-3.78331	-3.17206	NaN	-3.49296	-3.31895	NaN	-4.17459	-2.98537	-4.64161	Tryptic	11	0.0050505	99.802	9	0	747	757	0.345587	0.969827	0.583062	0.752322	0.262898	0.910653	0.446556	0.589306	0.261082	1	0.456166	0.587813	0.328087	1	0.527902	0.713576	AAIGLVPEVPK	Q8BWQ6;Q8BWQ6-3	Q8BWQ6	NA	UPF0505 protein C16orf62 homolog	ALANQCLSQADAFFKAAIGLVPEVPKTISI	AFFKAAIGLVPEVPKTISIDGKLRPSEPFL	519
27.8218	27.1281	26.8687	27.2685	27.198	27.0908	27.0588	27.329	26.9267	-1.72701	-2.07346	-2.43421	-2.10773	-2.02273	-2.25901	-2.64562	-2.21883	-2.56803	Tryptic	22	6.03e-27	159.04	10	0	113	134	0.211417	1	0.168005	0.411627	0.247955	0.972626	0.0809199	0.353096	0.756175	1	0.399268	1.16501	1.10213	1	0.347671	1.40002	AAIHQILTENTPVFEQLSVPQR	Q80VL1	Q80VL1	Tdrkh	Tudor and KH domain-containing protein	VLLISGFPVQVCKAKAAIHQILTENTPVFE	TENTPVFEQLSVPQRSVGRIIGRGGETIRS	521
25.8201	26.4636	NaN	25.761	26.4843	NaN	26.3941	26.4069	26.013	-5.08441	-4.38171	NaN	-5.08614	-4.48631	NaN	-4.60852	-4.5373	-4.96324	Tryptic	11	4.71e-05	137.14	7	0	1448	1458	0.162658	1	-0.129477	-0.3302	0.173239	0.97337	-0.14867	-0.356518	0.0317848	1	-0.0300392	-0.072866	0.10437	1	-0.0832046	-0.218457	AAIIADCSTFR	Q80XI3-2;Q80XI3-4;Q80XI3;Q80XI3-3	Q80XI3-2	Eif4g3	Eukaryotic translation initiation factor 4 gamma 3	SSPTFLRALMTAVCKAAIIADCSTFRVDTA	AVCKAAIIADCSTFRVDTAVIKQRVPILLK	522
32.0973	32.0382	NaN	31.6617	NaN	31.6474	31.6165	32.0906	31.0038	-1.9717	-2.07309	NaN	-2.20051	NaN	-2.23509	-2.41492	-1.92416	-2.80441	Tryptic	11	0.00094428	114.5	7	0	209	219	0.510618	0.927319	0.497472	0.98176	0.0711405	1	0.0842775	0.166505	0.446519	1	0.358769	0.832531	0.184662	1	0.163363	0.380777	AAIISAEGDSK	P67778	P67778	Phb	Prohibitin	ERARFVVEKAEQQKKAAIISAEGDSKAAEL	QQKKAAIISAEGDSKAAELIANSLATAGDG	524
24.7132	24.6273	24.1993	24.3994	NaN	24.598	24.0561	24.6695	NaN	-8.71717	-8.92937	-9.04058	-8.83498	NaN	-8.69382	-9.26747	-8.5693	NaN	C-terminal tryptic	13	0.0001181	121.6	7	0	152	164	0.181937	1	0.150496	0.369626	0.146108	0.987055	0.135898	0.321765	0.0259003	1	0.0226796	0.0585168	0.150187	1	0.153981	0.337567	AAILGGVDQIHIK	P35550;Q80WS3	P35550	Fbl;Fbll1	rRNA 2-O-methyltransferase fibrillarin;rRNA/tRNA 2-O-methyltransferase fibrillarin-like protein 1	KIEYRAWNPFRSKLAAAILGGVDQIHIKPG	LAAAILGGVDQIHIKPGAKVLYLGAASGTT	526
28.0438	28.2051	28.3772	28.218	28.4714	28.4435	28.4352	28.2572	28.3841	-3.56306	-3.30018	-3.08545	-3.35599	-2.75807	-3.01709	-3.25962	-3.28111	-3.07544	Tryptic	13	0.0011654	97.456	20	0	228	240	0.613539	0.972595	-0.150116	-0.715408	0.0684556	1	0.0188325	0.0960412	0.293909	1	-0.11084	-0.438522	0.364987	1	0.161671	0.567242	AAILPTSIFLTNK	Q8CIG8	Q8CIG8	Prmt5	Protein arginine N-methyltransferase 5	PSNHVIDRWLGEPIKAAILPTSIFLTNKKG	IKAAILPTSIFLTNKKGFPVLSKVQQRLIF	527
26.7577	25.6329	26.0679	24.2307	25.2014	25.6193	26.2822	25.0273	26.3358	-2.2328	-3.49577	-3.06083	-4.36982	-3.62657	-3.12499	-2.96434	-4.08946	-3.12871	Tryptic	12	2.46e-07	140.75	10	0	517	528	0.193045	1	0.271091	0.424558	0.66007	0.642007	-0.864603	-1.24717	0.382757	1	0.464373	0.760992	0.245534	1	-0.31296	-0.518275	AAILQTEVDALR	Q99MI1;Q99MI1-2;Q6PH08;Q6PH08-3;Q6PH08-2	Q99MI1	Erc1;Erc2	ELKS/Rab6-interacting/CAST family member 1;ERC protein 2	HIEVLKESLTAKEQRAAILQTEVDALRLRL	EQRAAILQTEVDALRLRLEEKETMLNKKTK	528
28.2797	28.1263	NaN	26.9328	28.4294	28.1796	27.0557	27.0332	NaN	-1.98813	-2.11987	NaN	-3.8502	-2.50409	-2.55029	-2.89199	-2.74071	NaN	Tryptic	16	1.56e-06	133.32	20	0	408	423	2.35165	0.482792	1.15857	6.52549	0.565849	0.700786	0.802826	1.15079	1.77279	1	0.762347	3.806	0.0926013	1	-0.151841	-0.225828	AAILSMLPEEEVAATK	Q8BYY4;Q8BYY4-2	Q8BYY4	Ttc39b	Tetratricopeptide repeat protein 39B	CKESKWSKATYVFLKAAILSMLPEEEVAAT	AILSMLPEEEVAATKENVVSLFRQVDGLKQ	529
27.612	27.7229	26.6579	27.344	26.7619	27.0096	27.7645	27.1954	26.7677	-1.33533	-1.12796	-1.63592	-1.16064	-1.52266	-1.11198	-1.02051	-1.38119	-1.47802	Tryptic	14	3.47e-06	131.42	10	0	213	226	0.0694815	1	0.0883522	0.162248	0.240582	0.942968	-0.204042	-0.469751	0.132826	1	-0.0731621	-0.241633	0.0508608	1	0.0281474	0.0970082	AAISQPGISEDLEK	Q8BP40	Q8BP40	Acp6	Lysophosphatidic acid phosphatase type 6	QSCWVLKEKTRGRKKAAISQPGISEDLEKV	KAAISQPGISEDLEKVKTGVGINNGDDVDF	534
28.4247	29.024	30.3025	28.788	30.8783	28.0809	30.1877	30.6106	28.4852	-6.23979	-5.67373	-4.42005	-5.87192	-3.98079	-6.61423	-4.44327	-4.02075	-6.12515	Tryptic	11	5.28e-06	185.6	18	0	479	489	0.235226	0.996656	-0.510777	-0.535658	0.183909	0.949093	-0.512091	-0.440815	0.27907	1	-0.581467	-0.619924	0.24385	1	-0.625925	-0.562	AAITVEHLAIK	Q9JIK5	Q9JIK5	Ddx21	Nucleolar RNA helicase 2	STYEQVDLIGKKTQKAAITVEHLAIKCHWT	KTQKAAITVEHLAIKCHWTERAAVIGDVIR	538
24.6979	24.9441	25.2813	24.644	24.7638	25.8137	24.719	24.0288	25.5929	-3.70725	-3.45964	-2.89002	-3.54331	-3.66391	-2.82787	-3.61894	-3.89818	-2.73495	Tryptic	16	4.27e-05	119.76	13	0	83	98	0.149806	1	0.194201	0.333033	0.192179	0.952893	0.293606	0.42827	0.0525598	1	0.0650546	0.123684	0.0572113	1	0.0723305	0.134687	AAIVCYDLTDSSSFER	P35290	P35290	Rab24	Ras-related protein Rab-24	ERYEAMSRIYYRGAKAAIVCYDLTDSSSFE	AIVCYDLTDSSSFERAKFWVKELRSLEEGC	539
26.7579	26.604	27.7228	25.6534	26.7691	26.7393	25.9644	NaN	25.2297	-2.35265	-1.82043	-0.954647	-2.02618	-0.86945	-0.945074	-1.74713	NaN	-2.00277	Tryptic	24	6.45e-29	142.93	12	0	118	141	1.13506	0.67072	1.43117	2.27731	0.611769	0.675353	0.790222	1.22088	0.109677	1	0.165708	0.26117	0.504391	1	0.594714	1.00518	AAIVHNVDSDDLISMGSNDIDTLK	O54965;O54965-2	O54965	Rnf13	E3 ubiquitin-protein ligase RNF13	NFDIKVLNAQRAGYKAAIVHNVDSDDLISM	DDLISMGSNDIDTLKKIDIPSVFIGESSAN	541
29.86	29.7961	29.8846	30.0571	29.7329	29.9739	30.1586	30.1002	31.6283	-3.20439	-3.24344	-2.94172	-2.81831	-3.12197	-2.88475	-2.79456	-2.83753	-1.41755	Tryptic	9	0.0024097	191.78	22	1	90	98	0.713909	0.848806	-0.782114	-1.30222	0.625304	0.675274	-0.707729	-1.1616	0.753166	1	-0.77997	-1.35446	0.551142	1	-0.591795	-1.02859	AAKPEQIQK	Q80X41-5;Q80X41-3;Q80X41;Q80X41-2	Q80X41-5	Vrk1	Serine/threonine-protein kinase VRK1	SDNGPLFTELKFYQRAAKPEQIQKWIRTHK	LKFYQRAAKPEQIQKWIRTHKLKYLGVPKY	545
NaN	NaN	NaN	NaN	NaN	NaN	24.2592	24.3992	24.0792	NaN	NaN	NaN	NaN	NaN	NaN	-3.98168	-3.85191	-3.85085	C-terminal tryptic	10	0.027616	69.423	3	0	2	11	0	1	NaN	0	0	1	NaN	0	0	1	NaN	0	0	1	NaN	0	AALAAGGYTR	Q3U3T8;Q3U3T8-3;Q3U3T8-2	Q3U3T8	Wdr62	WD repeat-containing protein 62	______________________________	______________________________	548
24.6918	25.7131	26.6915	26.8622	26.8521	26.5194	26.4292	27.4894	NaN	-5.25249	-4.39777	-3.13677	-3.23076	-3.23959	-3.22786	-3.58662	-2.56606	NaN	Tryptic	12	0.00059789	110.14	8	0	443	454	0.634584	0.855196	-1.26049	-1.33591	0.190332	0.959885	-0.214736	-0.412166	0.568016	1	-1.18601	-1.21049	0.149633	1	-0.156403	-0.325589	AALAFGFLDLLK	Q8R3P6	Q8R3P6	Vwa9	von Willebrand factor A domain-containing protein 9	EKTQTFYKELNRLRKAALAFGFLDLLKGVA	LRKAALAFGFLDLLKGVADMLERECTLLPD	554
25.989	26.1988	26.3242	NaN	26.1545	NaN	25.9928	NaN	NaN	-2.32576	-1.90479	-1.60231	NaN	-1.73758	NaN	-2.07827	NaN	NaN	C-terminal tryptic	10	0.0041292	103.56	6	0	2	11	0	1	0.177799	0	0	1	0.161661	0	0	1	0.133987	0	0	1	0.340689	0	AALAGDEAWR	O54785	O54785	Limk2	LIM domain kinase 2	______________________________	______________________________	555
29.341	29.1313	28.8884	25.3903	26.0304	28.7746	25.1893	28.4823	29.0547	-2.64796	-2.8826	-2.86915	-6.28239	-5.59328	-2.75094	-6.51091	-2.86017	-2.86786	Tryptic	13	8.32e-15	199.68	15	0	279	291	0.566536	0.878153	1.54482	1.17786	0.20496	0.934643	-0.843652	-0.499196	0.452607	1	1.27974	0.970964	0.186921	1	-0.795892	-0.46096	AALAHPFFQDVTK	P97377-2;P97377	P97377-2	Cdk2	Cyclin-dependent kinase 2	SQMLHYDPNKRISAKAALAHPFFQDVTKPV	AKAALAHPFFQDVTKPVPHLRL________	556
26.947	26.2489	NaN	NaN	26.1577	NaN	26.6713	26.9376	26.5884	-4.99858	-5.5764	NaN	NaN	-5.38008	NaN	-5.32567	-5.22025	-5.54013	Tryptic	17	2.05e-05	114.63	6	0	2633	2649	0.168704	1	-0.134461	-0.341621	0	1	-0.574676	0	0.106357	1	0.0745239	0.214612	0	1	-0.0180702	0	AALAHSEIATTQAASTK	Q9QXS1-6;Q9QXS1-7;Q9QXS1-8;Q9QXS1-15;Q9QXS1-10;Q9QXS1-9;Q9QXS1-12;Q9QXS1-11;Q9QXS1-13;Q9QXS1-5;Q9QXS1-3;Q9QXS1-16;Q9QXS1-4;Q9QXS1-14;Q9QXS1-2;Q9QXS1	Q9QXS1-6	Plec	Plectin	QRLRERLQRLEEEHRAALAHSEIATTQAAS	LAHSEIATTQAASTKALPNGRDAPDGPSVE	559
25.7696	26.1737	26.5687	27.1114	27.1104	27.0021	25.4104	25.5437	25.6665	-3.4381	-2.58487	-2.19096	-2.61021	-2.48762	-2.38265	-2.92565	-2.40093	-2.39894	Tryptic	10	0.004309	101.54	17	0	273	282	1.22272	0.727351	0.630498	1.84221	4.31084	0.206	1.53443	8.4138	0.148726	1	-0.162806	-0.3207	0.164252	1	0.0816752	0.284413	AALAIDAIAK	Q9CPT0	Q9CPT0	Bcl2l14	Apoptosis facilitator Bcl-2-like protein 14	VDTRGESEVKARGFKAALAIDAIAKLTAID	ARGFKAALAIDAIAKLTAIDNHPMNRMLGF	560
25.1339	25.0057	24.6204	NaN	25.009	25.3881	25.4838	NaN	24.9203	-2.38383	-2.42716	-2.38909	NaN	-2.21992	-2.12598	-2.42354	NaN	-2.32913	Tryptic	11	2.21e-06	162.49	7	0	393	403	0.396069	0.974991	-0.282043	-0.724199	0.0031264	1	-0.00344467	-0.00783653	0.229384	1	-0.0236864	-0.169976	1.03361	1	0.20339	1.2209	AALANDFDTPR	Q8BYM8	Q8BYM8	Cars2	Probable cysteine--tRNA ligase, mitochondrial	DVLWERLTSTKKAVKAALANDFDTPRAVNT	KAVKAALANDFDTPRAVNTILDLVHHANRQ	561
30.9874	30.5425	30.5475	30.763	30.6814	30.6264	31.2353	30.9812	30.3978	-0.512085	-0.720097	-0.918056	-0.892025	-0.632809	-0.731646	-0.0189362	-0.727036	-1.13289	C-terminal tryptic	14	0.00022925	111.06	10	0	2	15	0.245262	1	-0.178995	-0.460793	0.291998	0.928685	-0.181143	-0.515996	0.0933232	1	-0.0904592	-0.202845	0.139349	1	-0.125873	-0.289936	AALAPLPPLPAQFK	Q9CR26	Q9CR26	Vta1	Vacuolar protein sorting-associated protein VTA1 homolog	______________________________	MAALAPLPPLPAQFKSIQHHLRTAQEHDKR	562
26.5862	24.9842	26.679	NaN	26.6348	23.6008	26.5631	25.2064	27.3277	-3.6393	-4.86006	-3.37311	NaN	-3.1812	-6.18874	-3.38389	-4.51084	-2.70199	Tryptic	22	6.77e-14	125.28	14	0	21	42	0.124749	1	-0.282635	-0.304213	0.362381	0.821419	-1.24795	-0.840075	0.239979	1	-0.425251	-0.532645	0.352492	1	-1.15273	-0.816702	AALAQAADCEVEQWNSDDPIPR	Q91Z53	Q91Z53	Grhpr	Glyoxylate reductase/hydroxypyruvate reductase	LMKVFVTGPLPAEGRAALAQAADCEVEQWN	DCEVEQWNSDDPIPRKDLEQGVVGAHGLLC	563
25.6311	24.1646	24.5307	24.9942	NaN	NaN	NaN	24.2656	NaN	-4.59438	-5.67965	-5.52136	-4.89141	NaN	NaN	NaN	-5.4517	NaN	Tryptic	23	7.83e-08	98.132	4	1	21	43	0	1	0.509917	0	0	1	0.728601	0	0	1	0.186574	0	0	1	0.560291	0	AALAQAADCEVEQWNSDDPIPRK	Q91Z53	Q91Z53	Grhpr	Glyoxylate reductase/hydroxypyruvate reductase	LMKVFVTGPLPAEGRAALAQAADCEVEQWN	CEVEQWNSDDPIPRKDLEQGVVGAHGLLCR	564
24.8731	25.5264	23.775	NaN	NaN	NaN	NaN	NaN	24.5633	-4.84456	-4.11504	-5.74644	NaN	NaN	NaN	NaN	NaN	-4.72743	Tryptic	9	0.030654	82.279	6	0	383	391	0	1	0.161483	0	0	1	NaN	0	0	1	-0.174579	0	0	1	NaN	0	AALASEEPR	Q4FZC9;Q4FZC9-2	Q4FZC9	Syne3	Nesprin-3	EDELVAQWRLFSGTRAALASEEPRVDRLQT	LFSGTRAALASEEPRVDRLQTQLKKLVTFP	566
29.5251	27.1727	NaN	29.8886	29.9794	29.6218	29.6496	29.5694	NaN	-3.3058	-5.49229	NaN	-2.84697	-2.734	-3.04298	-3.13915	-3.28311	NaN	Tryptic	10	1.79e-22	226.89	14	0	157	166	0.402041	0.937802	-1.26055	-0.987215	0.66203	0.79018	0.220424	0.911829	0.407198	1	-1.18791	-0.99356	1.10347	1	0.336479	1.47396	AALCAVHVIR	P22892	P22892	Ap1g1	AP-1 complex subunit gamma-1	VEKLLKTSNSYLRKKAALCAVHVIRKVPEL	YLRKKAALCAVHVIRKVPELMEMFLPATKN	569
27.9959	28.4379	28.1303	28.841	28.6502	28.1345	28.763	28.2641	28.412	-3.91704	-3.44255	-3.82861	-3.07468	-3.25642	-3.68485	-2.95948	-3.40417	-3.50403	Tryptic	14	3.58e-21	199.08	26	0	209	222	0.670142	0.921479	-0.291685	-0.980512	0.085541	1	0.0621738	0.173811	0.927036	1	-0.440176	-1.36747	0.0701606	1	-0.0494258	-0.142671	AALCHFCIDMLNAK	Q9DB05	Q9DB05	Napa	Alpha-soluble NSF attachment protein	DSPLLKYSAKDYFFKAALCHFCIDMLNAKL	KAALCHFCIDMLNAKLAVQKYEELFPAFSD	570
26.0441	26.2893	25.2586	26.1001	25.864	26.409	26.1959	25.9379	25.9517	-4.35422	-4.25337	-5.11604	-4.19134	-4.26689	-4.06205	-4.26133	-4.18698	-4.31614	Tryptic	25	5.23e-10	95.835	18	0	76	100	0.196284	1	-0.164471	-0.389764	0.207611	0.974568	0.0958672	0.344034	0.509467	1	-0.319729	-0.852906	0.504606	1	0.0813904	0.477218	AALDAGVFQSVWVSTDHDEIENVAK	Q99KK2	Q99KK2	Cmas	N-acylneuraminate cytidylyltransferase	IKRLAGVPLIGWVLRAALDAGVFQSVWVST	VWVSTDHDEIENVAKQFGAQVHRRSSETSK	572
29.9234	29.5035	29.3698	28.5444	28.9063	29.0326	28.6907	28.8466	26.7116	-1.80273	-1.91906	-2.05081	-2.31295	-1.85995	-1.96732	-2.27413	-2.13185	-4.37698	Tryptic	25	1.7e-34	152.88	25	0	301	325	1.00582	0.723575	1.51589	1.87816	0.457338	0.771396	0.74479	0.928009	0.618177	1	1.00345	1.20992	0.524479	1	0.880914	1.05048	AALDCSTSHLDEFYSDPHAVAGALK	Q3UIA2-2;Q3UIA2;Q3UIA2-4;Q3UIA2-3	Q3UIA2-2	Arhgap17	Rho GTPase-activating protein 17	LFRIGAGASKLKKLKAALDCSTSHLDEFYS	DEFYSDPHAVAGALKSYLRELPEPLMTFSL	573
NaN	26.5669	27.0564	25.9389	26.2541	26.9937	NaN	27.3614	27.2376	NaN	-4.40431	-3.75604	-5.63251	-4.81314	-4.09234	NaN	-3.85704	-3.31214	Tryptic	13	0.00016615	118.24	11	1	752	764	0.714431	0.874578	-0.487861	-1.3842	0.949011	0.501385	-0.90397	-1.78589	0.440782	1	-0.495585	-0.946804	0.885466	1	-1.26141	-1.77858	AALDDRYHSDFSR	D3YXK2	D3YXK2	Safb	Scaffold attachment factor B1	VDGRRDDAYWPEAKRAALDDRYHSDFSRQD	KRAALDDRYHSDFSRQDRFHDFDHRDRGRY	574
24.7107	24.645	25.8819	28.3542	25.326	25.8366	28.0641	28.9877	27.4533	-6.25317	-6.09996	-5.11513	-1.96648	-5.24055	-4.81799	-2.69902	-1.65305	-3.44107	Tryptic	16	4.52e-14	151.15	16	0	136	151	2.16987	0.432647	-3.08916	-4.41123	0.735109	0.566569	-1.66279	-1.46269	2.16327	1	-3.22504	-4.42161	0.540912	1	-1.41063	-1.12707	AALDGTPGMIGYGMAK	Q8BVI4	Q8BVI4	Qdpr	Dihydropteridine reductase	KHLKEGGLLTLAGAKAALDGTPGMIGYGMA	ALDGTPGMIGYGMAKGAVHQLCQSLAGKNS	578
31.1311	30.3641	30.3049	30.0807	29.9001	29.8463	30.8271	30.4045	30.8725	-1.14389	-1.78272	-1.91187	-1.72191	-1.97113	-1.99707	-1.79016	-1.91838	-1.56583	Tryptic	13	3.56e-28	247.31	31	0	113	125	0.121318	1	-0.101371	-0.250317	1.99838	0.27624	-0.759037	-2.86387	0.218618	1	0.145295	0.404943	0.439325	1	-0.13858	-0.588932	AALEAQNALHNIK	Q9Z0H4-9;Q9Z0H4-7;Q9Z0H4-6;Q9Z0H4-2;Q9Z0H4-8;Q9Z0H4;Q9Z0H4-4;Q9Z0H4-5;Q9Z0H4-11	Q9Z0H4-9	Celf2	CUGBP Elav-like family member 2	PQSKGCCFVTFYTRKAALEAQNALHNIKTL	RKAALEAQNALHNIKTLPGMHHPIQMKPAD	581
29.1002	28.5154	28.2058	29.3265	29.2283	28.3302	28.4792	26.9416	28.4447	-0.916718	-0.988657	-1.86008	-0.608606	-0.829409	-1.68433	-1.26921	-2.54404	-1.26719	Tryptic	13	5.25e-22	233.84	43	0	98	110	0.498891	0.921222	0.651958	0.972044	0.775831	0.572801	1.00652	1.44229	0.348182	1	0.438327	0.704386	0.535968	1	0.652697	1.0245	AALEAQNALHNMK	P28659-4;P28659-2;P28659-3;P28659	P28659-4	Celf1	CUGBP Elav-like family member 1	PQSKGCCFVTFYTRKAALEAQNALHNMKVL	RKAALEAQNALHNMKVLPGMHHPIQMKPAD	582
27.2118	27.0336	27.0598	26.9224	27.211	27.2034	27.3661	26.7598	26.9518	-4.61642	-4.57824	-4.73171	-4.66406	-4.44316	-4.56002	-4.47464	-4.51143	-4.50031	N-terminal tryptic	13	3.96e-08	141.2	30	0	189	201	0.15098	1	0.0758298	0.263907	0.160071	0.991521	0.0863819	0.28551	1.43867	1	-0.146666	-0.995037	0.393261	1	-0.0602926	-0.366014	AALEAVGGTVVLE	Q9DB15	Q9DB15	Mrpl12	39S ribosomal protein L12, mitochondrial	EIKANVAKAEAEKIKAALEAVGGTVVLE__	IKAALEAVGGTVVLE_______________	586
27.7001	27.0519	27.6117	26.0839	27.0115	27.0931	26.8339	26.8762	27.6397	-4.74994	-5.37646	-4.83581	-5.60719	-4.919	-4.75406	-5.42967	-5.29312	-4.71959	Tryptic	17	6.41e-10	142.83	13	0	781	797	0.437303	0.957047	0.337954	0.783606	0.392468	0.846057	-0.387098	-0.749768	0.211986	1	0.160056	0.407392	0.0548285	1	0.0540447	0.122837	AALEDSNGSSELQEIMR	Q08509	Q08509	Eps8	Epidermal growth factor receptor kinase substrate 8	CPEGARVFNQITVQKAALEDSNGSSELQEI	LEDSNGSSELQEIMRRRQEKISAAASDSGV	589
29.1717	29.1815	28.8997	29.1147	28.2431	28.2602	28.8469	29.192	29.0663	-2.84376	-2.67035	-3.08472	-2.8801	-3.99024	-3.93363	-3.03342	-2.80323	-3.03286	Tryptic	17	9.96e-23	173.03	24	1	660	676	0.132699	1	0.0492891	0.208207	0.746472	0.651467	-0.495719	-1.22439	0.250998	1	0.0902246	0.372045	0.808281	1	-0.644821	-1.37481	AALEEVYPDLTPEENRR	Q9DBR1;Q9DBR1-2	Q9DBR1	Xrn2	5-3 exoribonuclease 2	QGVALLPFVDERRLRAALEEVYPDLTPEEN	LEEVYPDLTPEENRRNSLGGDVLFVGKLHP	596
NaN	NaN	22.8732	23.5444	24.3924	23.9068	NaN	NaN	NaN	NaN	NaN	-4.07844	-3.01201	-2.23532	-2.41455	NaN	NaN	NaN	C-terminal tryptic	10	0.043012	61.999	4	0	285	294	0	1	NaN	0	0	1	NaN	0	0	1	NaN	0	0	1	NaN	0	AALEHLLASK	Q62036	Q62036	Cep131	Centrosomal protein of 131 kDa	QRWYRCQVQRRRAGAAALEHLLASKREGQR	RRAGAAALEHLLASKREGQRQRLGGGNLLE	597
28.5496	28.7675	28.0648	28.7932	28.542	28.3047	28.9263	28.8347	28.283	-5.85026	-5.62974	-6.39606	-5.68823	-5.98404	-6.08458	-5.44794	-5.54033	-6.05533	Tryptic	19	2.65e-32	178.84	25	0	491	509	0.312066	0.993216	-0.220742	-0.567555	0.213055	0.962931	-0.134736	-0.390014	0.396293	1	-0.277486	-0.700821	0.459699	1	-0.23775	-0.735423	AALETDENLLLCAPTGAGK	Q6P4T2	Q6P4T2	Snrnp200	U5 small nuclear ribonucleoprotein 200 kDa helicase	EGFKTLNRIQSKLYRAALETDENLLLCAPT	TDENLLLCAPTGAGKTNVALMCMLREIGKH	600
27.0962	27.4139	26.1306	26.4795	25.557	26.7121	26.7451	26.3696	26.2159	-2.69991	-2.52761	-3.49117	-2.67047	-3.44307	-2.62022	-2.73951	-2.59928	-2.73716	Tryptic	12	1e-09	152.97	13	0	33	44	0.4513	0.945479	0.436693	0.845222	0.192615	0.96048	-0.194009	-0.399066	0.288229	1	-0.214242	-0.535243	0.33464	1	-0.219269	-0.592131	AALEYLEDIDLK	Q9CYH2	Q9CYH2	Fam213a	Redox-regulatory protein FAM213A	LLLANTDMFLSKPRKAALEYLEDIDLKTLE	PRKAALEYLEDIDLKTLEKEPRTFKAKELW	601
26.869	27.0874	27.617	27.8781	28.0264	28.3009	26.941	26.6732	26.9037	-2.19015	-1.82622	-1.60286	-1.8352	-1.63971	-1.59818	-1.6024	-1.80714	-1.20605	N-terminal tryptic	18	1.75e-55	222.54	13	0	382	399	0.67297	0.90824	0.351861	1.04305	2.92332	0.198425	1.22918	4.92642	0.610591	1	-0.334546	-0.967443	0.328564	1	-0.152496	-0.524097	AALFLLQHTEQSPSALGH	Q61179	Q61179	Irf9	Interferon regulatory factor 9	AFARHLLEKIPEEEKAALFLLQHTEQSPSA	FLLQHTEQSPSALGH_______________	602
26.5838	26.8251	25.7928	26.6569	26.8445	26.1519	26.362	26.1677	26.3631	-3.90469	-3.52616	-4.3524	-3.7783	-3.63043	-4.30527	-3.77647	-4.0343	-3.73247	Tryptic	9	0.0085368	111.95	15	0	684	692	0.117629	1	0.102928	0.245968	0.512647	0.825932	0.253495	0.800267	0.11303	1	-0.0800031	-0.224299	0.0898634	1	-0.0569172	-0.174915	AALFLQTLK	Q3USH5	Q3USH5	Sfswap	Splicing factor, suppressor of white-apricot homolog	KESKEKQLQAERKRKAALFLQTLKNPLPEA	AERKRKAALFLQTLKNPLPEAEVGKLEEST	603
29.8732	29.6258	29.3714	29.8782	29.3625	27.28	28.9258	29.6305	29.2186	-3.21931	-3.59396	-3.87613	-3.39154	-3.90099	-5.9486	-4.01346	-3.41749	-3.75849	Tryptic	14	3.45e-21	188.99	28	0	636	649	0.66021	0.907922	0.365156	1.0418	0.195834	0.946425	-0.418059	-0.454381	0.258214	1	0.166683	0.467044	0.355622	1	-0.683893	-0.759667	AALGQGVAPVHTQK	O08784	O08784	Tcof1	Treacle protein	PRVQGKSGGKGLQGKAALGQGVAPVHTQKT	KAALGQGVAPVHTQKTGPSVKAMAQEDSES	610
28.234	28.4349	28.9185	29.14	28.8818	29.1388	28.8132	29.0214	29.1347	-2.54707	-2.43127	-2.02484	-2.01625	-2.44147	-1.91689	-2.31094	-1.97429	-1.92541	C-terminal tryptic	16	2.76e-34	224.82	20	0	2	17	0.963392	0.82186	-0.460628	-1.4221	0.191805	0.992385	0.0637887	0.280467	0.592053	1	-0.264182	-0.882372	0.0971602	1	-0.054657	-0.181335	AALGSSSQNVTEYVVR	Q3THK3	Q3THK3	Gtf2f1	General transcription factor IIF subunit 1	______________________________	ALGSSSQNVTEYVVRVPKNTAKRYNIMAFN	612
28.4513	28.9406	29.0975	29.0294	29.2702	29.1959	28.9381	29.1328	29.0754	-3.56203	-2.32548	-2.12111	-2.51666	-2.36895	-2.00501	-2.54148	-2.30472	-2.13692	Tryptic	20	7.34e-46	189.86	18	0	117	136	0.466621	0.971264	-0.218938	-0.72258	0.563974	0.898208	0.11643	0.607442	0.298273	1	-0.341836	-0.604833	0.0554024	1	0.0308336	0.105575	AALHLYSNTLNFQISEVEPK	Q9QY36	Q9QY36	Naa10	N-alpha-acetyltransferase 10	FNAKYVSLHVRKSNRAALHLYSNTLNFQIS	YSNTLNFQISEVEPKYYADGEDAYAMKRDL	614
28.0217	27.5119	27.8278	27.8356	NaN	27.9904	NaN	NaN	27.7225	0.15807	0.145826	0.158045	-0.149435	NaN	0.321442	NaN	NaN	0.226219	Tryptic	20	9.12e-13	130.01	6	0	117	136	0	1	0.0647004	0	0	1	0.190528	0	0	1	-0.0722389	0	0	1	-0.140216	0	AALHLYSNTLNFQVSEVEPK	Q3UX61	Q3UX61	Naa11	N-alpha-acetyltransferase 11	FGAKYVSLHVRKSNRAALHLYSNTLNFQVS	YSNTLNFQVSEVEPKYYADGEDAYAMKRDL	615
26.4204	27.4259	27.2681	27.7161	27.5512	24.4777	28.1411	28.0018	27.6348	-5.38291	-4.42472	-4.56458	-4.01114	-4.39474	-7.32224	-3.5104	-3.98129	-4.17783	Tryptic	23	1.11e-06	87.326	13	0	541	563	1.20309	0.697532	-0.887774	-1.98692	0.560649	0.677434	-1.34422	-1.155	1.1815	1	-0.900895	-1.96494	0.564561	1	-1.35287	-1.16203	AALIMQVLQLTADQIAMLPPEQR	Q8BIQ5;Q8C7E9	Q8BIQ5	Cstf2;Cstf2t	Cleavage stimulation factor subunit 2;Cleavage stimulation factor subunit 2 tau variant	FSPGQSQVTPQDHEKAALIMQVLQLTADQI	QLTADQIAMLPPEQRQSILILKEQIQKSTG	618
27.8083	25.7144	28.7674	27.8372	27.808	28.4473	28.4597	28.8259	29.1916	-1.22697	-2.34697	-0.636721	-0.871496	-1.09569	-0.66922	-0.97769	-0.825771	-0.603123	Tryptic	11	2.38e-06	154.12	17	0	35	45	0.685798	0.838934	-1.3957	-1.36057	1.25715	0.404276	-0.794882	-2.0034	0.513833	1	-0.60136	-0.980695	0.176971	1	-0.076608	-0.289832	AALIYTCTVCR	Q9D115	Q9D115	Znf706	Zinc finger protein 706	GQKKKQGHDQKAAAKAALIYTCTVCRTQMP	AAAKAALIYTCTVCRTQMPDPKTFKQHFES	619
26.5625	26.3401	26.751	26.3605	26.5846	NaN	NaN	NaN	NaN	0.159721	-0.0904789	0.0342541	0.159727	0.112955	NaN	NaN	NaN	NaN	C-terminal tryptic	13	0.01245	69.954	5	0	83	95	0	1	NaN	0	0	1	NaN	0	0	1	NaN	0	0	1	NaN	0	AALLGAQVTITDR	Q9CQL0	Q9CQL0	Mettl21A	Protein N-lysine methyltransferase METTL21A	SAVELGAGTGLVGIVAALLGAQVTITDRKV	IVAALLGAQVTITDRKVALEFLKSNVEANL	627
NaN	26.049	NaN	26.7176	26.7345	26.4363	26.0667	27.3447	NaN	NaN	-3.62081	NaN	-3.47073	-3.40368	-3.58152	-3.76073	-2.50556	NaN	Tryptic	22	6.61e-05	76.539	6	0	589	610	0	1	-0.656738	0	0.0521678	1	-0.0762132	-0.12866	0	1	-0.48766	0	0.292268	1	-0.352164	-0.615093	AALLNAVLHSAYSEPFLLPHLK	Q8BJW5;Q8BJW5-2	Q8BJW5	Nol11	Nucleolar protein 11	PGSFPVTSCPVAPKRAALLNAVLHSAYSEP	LHSAYSEPFLLPHLKDIPAKHVTLFLQYLY	629
26.9909	22.3305	27.091	NaN	27.0571	NaN	NaN	NaN	26.7297	-3.84188	-8.40181	-3.52808	NaN	-3.88244	NaN	NaN	NaN	-3.69197	Tryptic	13	0.0012707	121.6	3	0	750	762	0	1	-1.25895	0	0	1	0.327389	0	0	1	-1.56529	0	0	1	-0.190472	0	AALLNFDEFAVSK	Q6P9Q4	Q6P9Q4	Fhod1	FH1/FH2 domain-containing protein 1	INIGLTTLPPVHVIKAALLNFDEFAVSKDG	IKAALLNFDEFAVSKDGIEKLLTMMPTEEE	630
NaN	26.5606	30.4142	NaN	NaN	NaN	30.1833	29.9768	26.9957	NaN	-8.1594	-4.37455	NaN	NaN	NaN	-4.65555	-4.75917	-7.84556	Tryptic	13	7.73e-28	242.93	6	0	217	229	0.101396	1	-0.564525	-0.274434	0	1	NaN	0	0.0917152	1	-0.513548	-0.250125	0	1	NaN	0	AALLNQHYQVNFK	Q8CGC7	Q8CGC7	Eprs	Bifunctional glutamate/proline--tRNA ligase;Glutamate--tRNA ligase;Proline--tRNA ligase	FPPEASGYLHIGHAKAALLNQHYQVNFKGK	AKAALLNQHYQVNFKGKLIMRFDDTNPEKE	631
26.3107	26.3055	26.0156	26.3575	25.9061	26.5626	26.0949	25.8681	26.0174	-4.9005	-4.89073	-5.30935	-4.86238	-5.33768	-4.76533	-5.10773	-5.49124	-5.128	Tryptic	17	2.05e-05	114.59	9	0	1299	1315	0.85463	0.920288	0.217119	0.995676	0.617906	0.772218	0.281949	0.924386	0.489238	1	0.208802	0.730384	0.514705	1	0.25386	0.802525	AALLQLLAQHQPQDDPK	Q69ZA1;Q69ZA1-2	Q69ZA1	Cdk13	Cyclin-dependent kinase 13	PTTSSSLTDPHAGVKAALLQLLAQHQPQDD	LLQLLAQHQPQDDPKREGGIDYPTGDTYVP	632
25.2274	26.6675	26.0568	NaN	27.8706	26.0605	NaN	27.0485	27.5539	-6.27103	-4.8439	-5.58236	NaN	-3.36564	-5.23993	NaN	-4.46804	-4.0687	Tryptic	12	0.00177	96.331	6	0	629	640	0.982112	0.734289	-1.31733	-1.96404	0.121991	0.98663	-0.335654	-0.32285	0.998153	1	-1.29739	-1.98867	0.0111694	1	-0.0344172	-0.0325248	AALLSGPPGVGK	P35601-2;P35601	P35601-2	Rfc1	Replication factor C subunit 1	KFGKLASKDDGSSFKAALLSGPPGVGKTTT	SFKAALLSGPPGVGKTTTASLVCQELGYSY	633
27.6999	28.0598	NaN	28.0215	27.8508	28.2537	28.0856	27.8376	27.9522	-2.97349	-2.64464	NaN	-2.97735	-3.02587	-2.57906	-3.00863	-2.95411	-2.79033	Tryptic	19	1.05e-32	182.18	9	1	788	806	0.178834	1	-0.0786177	-0.298996	0.240452	0.972597	0.0835463	0.35256	0.285119	1	0.108626	0.436305	0.134515	1	0.0569305	0.22238	AALLTQQADSPEDREPQQK	Q80Y81;Q80Y81-2	Q80Y81	Elac2	Zinc phosphodiesterase ELAC protein 2	EMVERREKRELRLVRAALLTQQADSPEDRE	TQQADSPEDREPQQKRAHTDEPHSPQSKKE	634
26.7033	29.2331	29.0314	29.4474	28.9673	29.4126	26.9638	29.5351	29.7638	-6.46236	-3.69718	-4.03369	-3.45359	-4.07157	-3.66441	-6.18678	-3.64827	-3.50257	Tryptic	16	4.24e-15	161.1	18	0	272	287	0.131128	1	-0.431609	-0.32941	0.223603	0.928669	0.521533	0.515929	0.0818074	1	-0.285207	-0.214093	0.331371	1	0.716018	0.723148	AALNGADIYAGCCTLK	Q921F4;Q921F4-4	Q921F4	Hnrnpll	Heterogeneous nuclear ribonucleoprotein L-like	AMVEFESVLCAQKAKAALNGADIYAGCCTL	ALNGADIYAGCCTLKIEYARPTRLNVIRND	640
28.3799	27.7779	27.6044	28.661	27.2874	NaN	NaN	27.563	NaN	-2.97091	-3.51169	-3.76235	-2.00453	-3.69267	NaN	NaN	-3.50624	NaN	Tryptic	8	0.023511	113.89	10	0	89	96	0	1	0.357778	0	0	1	0.411254	0	0	1	0.0912539	0	0	1	0.657635	0	AALPDLTK	Q91YW3	Q91YW3	Dnajc3	DnaJ homolog subfamily C member 3	YYRRATVFLAMGKSKAALPDLTKVIALKMD	LAMGKSKAALPDLTKVIALKMDFTAARLQR	641
27.97	28.4499	28.3975	28.4549	28.4615	28.1508	NaN	27.9769	NaN	-4.59904	-4.05443	-4.04909	-4.19659	-4.22539	-4.52307	NaN	-4.47133	NaN	Tryptic	11	0.0041226	90.15	5	0	1498	1508	0	1	0.295535	0	0	1	0.378786	0	0	1	0.237145	0	0	1	0.156314	0	AALPLTTSDTK	Q7TMY8;Q7TMY8-3;Q7TMY8-4;Q7TMY8-2	Q7TMY8	Huwe1	E3 ubiquitin-protein ligase HUWE1	QVVNQVWEAADVLIKAALPLTTSDTKTVSE	VLIKAALPLTTSDTKTVSEWISQMATLPQA	643
25.8308	25.3975	25.3976	24.5445	25.5006	25.787	25.6087	23.503	25.2347	-4.91962	-5.26965	-5.1736	-5.95925	-5.03799	-4.77234	-5.02935	-7.00373	-5.21264	Tryptic	16	1.75e-06	132.5	14	0	1147	1162	0.499416	0.920813	0.759794	0.993841	0.263667	0.906781	0.495227	0.582923	0.41883	1	0.627616	0.849967	0.271884	1	0.492048	0.596241	AALPSLTNPPSLSPIR	P42859;P42859-2	P42859	Htt	Huntingtin	CAHVLDDVTPGPAIKAALPSLTNPPSLSPI	ALPSLTNPPSLSPIRRKGKEKEPGEQASTP	644
24.9553	NaN	24.5623	24.7073	25.1302	25.5211	24.7131	25.0056	NaN	0	NaN	0	0	0	0	0	0	NaN	Tryptic	19	0.00026286	83.877	7	0	271	289	0.141906	1	-0.100532	-0.29146	0.319993	0.901713	0.260186	0.616044	0	1	0	0	0	1	0	0	AALQAAPESADDSPSQLSK	Q9WVH4	Q9WVH4	Foxo3	Forkhead box protein O3	SNKYTKSRGRAAKKKAALQAAPESADDSPS	AAPESADDSPSQLSKWPGSPTSRSSDELDA	646
28.831	28.5215	27.9977	NaN	28.365	NaN	29.126	NaN	NaN	-2.61502	-2.75185	-3.19947	NaN	-2.83962	NaN	-2.5052	NaN	NaN	Tryptic	11	2.76e-06	152.34	5	0	639	649	0	1	-0.675966	0	0	1	-0.761044	0	0	1	-0.350246	0	0	1	-0.334423	0	AALQEEEQASK	P28740-2;P28740;P28740-1	P28740-2	Kif2a	Kinesin-like protein KIF2A	IDILTELRDKVKSFRAALQEEEQASKQINP	KSFRAALQEEEQASKQINPKRPRAL_____	648
32.7314	31.6459	31.7993	31.4098	31.877	31.6095	32.3474	32.4499	32.6447	-1.12408	-1.60262	-1.10448	-1.97955	-1.49663	-1.32078	-1.5299	-0.451782	-0.760876	Tryptic	9	0.0032588	131.06	20	0	86	94	0.530464	0.929293	-0.421768	-0.936902	2.20709	0.245135	-0.848583	-3.25143	0.431877	1	-0.362874	-0.789654	0.845216	1	-0.684804	-1.43808	AALQELLSK	P62852	P62852	Rps25	40S ribosomal protein S25	AVVSERLKIRGSLARAALQELLSKGLIKLV	RGSLARAALQELLSKGLIKLVSKHRAQVIY	649
26.5286	26.272	27.007	26.6562	26.4368	26.6502	26.5518	26.8187	27.0428	-6.64603	-6.79645	-6.19195	-6.30019	-6.71858	-6.35993	-6.63301	-6.28524	-5.96439	Tryptic	21	3.69e-14	134.9	26	0	492	512	0.321055	0.993485	-0.201927	-0.564138	0.632048	0.797837	-0.223349	-0.86164	0.400046	1	-0.250596	-0.686344	0.286276	1	-0.165356	-0.496392	AALQENECLLASSTFAQAEVK	Q6PB66	Q6PB66	Lrpprc	Leucine-rich PPR motif-containing protein, mitochondrial	INYVFPCFDSAQSVRAALQENECLLASSTF	ECLLASSTFAQAEVKNEAINGNLQNILSFL	650
27.7734	28.1286	28.3134	27.3277	27.9327	28.1008	27.8089	23.7503	28.3831	-5.56043	-5.22149	-4.91454	-5.3885	-4.83591	-4.72791	-5.23563	-9.33239	-4.74538	Tryptic	20	3.79e-69	218.16	15	0	1000	1019	0.412904	0.933825	1.42433	0.909189	0.315728	0.856242	1.13961	0.72274	0.340012	1	1.20565	0.769836	0.422214	1	1.4537	0.926795	AALQGQLQHLEGQLGSLQGR	Q4QRL3;Q4QRL3-2	Q4QRL3	Ccdc88b	Coiled-coil domain-containing protein 88B	LIEVERNNATLVAEKAALQGQLQHLEGQLG	QLQHLEGQLGSLQGRAQELLLQSQRAQEHS	651
26.7394	26.213	26.0422	26.2635	26.2515	25.9453	26.5426	26.8002	26.714	-2.61293	-2.87494	-2.90556	-2.86975	-2.80843	-2.94943	-2.68014	-2.29403	-2.53776	Tryptic	21	1.82e-71	228.19	21	0	149	169	0.726649	0.894979	-0.35404	-1.09591	1.84006	0.334629	-0.532138	-2.32642	0.940959	1	-0.293832	-1.19418	1.44181	1	-0.371894	-1.69123	AALQNTTLQSLGLTGGSATIR	Q8VBT9;Q8VBT9-2;Q8VBT9-3	Q8VBT9	Aspscr1	Tether containing UBX domain for GLUT4	KTPVCVYMRNEVTGRAALQNTTLQSLGLTG	TLQSLGLTGGSATIRFVIKQCDTAGKQESI	654
25.96	26.0514	26.6947	25.9576	26.5746	26.4476	27.2486	25.9251	23.8787	-2.60864	-2.47496	-1.44035	-2.57018	-2.04836	-1.99869	-1.4369	-2.21613	-4.52757	Tryptic	25	1.52e-29	141.64	12	0	19	43	0.212362	1	0.551249	0.497902	0.25584	0.90627	0.642481	0.585066	0.214833	1	0.552221	0.502585	0.213968	1	0.521128	0.498278	AALQTIGEDQGQNPYTELLVLEAHR	Q3UDP0;Q3UDP0-2	Q3UDP0	Wdr41	WD repeat-containing protein 41	WLIGGGREPQGLAEKAALQTIGEDQGQNPY	GQNPYTELLVLEAHRDIVRFLVRLDDFRFA	655
NaN	NaN	23.5086	24.3776	24.7096	24.129	NaN	NaN	23.9946	NaN	NaN	-2.87313	-4.29622	-3.63271	-4.33212	NaN	NaN	-3.41574	Tryptic	17	2.41e-07	136.99	5	0	80	96	0	1	-0.485981	0	0	1	0.41083	0	0	1	0.542608	0	0	1	-0.67127	0	AALQVEEESWNAYPYTR	O35954	O35954	Pitpnm1	Membrane-associated phosphatidylinositol transfer protein 1	VGSHIPGWFRALLPKAALQVEEESWNAYPY	LQVEEESWNAYPYTRTRYTCPFVEKFSIEI	656
26.1149	25.6606	28.4904	25.5082	28.0498	28.1071	25.6004	NaN	28.591	-5.02988	-5.23555	-2.80374	-5.21134	-2.91459	-2.85874	-5.27391	NaN	-2.81417	Tryptic	11	0.0019234	100.48	10	1	114	124	0.0735952	1	-0.340389	-0.201522	0.0263712	1	0.126035	0.0754548	0.0792706	1	-0.312354	-0.213884	0.0988781	1	0.382478	0.262506	AALRDYETVVK	Q60676	Q60676	Ppp5c	Serine/threonine-protein phosphatase 5	YYRRAASNMALGKFRAALRDYETVVKVKPN	GKFRAALRDYETVVKVKPNDKDAKMKYQEC	657
26.5591	NaN	25.9557	25.4965	25.7784	26.1639	26.2559	NaN	27.0224	-3.50771	NaN	-3.71917	-4.4463	-4.14593	-3.61259	-3.88967	NaN	-2.80143	Tryptic	22	0.00032793	70.345	12	1	52	73	0.287544	0.988881	-0.381777	-0.649527	0.929439	0.517606	-0.826187	-1.72321	0.169656	1	-0.26789	-0.409433	0.595327	1	-0.722724	-1.17832	AALRPTDVVLEVGPGTGNMTVK	Q9D0D4	Q9D0D4	Dimt1	Probable dimethyladenosine transferase	HILKNPLIVNSIIDKAALRPTDVVLEVGPG	VVLEVGPGTGNMTVKLLEKAKKVVACELDP	659
25.6843	25.1814	24.4842	26.2443	25.7248	24.6567	25.6944	25.2754	24.9292	-2.09749	-2.24038	-3.01571	-1.43206	-1.98709	-3.2341	-2.22091	-2.36353	-2.85339	Tryptic	16	5.01e-34	221.55	10	0	214	229	0.167473	1	-0.183055	-0.357307	0.177955	0.962604	0.242247	0.392583	0.02743	1	0.0280794	0.0632996	0.175112	1	0.261523	0.39255	AALSEELDAVDTGVGR	O54786;O54786-2	O54786	Dffa	DNA fragmentation factor subunit alpha	LEKEGNILSNQKESKAALSEELDAVDTGVG	ALSEELDAVDTGVGREMASEVLLRSQILTT	660
26.7919	26.2379	27.2433	27.3821	27.1325	27.6904	27.7054	27.1845	27.6752	-6.31697	-6.75662	-6.11023	-5.58792	-5.96421	-5.41285	-5.33536	-5.84418	-5.3758	Tryptic	9	0.002592	162.5	14	0	83	91	1.0681	0.747691	-0.764031	-1.75156	0.197689	0.971297	-0.120038	-0.359909	1.60035	1	-0.87616	-2.49638	0.23254	1	-0.136548	-0.413186	AALSGLLHR	Q99JY0	Q99JY0	Hadhb	Trifunctional enzyme subunit beta, mitochondrial;3-ketoacyl-CoA thiolase	SGTSYKDLMPHDLARAALSGLLHRTNIPKD	PHDLARAALSGLLHRTNIPKDVVDYIIFGT	663
27.4575	NaN	25.4419	26.7199	25.58	26.1694	26.9811	27.0726	26.29	-3.01276	NaN	-4.52612	-3.23934	-4.39511	-3.78691	-3.41645	-3.12651	-3.96871	Tryptic	17	2.01e-05	115.14	8	0	836	852	0.147635	1	-0.331512	-0.361889	0.691315	0.652518	-0.624777	-1.22145	0.149096	1	-0.265552	-0.355057	0.296088	1	-0.30323	-0.588501	AALSLPETASCDEIQGK	O35134	O35134	Polr1a	DNA-directed RNA polymerase I subunit RPA1	RIIEESTQCGPQAVKAALSLPETASCDEIQ	LSLPETASCDEIQGKWQDAHLSKDQRDFNM	664
26.8022	26.8986	26.997	NaN	26.6003	NaN	27.3433	27.6647	26.7283	-3.9017	-3.62175	-3.83308	NaN	-3.92875	NaN	-3.27675	-2.97884	-3.82905	Tryptic	22	1.79e-51	186.45	7	0	647	668	0.545836	0.933918	-0.346165	-0.910027	0	1	-0.645125	0	0.739567	1	-0.423969	-1.16819	0	1	-0.567206	0	AALSSQQQQQLALLLQQFQALK	Q6Y7W8	Q6Y7W8	Gigyf2	PERQ amino acid-rich with GYF domain-containing protein 2	LIQQQYAQVLAQQQKAALSSQQQQQLALLL	QQQLALLLQQFQALKMRMSDQNIIPSVTRS	665
30.7201	NaN	30.4306	NaN	30.9161	30.5114	30.4262	30.6976	30.6295	-3.17416	NaN	-3.29861	NaN	-3.06886	-3.28285	-3.4629	-3.11106	-3.10611	Tryptic	10	0.00032356	141.48	5	0	1235	1244	0.0196323	1	-0.00906913	-0.036173	0.273522	0.948418	0.129304	0.455409	0.0198526	1	-0.00969601	-0.0373811	0.104064	1	0.0508385	0.18685	AALSVDEVEK	Q6NZJ6;Q6NZJ6-2	Q6NZJ6	Eif4g1	Eukaryotic translation initiation factor 4 gamma 1	PVKREATLPPVSPPKAALSVDEVEKKSKAI	VSPPKAALSVDEVEKKSKAIIEEYLHLNDM	667
26.4093	NaN	26.7653	NaN	26.2793	27.47	26.9812	26.8935	26.9277	-3.68539	NaN	-3.26715	NaN	-4.11965	-2.92833	-3.16881	-3.10949	-3.50776	C-terminal tryptic	9	0.0032536	136.16	7	0	2	10	1.07108	0.830298	-0.346821	-1.4652	0.044733	1	-0.0594797	-0.109143	0.38886	1	-0.214247	-0.662307	0.209313	1	-0.261966	-0.457997	AALTCITCR	Q91VY9	Q91VY9	Znf622	Zinc finger protein 622	______________________________	______________________________	670
24.5938	24.4852	NaN	25.2455	25.5698	25.5884	24.7611	25.3027	25.8469	-4.30606	-4.39251	NaN	-3.36315	-3.21662	-3.21901	-3.86492	-3.89144	-3.47277	Tryptic	16	1.23e-20	164.04	11	0	134	149	0.804479	0.822406	-0.764127	-1.50809	0.188927	0.965111	0.164298	0.37976	1.3758	1	-0.606243	-2.1832	1.53053	1	0.476783	1.95593	AALTFLQDENMVSFIK	A2ACP1-2;A2ACP1	A2ACP1-2	Ttc39a	Tetratricopeptide repeat protein 39A	EIHAEVCYAECLLQRAALTFLQDENMVSFI	ALTFLQDENMVSFIKGGIKVRNSYQTYKEL	673
26.7135	26.0018	NaN	27.2294	26.5808	26.6491	25.3258	24.9056	25.2358	-3.5544	-4.24437	NaN	-3.5536	-4.35272	-4.08077	-4.62187	-4.86825	-4.68002	Tryptic	16	2.18e-21	171.62	17	0	182	197	1.509	0.584471	1.20186	2.91499	2.6288	0.19706	1.664	4.86277	1.23981	1	0.823997	2.20045	1.38016	1	0.727683	2.10267	AALTFVQDENMINFIK	Q8BYY4;Q8BYY4-2	Q8BYY4	Ttc39b	Tetratricopeptide repeat protein 39B	EMHAEICYAECLLQKAALTFVQDENMINFI	ALTFVQDENMINFIKGGLKIRTSYQIYKEC	674
28.6039	28.7468	28.8619	28.5915	27.4986	27.6798	28.4095	28.533	28.6124	-3.56207	-3.35075	-3.24738	-3.221	-4.55653	-4.42648	-3.45311	-3.16202	-3.39826	Tryptic	10	0.00481	95.909	17	0	173	182	1.08329	0.888494	0.219209	1.12339	0.801141	0.610928	-0.594995	-1.34227	0.140857	1	-0.0489356	-0.214016	0.774435	1	-0.730204	-1.3663	AALVDINCVK	Q9QUJ7-2;Q9QUJ7	Q9QUJ7-2	Acsl4	Long-chain-fatty-acid--CoA ligase 4	SYLITSVELLESKLKAALVDINCVKHIIYV	ESKLKAALVDINCVKHIIYVDNKTINRAEY	680
30.5361	29.64	29.6132	30.4056	30.9692	29.2631	29.7925	30.7501	30.5841	-2.2687	-3.11942	-3.05629	-2.47884	-1.85521	-3.628	-2.84512	-1.93455	-2.15873	Tryptic	15	1.02e-13	152.54	26	0	63	77	0.453713	0.943393	-0.445771	-0.851713	0.100432	1	-0.162915	-0.238754	0.577518	1	-0.502005	-1.0304	0.227502	1	-0.341219	-0.49666	AALVDLEPGTMDSVR	Q922F4	Q922F4	Tubb6	Tubulin beta-6 chain	SVYYNESSSKKYVPRAALVDLEPGTMDSVR	AALVDLEPGTMDSVRSGPFGQLFRPDNFIF	681
25.8021	27.0681	NaN	27.0257	25.9164	26.2707	26.6713	26.7299	27.2658	-4.56138	-3.22174	NaN	-2.96859	-3.83986	-3.85597	-3.6945	-3.40797	-3.20735	Tryptic	18	0.0017217	68.187	11	0	88	105	0.341278	0.97593	-0.453857	-0.718948	0.57046	0.735539	-0.484716	-1.01431	0.342008	1	-0.454951	-0.720362	0.133805	1	-0.118198	-0.277823	AALVGGTTMIIGHVLPDK	Q9EQF6	Q9EQF6	Dpysl5	Dihydropyrimidinase-related protein 5	FMNATCVDDFYHGTKAALVGGTTMIIGHVL	VGGTTMIIGHVLPDKETSLVEAYEKCRALA	682
26.4556	NaN	26.2262	26.0648	25.7138	26.1226	26.0803	NaN	25.8787	-7.30554	NaN	-7.1012	-7.04379	-7.51426	-7.03702	-7.44719	NaN	-7.56495	C-terminal tryptic	14	4.93e-29	236.56	7	0	2	15	0.848904	0.868146	0.36132	1.4299	0.0225465	1	-0.0124836	-0.0443938	0.90612	1	0.302698	1.38902	0.62591	1	0.30771	0.997117	AALVLEDGSVLQGR	B2RQC6;B2RQC6-2	B2RQC6	Cad	CAD protein;Glutamine-dependent carbamoyl-phosphate synthase;Aspartate carbamoyltransferase;Dihydroorotase	______________________________	MAALVLEDGSVLQGRPFGAAVSTAGEVVFQ	683
25.1013	24.8685	25.2904	24.3121	25.24	NaN	25.5179	25.0848	25.8326	-0.720007	-0.465324	-0.465353	-0.855894	-0.364239	NaN	-0.642658	-0.6007	-0.434635	C-terminal tryptic	14	2.81e-09	145.99	12	0	2	15	0.720298	0.888455	-0.391707	-1.12324	0.672735	0.651346	-0.702393	-1.28919	0.0288626	1	0.00910314	0.0441858	0.0878863	1	-0.0507352	-0.168702	AALVVSETAEPGSR	Q5NCQ5	Q5NCQ5	Dph1	Diphthamide biosynthesis protein 1	______________________________	MAALVVSETAEPGSRVGPGRGRISRGRLAN	686
NaN	28.6942	28.9807	28.7739	28.8945	28.183	29.2423	29.9012	30.1012	NaN	-3.29304	-2.97647	-2.78552	-2.80691	-3.04169	-2.4472	-1.67224	-1.96012	Tryptic	9	0.011424	107.43	8	0	150	158	1.0914	0.728536	-0.910856	-2.01704	1.53448	0.30093	-1.13116	-2.57036	1.40961	1	-1.10823	-2.67102	1.61928	1	-0.851519	-2.50014	AALYAAPYK	Q9JL62	Q9JL62	Gltp	Glycolipid transfer protein	ALKKYHGWLVQKIFKAALYAAPYKSDFLKA	VQKIFKAALYAAPYKSDFLKALSKGQNVTE	688
27.2156	26.753	26.8727	27.2249	NaN	27.4063	22.9017	27.0515	NaN	-2.96391	-2.89149	-2.96545	-2.67576	NaN	-2.53507	-6.82959	-2.63891	NaN	C-terminal tryptic	13	2.84e-10	153.97	6	0	2	14	0.530184	0.887243	1.97049	1.18927	0.423596	0.762197	2.33901	1.07446	0.476182	1	1.79397	1.07934	0.380111	1	2.12883	0.969185	AALYGGVEGGGTR	Q9QZ08	Q9QZ08	Nagk	N-acetyl-D-glucosamine kinase	______________________________	______________________________	689
28.1317	25.9107	27.8967	27.4634	25.8525	26.8919	29.3548	27.6989	26.7116	-3.47518	-5.59459	-3.56589	-4.11061	-5.37693	-4.56869	-2.34001	-3.83941	-4.74792	C-terminal tryptic	12	9.3e-06	137.98	7	0	2	13	0.228201	0.997221	-0.608718	-0.531897	0.585426	0.669202	-1.1858	-1.18126	0.225914	1	-0.569441	-0.524514	0.586532	1	-1.04297	-1.16707	AAMAVGGAGGSR	Q8CIG8	Q8CIG8	Prmt5	Protein arginine N-methyltransferase 5	______________________________	______________________________	693
26.6091	26.6438	27.3095	26.3033	27.3993	26.3703	26.6642	26.0967	25.1322	-3.24852	-3.46012	-2.90229	-3.86742	-3.02358	-3.68501	-3.5655	-3.92878	-4.7016	Tryptic	16	0.00026918	97.836	18	0	203	218	0.82109	0.810829	0.889712	1.47813	0.56544	0.709341	0.726578	1.08317	1.08793	1	0.861649	1.82413	0.569088	1	0.539953	1.03475	AAMDMGDFDHPEEILK	Q8VCY6	Q8VCY6	Utp6	U3 small nucleolar RNA-associated protein 6 homolog	MHAEKLRKEKQEFEKAAMDMGDFDHPEEIL	AMDMGDFDHPEEILKGELARIIYKNSISKI	694
29.08	28.9533	29.3552	29.3923	29.3495	29.5794	28.3664	28.3986	29.2923	-6.22942	-6.12626	-5.96385	-5.77409	-5.90927	-5.59738	-6.67483	-6.70957	-5.81612	Tryptic	12	1.71e-07	143.89	44	0	1107	1118	0.611103	0.907776	0.443704	1.04213	1.13927	0.446469	0.754623	1.83382	0.413105	1	0.293662	0.730048	0.980682	1	0.639922	1.57681	AAMEALVVEVSK	O70133-2;O70133;O70133-3	O70133-2	Dhx9	ATP-dependent RNA helicase A	RLQISHEAAACITIRAAMEALVVEVSKQPN	TIRAAMEALVVEVSKQPNIISQLDPVNEHM	696
NaN	25.5453	NaN	24.9056	24.8563	26.186	24.9722	25.7181	NaN	NaN	-3.68479	NaN	-4.09985	-4.18871	-3.03607	-4.1789	-3.30809	NaN	Tryptic	15	0.0020689	77.562	7	0	1032	1046	0	1	0.200108	0	0.0151359	1	-0.0292238	-0.0402034	0	1	0.0587044	0	0.0176835	1	-0.0313822	-0.0463003	AAMEFHEHLHSIGTK	Q8K394	Q8K394	Plcl2	Inactive phospholipase C-like protein 2	ENADAVYEKIVHCQKAAMEFHEHLHSIGTK	AAMEFHEHLHSIGTKEGLKERKLQKAVESF	697
31.2996	30.7825	30.5724	31.7282	30.7008	30.9491	31.0333	31.5445	30.6559	-5.55633	-6.00947	-6.24924	-5.008	-6.24277	-5.98302	-5.84672	-5.36208	-6.37617	Tryptic	11	0.001814	101.65	24	0	1594	1604	0.224385	1	-0.193044	-0.442631	0.0406748	1	0.0481338	0.0957723	0.075634	1	-0.0766856	-0.168018	0.0872362	1	0.117059	0.203063	AAMEPIVISAK	P26039	P26039	Tln1	Talin-1	PEFSSVPAQISPEGRAAMEPIVISAKTMLE	PEGRAAMEPIVISAKTMLESAGGLIQTARA	698
NaN	28.1479	26.2459	28.7909	28.7448	26.8198	28.8794	28.9855	28.8667	NaN	-0.682667	-2.1741	0.249653	0.26083	-2.03576	-0.278196	-0.260336	-0.167023	Tryptic	10	0.0014952	120.15	13	0	84	93	1.0229	0.710871	-1.71363	-2.11423	0.537053	0.722436	-0.792	-1.05519	0.91411	1	-1.1932	-1.81447	0.131456	1	-0.273239	-0.316084	AAMEVEAPSK	Q9D937	Q9D937	NA	Uncharacterized protein C11orf98 homolog	RRKLLQQIRLAQKEKAAMEVEAPSKSTRTS	AQKEKAAMEVEAPSKSTRTSQPQPKQQKKI	699
NaN	24.0534	25.3063	24.9799	25.5509	26.3972	24.5258	25.9017	24.1881	NaN	-6.19421	-4.80816	-5.77866	-5.08872	-4.29273	-5.79802	-4.60618	-6.29034	Tryptic	11	0.00098506	113.71	9	0	493	503	0.0807387	1	-0.192002	-0.208237	0.506137	0.73948	0.77083	1.00573	0.0252722	1	0.0636574	0.0686932	0.317857	1	0.511475	0.673887	AAMGNFVDLCR	Q8BNV1	Q8BNV1	Trmt2a	tRNA (uracil-5-)-methyltransferase homolog A	AENIKRLLYVSCNPRAAMGNFVDLCRAPSN	CNPRAAMGNFVDLCRAPSNRVKGTPFHPVK	702
26.1676	NaN	NaN	26.4904	25.6889	26.0736	NaN	24.2246	24.5199	-3.86884	NaN	NaN	-3.48861	-4.26311	-3.87988	NaN	-5.92629	-5.704	Tryptic	17	2.22e-05	112.24	8	0	458	474	0	1	1.79535	0	1.89977	0.238085	1.71206	4.09195	0	1	1.9463	0	2.12222	0.931869	1.93794	4.84126	AAMHTYSSPTVATQSPK	Q9JJY4	Q9JJY4	Ddx20	Probable ATP-dependent RNA helicase DDX20	PGLMEECLNWDVEVKAAMHTYSSPTVATQS	MHTYSSPTVATQSPKKQVQKLERAFQSQRT	703
24.6884	28.8597	30.3429	29.6154	30.1202	29.7331	27.4262	30.5879	29.7855	-11.3063	-7.18927	-5.77715	-6.09663	-5.75562	-6.12267	-8.44136	-5.28872	-6.21972	Tryptic	16	2.54e-14	155.97	24	0	1160	1175	0.268628	0.9805	-1.3029	-0.638522	0.226431	0.927115	0.556327	0.524322	0.308653	1	-1.44099	-0.719035	0.281154	1	0.658295	0.631391	AAMLGQEDPPQHGLPR	P19096	P19096	Fasn	Fatty acid synthase;[Acyl-carrier-protein] S-acetyltransferase;[Acyl-carrier-protein] S-malonyltransferase;3-oxoacyl-[acyl-carrier-protein] synthase;3-oxoacyl-[acyl-carrier-protein] reductase;3-hydroxyacyl-[acyl-carrier-protein] dehydratase;Enoyl-[acyl-carrier-protein] reductase;Oleoyl-[acyl-carrier-protein] hydrolase	LARALQTKATQQGLKAAMLGQEDPPQHGLP	AMLGQEDPPQHGLPRLLAAACQLQLNGNLQ	706
NaN	NaN	NaN	25.0535	25.7292	26.1491	26.3081	NaN	25.5518	NaN	NaN	NaN	-3.32648	-3.08833	-2.69899	-2.11973	NaN	-2.52656	Tryptic	11	0.00030816	117.31	10	1	350	360	0	1	NaN	0	0.216984	0.943966	-0.286041	-0.477392	0	1	NaN	0	1.07504	1	-0.714784	-1.87809	AAMVLSGEDRK	Q8K1J5	Q8K1J5	Sde2	Protein SDE2 homolog	ATEKDQKTGMSGGDRAAMVLSGEDRKSVPA	GGDRAAMVLSGEDRKSVPAANLEGNNSGDT	711
28.417	28.8439	29.3252	29.5966	28.4747	29.4155	29.4175	29.4731	29.0866	-3.50049	-3.32211	-2.95373	-2.71228	-3.95677	-2.94477	-2.99721	-2.78833	-3.18814	Tryptic	19	1.28e-84	271.56	17	0	268	286	0.73618	0.874054	-0.463716	-1.19279	0.167522	0.973153	-0.163451	-0.349205	0.605227	1	-0.26755	-0.897514	0.206759	1	-0.213381	-0.427542	AANAAENDFSVSQAEVSSR	Q6P542	Q6P542	Abcf1	ATP-binding cassette sub-family F member 1	LKKQMDYERQVESLKAANAAENDFSVSQAE	AENDFSVSQAEVSSRQAMLENASDIKLEKF	714
31.7925	31.4839	31.1869	31.124	31.9365	31.4354	31.5957	24.6879	31.1242	-2.38377	-2.3577	-2.8637	-2.79129	-2.24756	-2.45902	-2.23016	-9.19423	-2.836	C-terminal tryptic	13	2.38e-06	138.22	17	0	2	14	0.45341	0.916201	2.35186	1.00721	0.454508	0.73779	2.36274	1.00942	0.423913	1	2.2184	0.950748	0.432003	1	2.25417	0.966263	AANATMATSGSAR	Q91VC3	Q91VC3	Eif4a3	Eukaryotic initiation factor 4A-III;Eukaryotic initiation factor 4A-III, N-terminally processed	______________________________	______________________________	715
31.7944	31.1234	31.3771	31.3378	31.1881	31.4793	32.2744	31.23	31.2155	-0.767822	-0.197241	0.33231	-0.643625	0.217035	0.0184288	-0.284451	-0.114531	-0.302143	C-terminal tryptic	19	2.36e-60	229.9	18	0	2	20	0.129625	1	-0.141694	-0.282555	0.263737	0.928645	-0.238256	-0.517349	0.0235699	1	0.0227903	0.0538477	0.13487	1	0.0976543	0.266112	AANATTNPSQLLPLELVDK	P62322	P62322	Lsm5	U6 snRNA-associated Sm-like protein LSm5	______________________________	TTNPSQLLPLELVDKCIGSRIHIVMKSDKE	716
28.6269	27.5724	28.5784	27.1819	27.3837	27.7918	28.5425	27.7617	28.3676	-3.20327	-4.15931	-3.33686	-3.99365	-4.19624	-3.82194	-3.17678	-3.78684	-3.44916	Tryptic	18	9.46e-17	155.43	23	0	192	209	0.0284311	1	0.0353057	0.0682576	1.22088	0.419353	-0.771484	-1.94387	0.0986866	1	-0.0955518	-0.213712	1.21024	1	-0.533016	-1.73642	AANEAGYFNEEMAPIEVK	Q8BWT1	Q8BWT1	Acaa2	3-ketoacyl-CoA thiolase, mitochondrial	EDCDRYALQSQQRWKAANEAGYFNEEMAPI	EAGYFNEEMAPIEVKTKKGKQTMQVDEHAR	719
NaN	NaN	24.747	NaN	NaN	NaN	25.6269	25.5667	24.3092	NaN	NaN	-7.69019	NaN	NaN	NaN	-6.81071	-6.37862	-7.8031	C-terminal tryptic	8	0.011812	138.24	4	1	40	47	0	1	-0.420549	0	0	1	NaN	0	0	1	-0.692715	0	0	1	NaN	0	AANEENRK	Q9JJU8	Q9JJU8	Sh3bgrl	SH3 domain-binding glutamic acid-rich-like protein	CFLEANKIGFEEKDIAANEENRKWMRENVP	GFEEKDIAANEENRKWMRENVPEDSRPSTG	720
28.3846	26.8061	29.1245	27.7157	26.9647	28.93	27.6693	29.4631	27.4966	-5.40024	-6.94712	-4.74912	-5.98003	-6.90253	-4.80656	-6.02936	-4.31869	-6.41372	Tryptic	10	0.00020383	166.19	14	0	630	639	0.038196	1	-0.104542	-0.101613	0.148671	0.971797	-0.339499	-0.357229	0.0414594	1	-0.111575	-0.109791	0.128212	1	-0.309121	-0.313964	AANFENHSGR	Q64727	Q64727	Vcl	Vinculin	APPDAPNREEVFDERAANFENHSGRLGATA	VFDERAANFENHSGRLGATAEKAAAVGTAN	721
NaN	NaN	NaN	25.7451	NaN	NaN	26.5406	25.4661	25.0203	NaN	NaN	NaN	-5.75789	NaN	NaN	-4.66312	-5.77855	-6.40368	Tryptic	20	0.00023695	73.809	6	0	306	325	0	1	NaN	0	0	1	0.0694675	0	0	1	NaN	0	0	1	-0.142777	0	AANGMASLPPAAEPCPDQPK	Q9DCE5	Q9DCE5	Pak1ip1	p21-activated protein kinase-interacting protein 1	KTGARLTCLTVWLDRAANGMASLPPAAEPC	ASLPPAAEPCPDQPKTIEKESGDTVQEETS	722
31.7096	28.8518	31.8718	32.0378	32.1407	31.4296	31.577	28.5615	32.3125	-1.5601	-4.33121	-1.68665	-1.53844	-1.83908	-2.14664	-1.89779	-4.71172	-1.27318	Tryptic	11	2.08e-05	138.98	16	0	40	50	0.00127976	1	-0.00592232	-0.00367948	0.377955	0.813059	1.05235	0.829395	0.0244374	1	0.101581	0.068136	0.297561	1	0.786175	0.670777	AANGVVLATEK	P49722	P49722	Psma2	Proteasome subunit alpha type-2	ALAAVAGGAPSVGIKAANGVVLATEKKQKS	VGIKAANGVVLATEKKQKSILYDERSVHKV	723
24.2606	26.2409	25.5049	26.4683	26.6223	26.9467	24.8894	25.585	25.5573	-6.8678	-5.0115	-5.70205	-6.21287	-5.68301	-5.59554	-6.3017	-5.44746	-5.7381	Tryptic	13	5.64e-06	135.86	17	0	382	394	0.00442732	1	-0.00839869	-0.0116482	2.12266	0.226635	1.33521	3.63288	0.0174513	1	-0.0313651	-0.0450057	0.00143402	1	-0.00139046	-0.00333967	AANILVSASLVCK	P08103;P08103-2	P08103	Hck	Tyrosine-protein kinase HCK	MAFIEQRNYIHRDLRAANILVSASLVCKIA	LRAANILVSASLVCKIADFGLARIIEDNEY	724
25.4201	NaN	NaN	26.6955	23.9773	24.7439	25.1287	26.3348	24.6362	-4.87679	NaN	NaN	-4.11901	-6.8037	-5.98399	-5.10639	-3.88306	-5.76056	Tryptic	22	3.09e-06	92.932	9	0	532	553	0	1	0.0535405	0	0.084592	1	-0.227694	-0.216111	0	1	0.0398808	0	0.302575	1	-0.718894	-0.674196	AANIVIQTEPPVPVSVNSNVTR	Q5SFM8;Q5SFM8-2;Q5SFM8-3	Q5SFM8	Rbm27	RNA-binding protein 27	NLIGLTSGDMDANPRAANIVIQTEPPVPVS	TEPPVPVSVNSNVTRVVLEPESRKRAISGL	726
25.5286	25.8351	NaN	NaN	NaN	27.5812	24.7242	25.9389	25.6241	-6.08943	-5.83507	NaN	NaN	NaN	-3.91449	-7.08193	-5.61609	-6.02874	Tryptic	8	0.022799	114.6	11	0	149	156	0.195673	1	0.252812	0.433206	0	1	2.15213	0	0.181992	1	0.280002	0.417093	0	1	2.32777	0	AANLEMFK	Q8VHR5;Q8VHR5-2	Q8VHR5	Gatad2b	Transcriptional repressor p66-beta	ASSPRSSSRMEERLKAANLEMFKGKGMEER	RMEERLKAANLEMFKGKGMEERQQLIKQLR	727
23.977	26.896	24.5635	27.0181	25.2065	26.5793	26.1227	26.1152	26.0635	-3.53229	-1.62101	-3.6936	-1.59163	-3.53817	-1.85015	-1.90874	-2.26785	-1.98002	Tryptic	23	1.16e-10	113.42	16	0	176	198	0.462819	0.92329	-0.954952	-0.962991	0.111105	0.998072	0.167517	0.259338	0.59433	1	-0.89676	-1.15771	0.166876	1	-0.274443	-0.381101	AANMIPAHDSPLAALAFDASGTK	Q80W47	Q80W47	Wipi2	WD repeat domain phosphoinositide-interacting protein 2	ASIGEVQVFDTINLRAANMIPAHDSPLAAL	DSPLAALAFDASGTKLATASEKGTVIRVFS	729
NaN	23.413	NaN	22.7548	NaN	23.657	24.7908	23.8043	25.9044	NaN	-5.66374	NaN	-5.88841	NaN	-4.74524	-5.48485	-6.53783	-4.31435	Tryptic	17	0.00035719	86.028	14	0	1021	1037	0	1	-1.42015	0	0.817525	0.522658	-1.62724	-1.70885	0	1	-0.218063	0	0.0463327	1	0.128851	0.124845	AANMPDSELFELISENR	Q9WVF7	Q9WVF7	Pole	DNA polymerase epsilon catalytic subunit A	VAKVADYWLDVLYSKAANMPDSELFELISE	NMPDSELFELISENRSMSRKLEDYGEQKST	730
NaN	24.7165	28.9611	NaN	25.9905	29.2871	27.6347	26.1676	29.1208	NaN	-6.49823	-2.58658	NaN	-5.36748	-2.37547	-3.19591	-5.53221	-2.28115	Tryptic	16	6.92e-05	106.49	19	0	128	143	0.151699	1	-0.802226	-0.395761	0.000430049	1	-0.00222079	-0.00126943	0.167269	1	-0.872647	-0.431989	0.0401266	1	-0.201717	-0.113658	AANNGALPPDLSYIVR	Q9D0M3-2;Q9D0M3	Q9D0M3-2	Cyc1	Cytochrome c1, heme protein, mitochondrial	SDYFPKPYPNPEAARAANNGALPPDLSYIV	ANNGALPPDLSYIVRARHGGEDYVFSLLTG	731
26.9214	26.6818	26.1316	25.9482	26.6407	26.4527	26.8234	25.3716	26.6469	-4.21774	-4.29453	-4.87981	-5.00738	-4.38921	-4.64008	-4.24533	-5.53249	-4.22247	Tryptic	13	0.00012253	121.29	19	0	688	700	0.226672	1	0.297615	0.484996	0.0453188	1	0.0665563	0.110574	0.158067	1	0.202737	0.349092	0.0085069	1	-0.0121225	-0.0213179	AANPGCFLEDFVR	Q80UJ7	Q80UJ7	Rab3gap1	Rab3 GTPase-activating protein catalytic subunit	RMQSACLLSDMESFKAANPGCFLEDFVRWY	FKAANPGCFLEDFVRWYSPRDYIEEEVTDE	734
27.7907	NaN	NaN	27.5553	27.141	NaN	26.2987	27.3154	28.3259	-3.4565	NaN	NaN	-3.80865	-4.18372	NaN	-5.41465	-4.07513	-3.03151	Tryptic	10	0.0063739	110.87	5	0	260	269	0	1	0.477338	0	0.0146592	1	0.0348317	0.0399859	0	1	0.71726	0	0.0673195	1	0.177575	0.17734	AANPVDFLSK	Q9DBE9	Q9DBE9	Ftsj3	pre-rRNA processing protein FTSJ3	DLTLYHRTSVTDFLRAANPVDFLSKASEIS	TDFLRAANPVDFLSKASEISIDDEELAQHP	736
25.3964	25.9978	26.4128	NaN	25.2188	25.7694	25.8988	25.6261	NaN	-2.17758	-1.64546	-0.96575	NaN	-1.66255	-1.48014	-1.62592	-2.00962	NaN	Tryptic	14	0.0018764	87.184	7	0	481	494	0.161117	1	0.173255	0.350548	0.323734	0.899276	-0.268336	-0.658942	0.172229	1	0.221504	0.385368	0.436755	1	0.246423	0.78873	AANQPEAFSADELK	Q8BJS8;Q8BJS8-3;Q8BJS8-2	Q8BJS8	Mtbp	Mdm2-binding protein	SFQVLALKECLKRRKAANQPEAFSADELKS	KAANQPEAFSADELKSLLALTRERFLGHFD	737
NaN	27.0941	26.6962	26.5988	26.6105	26.705	NaN	NaN	NaN	NaN	-2.35425	-2.54469	-2.71484	-2.72134	-2.59624	NaN	NaN	NaN	Tryptic	22	8.28e-08	105.91	6	0	202	223	0	1	NaN	0	0	1	NaN	0	0	1	NaN	0	0	1	NaN	0	AANQVEETLHTHLPQNPETNFR	A2A791;A2A791-2	A2A791	Zmym4	Zinc finger MYM-type protein 4	HKGLDSRLKSSFFDKAANQVEETLHTHLPQ	TLHTHLPQNPETNFRDSSYPFASKESIGSE	738
29.9007	29.2354	30.1775	30.1357	26.6621	30.0721	30.0396	30.147	30.0225	-4.54309	-5.29091	-4.54571	-4.31654	-7.9972	-4.49509	-4.51696	-4.34605	-4.63654	Tryptic	15	3.38e-20	164.11	40	0	739	753	0.456044	0.957783	-0.298495	-0.780872	0.412063	0.784797	-1.11305	-0.89181	0.485884	1	-0.293383	-0.80883	0.386779	1	-1.10309	-0.847748	AANSLEAFIFETQDK	Q9JKR6	Q9JKR6	Hyou1	Hypoxia up-regulated protein 1	EELTLRDLEKQEREKAANSLEAFIFETQDK	AANSLEAFIFETQDKLYQPEYQEVSTEEQR	742
25.0024	25.307	27.9043	24.2273	24.8712	24.9083	24.6281	24.2481	28.1507	-6.10404	-5.59688	-2.82351	-6.59104	-6.05654	-5.93154	-6.24272	-6.41761	-2.63422	Tryptic	13	1.06e-14	164.64	14	0	147	159	0.0911368	1	0.395599	0.240283	0.328176	0.85039	-1.00667	-0.739155	0.0553664	1	0.256706	0.151009	0.366161	1	-1.09486	-0.811312	AANVLLSEHGEVK	Q99KH8	Q99KH8	Stk24	Serine/threonine-protein kinase 24;Serine/threonine-protein kinase 24 35 kDa subunit;Serine/threonine-protein kinase 24 12 kDa subunit	LDYLHSEKKIHRDIKAANVLLSEHGEVKLA	IKAANVLLSEHGEVKLADFGVAGQLTDTQI	747
25.8975	28.0931	27.7347	27.7108	27.4352	27.7419	27.3127	27.6271	28.1029	-5.68929	-4.00914	-4.37911	-4.02777	-4.42925	-4.07623	-4.48736	-4.06131	-3.85982	Tryptic	13	1.06e-14	196.27	28	0	349	361	0.241277	0.996363	-0.439131	-0.536967	0.0724838	1	-0.0515963	-0.147617	0.440249	1	-0.556348	-0.866271	0.0645848	1	-0.0415872	-0.12831	AANVLVSESLMCK	P25911;P25911-2	P25911-2	Lyn	Tyrosine-protein kinase Lyn	MAYIERKNYIHRDLRAANVLVSESLMCKIA	LRAANVLVSESLMCKIADFGLARVIEDNEY	750
27.3547	28.0323	28.2173	27.0846	25.5933	27.197	27.3079	27.4825	28.0786	-8.60336	-8.08538	-7.84315	-8.68751	-10.169	-8.72886	-8.6618	-8.31983	-7.93928	C-terminal tryptic	23	6.17e-08	99.923	25	0	81	103	0.281195	0.995186	0.245134	0.543578	0.814677	0.554896	-0.997999	-1.49613	0.15876	1	0.129672	0.319155	0.772024	1	-0.888165	-1.40998	AANVPAGTEVVCAPPTAYIDFAR	P17751	P17751	Tpi1	Triosephosphate isomerase	NGRKKCLGELICTLNAANVPAGTEVVCAPP	EVVCAPPTAYIDFARQKLDPKIAVAAQNCY	751
27.9525	28.8024	28.2528	28.6449	28.7523	28.6809	28.1153	29.0697	28.4135	-3.89486	-2.93549	-3.40032	-3.11093	-3.19232	-3.06733	-3.48343	-2.63137	-3.09277	Tryptic	15	4.57e-09	142.92	42	0	392	406	0.201889	1	-0.196883	-0.413611	0.219608	0.956164	0.159878	0.416721	0.387679	1	-0.341031	-0.724635	0.0767982	1	-0.0543346	-0.155705	AAPAAAAAMAPPGPR	Q8BMF4	Q8BMF4	Dlat	Dihydrolipoyllysine-residue acetyltransferase component of pyruvate dehydrogenase complex, mitochondrial	GRIIKKDIDSFVPSKAAPAAAAAMAPPGPR	AAPAAAAAMAPPGPRVAPAPAGVFTDIPIS	754
27.7539	27.4711	27.4506	27.597	27.7781	26.9025	26.7715	26.413	27.4607	-7.63458	-7.70549	-7.63881	-7.71221	-7.55492	-8.27774	-8.58578	-8.69795	-7.77765	C-terminal tryptic	20	7.6e-67	213.06	15	0	278	297	0.983329	0.784424	0.676803	1.60142	0.59812	0.713572	0.544149	1.07311	1.12263	1	0.694167	1.7763	0.625618	1	0.505508	1.09041	AAPAAAATTAAPAAAAAPAK	P14869	P14869	Rplp0	60S acidic ribosomal protein P0	EKVKAFLADPSAFAAAAPAAAATTAAPAAA	AATTAAPAAAAAPAKAEAKEESEESDEDMG	756
24.3919	24.9447	24.3052	NaN	NaN	24.7793	24.4297	24.1451	24.7529	-12.2983	-11.7174	-12.3016	NaN	NaN	-11.9045	-12.1968	-12.4522	-11.7838	C-terminal tryptic	14	0.0041523	78.342	7	0	4	17	0.146133	1	0.104699	0.285811	0	1	0.336744	0	0.0480195	1	0.0385367	0.102767	0	1	0.239789	0	AAPAAPAAAPPAEK	P15864	P15864	Hist1h1c	Histone H1.2	______________________________	EAAPAAPAAAPPAEKAPAKKKAAKKPAGVR	760
26.9264	27.2225	27.2484	27.0714	27.0182	27.1415	27.1831	27.5003	27.6	-1.59173	-1.70976	-1.63307	-1.64804	-1.76969	-1.63702	-2.01364	-1.61992	-1.64467	Tryptic	18	2.21e-07	119.46	12	0	22	39	0.842711	0.888725	-0.295363	-1.12434	1.2598	0.546089	-0.350764	-1.52063	0.362299	1	0.114555	0.493927	0.215764	1	0.0744934	0.318046	AAPAAYDASDTHLQILGK	O35969;O35969-2	O35969	Gamt	Guanidinoacetate N-methyltransferase	SPLFAPGEDCGPAWRAAPAAYDASDTHLQI	AAYDASDTHLQILGKPVMERWETPYMHALA	761
28.0235	NaN	27.4752	27.0837	27.0999	27.2174	28.0981	NaN	27.2347	-1.23392	NaN	-1.64649	-1.5709	-2.22329	-1.52361	-0.772808	NaN	-1.71255	C-terminal tryptic	25	5.15e-23	131.77	8	0	2	26	0.0525425	1	0.0829544	0.135678	0.696639	0.66524	-0.532764	-1.2496	0.132315	1	-0.19753	-0.322151	0.482918	1	-0.529919	-0.953726	AAPAEAEVAAAPGLTEAAEAAELTR	B9EJR8	B9EJR8	Dnaaf5	Dynein assembly factor 5, axonemal	______________________________	APGLTEAAEAAELTRALSRLLPGLETESKL	763
26.6742	26.3253	27.1662	NaN	27.0899	27.0894	NaN	NaN	27.2887	-2.67812	-2.76263	-1.78152	NaN	-1.97005	-1.80533	NaN	NaN	-1.96306	C-terminal tryptic	19	5.73e-24	166.62	6	0	2	20	0	1	-0.566736	0	0	1	-0.199008	0	0	1	-0.44437	0	0	1	0.0753651	0	AAPAGGGGSAVSVLAPNGR	Q8VBT9	Q8VBT9	Aspscr1	Tether containing UBX domain for GLUT4	______________________________	GGGGSAVSVLAPNGRRHTVKVTPSTVLLQV	765
29.1219	29.531	29.0405	29.0337	29.3765	29.4152	28.3743	30.0477	28.7787	-4.11543	-3.6744	-4.09772	-4.17994	-3.78289	-3.73366	-4.73087	-3.1513	-4.3282	Tryptic	18	2.7e-17	160.22	23	0	1179	1196	0.113139	1	0.164222	0.262159	0.149659	0.97675	0.208215	0.336673	0.0764158	1	0.107602	0.180744	0.12697	1	0.171291	0.288128	AAPCIYWLPLTESQIVQK	Q9JIX8;Q9JIX8-3;Q9JIX8-2;Q9JIX8-4	Q9JIX8-4	Acin1	Apoptotic chromatin condensation inducer in the nucleus	EPPAKLLDDLFRKTKAAPCIYWLPLTESQI	CIYWLPLTESQIVQKEAEQAERAKEREKRR	768
NaN	26.8963	NaN	26.7987	26.9339	25.682	27.4644	27.4032	25.4357	NaN	-3.74313	NaN	-3.96866	-3.46095	-4.74748	-3.41996	-3.47011	-5.37513	Tryptic	12	0.0011275	123.75	7	0	304	315	0	1	0.128572	0	0.141515	0.976452	-0.296177	-0.338332	0	1	0.34527	0	0.0130415	1	0.0293706	0.0347837	AAPDILIATPGR	Q921N6	Q921N6	Ddx27	Probable ATP-dependent RNA helicase DDX27	AVGGLDVKSQEAALRAAPDILIATPGRLID	ALRAAPDILIATPGRLIDHLHNCPSFHLSS	769
NaN	27.43	27.5116	26.9206	26.5347	26.6853	NaN	26.7148	26.8788	NaN	-2.77165	-2.93307	-2.8144	-2.95054	-2.9992	NaN	-2.66789	-3.07198	Tryptic	9	0.0089422	111.01	9	0	119	127	1.74538	0.596411	0.674044	3.5179	0.198342	0.98205	-0.0832383	-0.32349	0.0255028	1	0.0175762	0.0553468	0.109152	1	-0.0514437	-0.192918	AAPDITGHK	P97300-1;P97300;P97300-3	P97300-1	Nptn	Neuroplastin	HFVSAPKANATIEVKAAPDITGHKRSENKN	ATIEVKAAPDITGHKRSENKNEGQDAMMYC	770
25.215	25.3861	25.171	NaN	NaN	NaN	24.87	24.7969	24.7504	-3.70513	-3.3618	-3.56586	NaN	NaN	NaN	-3.51533	-3.41303	-3.55406	Tryptic	10	0.0039509	105.57	6	0	56	65	2.4318	0.58245	0.451583	2.5911	0	1	NaN	0	0.175686	1	-0.0501239	-0.24074	0	1	NaN	0	AAPEATLCLR	Q32NY4-2;Q32NY4	Q32NY4-2	Cnnm3	Metal transporter CNNM3	TEEDSAPGAGSLRGRAAPEATLCLRLFCSG	SLRGRAAPEATLCLRLFCSGLANSSWTWVA	771
25.4563	24.6499	24.8361	24.8579	25.2911	25.2176	24.9665	24.5544	24.8909	-5.11359	-5.60114	-5.42717	-5.55663	-5.40381	-5.29921	-5.40424	-5.64567	-5.50284	C-terminal tryptic	15	0.00013857	111.79	9	0	2	16	0.255791	1	0.176802	0.471827	0.798037	0.69358	0.318237	1.11956	0.359063	1	0.136953	0.528903	0.404168	1	0.097702	0.482573	AAPEDVAALQAEITR	A2BDX3	A2BDX3	Mocs3	Adenylyltransferase and sulfurtransferase MOCS3;Molybdopterin-synthase adenylyltransferase;Molybdopterin-synthase sulfurtransferase	______________________________	AAPEDVAALQAEITRREEELASLKRRLAAA	772
28.5209	28.8708	28.5162	28.8101	29.3646	29.177	28.2954	27.9343	28.6707	-2.97902	-2.76066	-2.78846	-3.05928	-2.44964	-2.72975	-3.29733	-3.45416	-2.8312	C-terminal tryptic	15	2.17e-60	265.61	17	0	2	16	0.621686	0.921498	0.335812	0.979394	1.42046	0.354181	0.81709	2.22167	0.816758	1	0.351515	1.1746	0.806268	1	0.448007	1.25501	AAPEEQDLTQEQTEK	Q3TDN2-2;Q3TDN2	Q3TDN2-2	Faf2	FAS-associated factor 2	______________________________	AAPEEQDLTQEQTEKLLQFQDLTGIESMEQ	775
28.3099	27.715	28.4302	28.4597	27.5195	27.8739	28.7188	28.7792	28.3407	-2.09561	-2.62015	-1.92051	-1.70939	-2.48162	-2.17166	-1.99823	-1.65232	-1.79245	Tryptic	17	1.51e-71	269.14	11	0	6	22	0.821082	0.85297	-0.461241	-1.2805	1.01322	0.51231	-0.661845	-1.62793	0.787944	1	-0.397754	-1.19457	0.552196	1	-0.306553	-0.886438	AAPEESEAQAEGCSEER	Q9CRB2	Q9CRB2	Nhp2	H/ACA ribonucleoprotein complex subunit 2	______________________________	PEESEAQAEGCSEERTYKELLVNLNPIAQP	776
28.9359	28.1066	28.7568	28.4528	28.3126	28.4675	29.7407	29.2208	28.8451	-0.906849	-0.82608	-0.79129	-1.20274	-0.914999	-0.914324	-0.534615	-0.519165	-0.725817	C-terminal tryptic	18	5.84e-53	212.95	18	0	2	19	0.859869	0.818023	-0.669085	-1.44893	1.50186	0.329756	-0.857937	-2.35511	1.53208	1	-0.248208	-1.42032	1.63316	1	-0.41749	-1.92585	AAPEVLESDVSSSITLLK	Q9DB96	Q9DB96	Ngdn	Neuroguidin	______________________________	EVLESDVSSSITLLKNLQEQVMAVTAQIQA	782
28.8475	29.4498	29.1807	29.0848	29.5298	29.7788	NaN	29.4472	29.454	-4.07751	-3.44825	-3.92331	-4.10258	-3.76065	-3.55509	NaN	-3.60472	-3.78181	Tryptic	9	0.0032526	137.18	12	0	10	18	0.543669	0.940539	-0.291238	-0.896406	0.0172918	1	0.0139246	0.038458	0.18034	1	-0.123094	-0.348495	0.195068	1	-0.112843	-0.356597	AAPFTLEYR	Q9D819	Q9D819	Ppa1	Inorganic pyrophosphatase	______________________________	FSSEERAAPFTLEYRVFLKNEKGQYISPFH	784
NaN	27.8558	27.8023	NaN	NaN	26.9755	27.844	27.8582	27.6857	NaN	-2.1955	-2.13783	NaN	NaN	-3.15043	-2.43049	-2.05705	-1.9211	Tryptic	13	4.25e-08	140.49	6	0	46	58	0.163789	1	0.0330521	0.189837	0	1	-0.820468	0	0.0518797	1	-0.0304521	-0.102268	0	1	-1.01421	0	AAPGGASPTIFSR	Q9D0S9	Q9D0S9	Hint2	Histidine triad nucleotide-binding protein 2, mitochondrial	NAGVSDGSEVAKAQKAAPGGASPTIFSRIL	QKAAPGGASPTIFSRILDRSLPADILYEDQ	786
NaN	NaN	24.2466	NaN	NaN	NaN	24.1865	24.285	23.7014	NaN	NaN	-0.798714	NaN	NaN	NaN	-1.01155	-0.62079	-0.913538	Tryptic	12	0.0051087	84.17	4	0	49	60	0	1	0.188908	0	0	1	NaN	0	0	1	0.0499134	0	0	1	NaN	0	AAPGQQLPESLR	Q8R2H9	Q8R2H9	Phospho1	Phosphoethanolamine/phosphocholine phosphatase	DETIVDENSDDSIVRAAPGQQLPESLRATY	IVRAAPGQQLPESLRATYREGYYNEYMQRV	788
27.4796	29.0004	29.5289	28.2304	28.2064	28.007	29.7705	29.2559	29.5629	-7.02571	-6.12509	-5.80762	-6.48498	-6.73269	-6.99678	-5.32062	-5.99089	-5.81573	C-terminal tryptic	20	5.34e-67	214.45	15	0	75	94	0.610376	0.878915	-0.86014	-1.17478	2.95009	0.202111	-1.38183	-5.20694	0.664456	1	-0.610393	-1.18206	1.83843	0.97509	-1.02907	-2.94663	AAPGSAAPAAGSAPAAAEEK	P99027	P99027	Rplp2	60S acidic ribosomal protein P2	GKLASVPAGGAVAVSAAPGSAAPAAGSAPA	AAPAAGSAPAAAEEKKDEKKEESEESDDDM	789
28.5414	26.6119	28.4731	28.6415	28.1003	28.6428	28.5219	28.5167	28.3751	-3.77455	-5.78353	-3.89278	-3.65772	-4.33254	-3.60153	-3.77735	-3.80837	-3.90514	Tryptic	17	8.27e-06	124.07	18	0	509	525	0.397346	0.952178	-0.595746	-0.811718	0.0172838	1	-0.00972811	-0.0339079	0.428276	1	-0.653336	-0.868813	0.0484631	1	-0.0336463	-0.0995455	AAPGSGTSTFSFAPPSK	Q80U93	Q80U93	Nup214	Nuclear pore complex protein Nup214	TGEPPLYPTGSDSSRAAPGSGTSTFSFAPP	PGSGTSTFSFAPPSKGSLASTPAVAPVATS	790
27.2258	NaN	24.1966	24.0098	23.9456	23.636	23.8158	27.4533	24.1945	-3.26484	NaN	-6.1029	-6.40714	-6.5913	-6.81462	-6.57962	-2.97869	-6.38178	Tryptic	11	2.25e-06	162.64	10	0	90	100	0.104945	1	0.556709	0.282619	0.483706	0.73293	-1.29075	-1.02412	0.121962	1	0.629497	0.324045	0.476958	1	-1.29099	-1.01281	AAPIHEQTLYK	Q921S7	Q921S7	Mrpl37	39S ribosomal protein L37, mitochondrial	FPPWERGWNDPRFHRAAPIHEQTLYKEEPC	RFHRAAPIHEQTLYKEEPCYIFHQRCRLLE	792
28.1113	28.4023	28.054	26.9959	27.6081	27.4296	25.1364	28.2208	28.2285	-1.3289	-1.17108	-1.37741	-1.7168	-1.24743	-1.23572	-4.23971	-1.24527	-1.31805	Tryptic	24	1.43e-09	101.49	13	0	163	186	0.40749	0.93846	0.993926	0.875666	0.0489805	1	0.149285	0.130341	0.420695	1	0.975215	0.896168	0.362465	1	0.867697	0.789614	AAPLAAPPPAPAAPPAAAPPAGPR	D3YXK1	D3YXK1	Samd1	Atherin	PPSPGPAQPGPRAQRAAPLAAPPPAPAAPP	APAAPPAAAPPAGPRRAPPPAVAAREPPAP	793
25.788	26.9354	26.6466	26.6555	27.0558	26.7477	26.73	26.709	26.2513	-3.28365	-1.72457	-1.92467	-2.09209	-1.76731	-1.67905	-2.06819	-1.72199	-2.10225	Tryptic	15	0.00010062	119.45	17	0	318	332	0.101371	1	-0.106746	-0.223164	0.577662	0.798166	0.256244	0.861045	0.276	1	-0.34682	-0.573633	0.270436	1	0.117993	0.429504	AAPLAGFGYGLPISR	Q922H2	Q922H2	Pdk3	[Pyruvate dehydrogenase (acetyl-transferring)] kinase isozyme 3, mitochondrial	YMYSTAPRPSLEPTRAAPLAGFGYGLPISR	AAPLAGFGYGLPISRLYARYFQGDLKLYSM	794
25.9776	26.0418	24.8088	25.6874	25.7358	25.606	25.2874	25.5979	25.2388	-3.39971	-3.40897	-4.42838	-3.4035	-3.5682	-3.59794	-4.14585	-3.55105	-3.78636	Tryptic	11	0.0022798	96.668	17	0	547	557	0.219725	1	0.234693	0.454654	1.19486	0.596618	0.301669	1.37953	0.0753714	1	0.0820681	0.17003	0.764951	1	0.304538	1.07529	AAPLIVEVFNK	Q8BHZ4	Q8BHZ4	Znf592	Zinc finger protein 592	QVTQMTVPLVHQVKKAAPLIVEVFNKVLHS	QVKKAAPLIVEVFNKVLHSSNPVPLYAPNL	795
NaN	NaN	NaN	26.0024	25.828	25.9268	NaN	NaN	NaN	NaN	NaN	NaN	-3.27935	-3.36779	-3.50226	NaN	NaN	NaN	Tryptic	16	0.0055417	90.108	6	0	118	133	NaN	1	0	NaN	0	1	NaN	0	NaN	1	0	NaN	0	1	NaN	0	AAPPACFPPPPPAALK	P28033;P28033-3	P28033	Cebpb	CCAAT/enhancer-binding protein beta	PADYGYVSLGRAGAKAAPPACFPPPPPAAL	APPACFPPPPPAALKAEPGFEPADCKRADD	796
27.5934	24.41	24.462	27.4434	24.5146	27.2982	27.521	27.4985	24.7917	-0.822409	-3.97575	-3.71117	-0.528021	-3.80687	-1.1749	-0.742439	-0.672108	-3.84899	Tryptic	21	3.5e-06	96.734	13	0	95	115	0.330736	0.965882	-1.11533	-0.749126	0.0482314	1	-0.185048	-0.130781	0.302399	1	-1.08193	-0.695774	0.0188298	1	-0.0820872	-0.0529597	AAPPALLEPLQQPADVSQDPR	Q8VCB2-2;Q8VCB2;Q8VCB2-3	Q8VCB2-2	Med25	Mediator of RNA polymerase II transcription subunit 25	VSPRKLPALRLLFEKAAPPALLEPLQQPAD	LEPLQQPADVSQDPRHMVLVRGLVLPVGGS	797
27.6635	26.9369	NaN	29.9889	27.1807	29.824	NaN	29.6888	NaN	-6.85239	-7.58337	NaN	-4.20786	-7.31838	-4.7088	NaN	-4.73175	NaN	C-terminal tryptic	24	6.17e-71	201.3	8	0	2	25	0	1	-2.38861	0	0	1	-0.690914	0	0	1	-2.48613	0	0	1	-0.67993	0	AAPPDLQDEPLSLGSPGSQWFGGR	Q8K0T0	Q8K0T0	Rtn1	Reticulon-1	______________________________	PLSLGSPGSQWFGGRGDGEDEATAVMGARP	799
24.6985	24.9012	24.746	24.4723	NaN	NaN	24.9737	24.8553	24.8525	-3.03684	-2.31301	-2.53893	-2.40004	NaN	NaN	-2.50211	-2.27742	-2.41354	Tryptic	17	0.0010255	75.911	9	0	9	25	0.698331	0.980824	-0.111956	-0.646845	0	1	-0.421571	0	0.445874	1	-0.231905	-0.716697	0	1	-0.00235494	0	AAPPPPPPPPPPLGADR	P48453-2;P48453	P48453-2	Ppp3cb	Serine/threonine-protein phosphatase 2B catalytic subunit beta isoform	______________________________	PPPPPPPPPPLGADRVVKAVPFPPTHRLTS	803
27.664	27.8586	28.1244	NaN	25.4583	24.9747	NaN	NaN	NaN	-4.98246	-5.12777	-4.72461	NaN	-7.6203	-8.09311	NaN	NaN	NaN	Tryptic	22	8.65e-06	84.919	5	0	31	52	0	1	NaN	0	0	1	NaN	0	0	1	NaN	0	0	1	NaN	0	AAPPQEDSQATETPDTGLYYHR	Q02819	Q02819	Nucb1	Nucleobindin-1	PLLMLSAVLAVPVDRAAPPQEDSQATETPD	SQATETPDTGLYYHRYLQEVINVLETDGHF	805
26.4957	25.6475	25.679	26.3137	26.0184	25.7236	27.2915	26.0689	27.0859	-3.54076	-4.27217	-4.31047	-3.66528	-3.9336	-4.22993	-2.92096	-4.08193	-3.13801	Tryptic	18	2.22e-08	128.31	12	0	530	547	0.867827	0.799713	-0.87472	-1.53742	0.896386	0.536372	-0.796878	-1.54867	0.69076	1	-0.660831	-1.23391	0.648904	1	-0.562636	-1.1438	AAPPQESGCPAQLEEQVK	Q9JJY4	Q9JJY4	Ddx20	Probable ATP-dependent RNA helicase DDX20	KLPVKSHSECGVLEKAAPPQESGCPAQLEE	PQESGCPAQLEEQVKNSVQTSVEDSSSNSQ	806
25.0408	25.1514	25.8225	25.6778	25.5251	26.0633	25.5545	24.1722	24.8259	-0.0703526	-0.197451	-0.0617256	-0.165096	-0.103127	0.337545	-0.106514	-1.39316	-1.16908	C-terminal tryptic	15	0.00018664	105.2	16	0	2	16	0.447955	0.942052	0.487393	0.858068	0.985837	0.485898	0.904565	1.70624	0.911724	1	0.779743	1.56179	1.00219	1	0.912694	1.73112	AAPPQLQALLQAVNK	Q9JJW0	Q9JJW0	Pxmp4	Peroxisomal membrane protein 4	______________________________	AAPPQLQALLQAVNKLLRQRRYHAALAVIK	807
25.1208	24.8463	24.5608	NaN	25.7061	25.5823	24.9084	24.9549	25.3046	-4.4112	-4.97616	-5.13643	NaN	-4.04942	-4.07356	-4.87258	-4.78467	-4.45308	C-terminal tryptic	17	3.87e-10	146.07	12	0	2	18	0.449019	0.975459	-0.21328	-0.700697	1.40494	0.404231	0.588275	2.19608	0.209929	1	-0.137818	-0.388934	1.52035	1	0.641956	2.4212	AAPQPLALQLEQLLNPR	Q9JKX4;Q9JKX4-2;Q9JKX4-3	Q9JKX4	Aatf	Protein AATF	______________________________	PQPLALQLEQLLNPRPREADPEADPEEATR	809
29.3205	29.2056	29.3557	28.9899	29.423	27.552	29.1517	29.4174	29.984	-3.08653	-3.18837	-3.22248	-3.48331	-3.06011	-5.23911	-3.39386	-3.43195	-3.16008	C-terminal tryptic	23	1.91e-10	115.82	32	1	2	24	0.376068	0.981037	-0.223767	-0.640068	0.630341	0.659332	-0.862722	-1.20416	0.797929	1	0.162837	0.83811	0.373157	1	-0.598881	-0.775275	AAPRPPPAISVSVSAPAFYAPQK	Q62523	Q62523	Zyx	Zyxin	______________________________	ISVSVSAPAFYAPQKKFAPVVAPKPKVNPF	814
27.2046	25.2437	27.0746	NaN	27.9079	27.2506	NaN	25.3742	27.0129	-3.05943	-4.95782	-3.32946	NaN	-2.5787	-3.13145	NaN	-5.02486	-3.15052	Tryptic	18	2.37e-55	220.32	11	0	48	65	0.108837	1	0.314094	0.280375	0.589982	0.658919	1.38573	1.41	0.103804	1	0.305451	0.268814	0.475836	1	1.23261	1.14442	AAPSAGSAAAAAEEEESR	Q5SSI6	Q5SSI6	Utp18	U3 small nucleolar RNA-associated protein 18 homolog	KAARSSQRTQPAEPRAAPSAGSAAAAAEEE	SAGSAAAAAEEEESRLRQRNRLTLEDDKPA	815
NaN	27.0561	NaN	25.7514	27.471	27.1111	26.6012	27.0034	26.0522	NaN	-3.14541	NaN	-4.36575	-3.0156	-3.27098	-3.60793	-3.39572	-4.11122	Tryptic	20	8.7e-13	130.47	8	1	48	67	0	1	0.503874	0	0.141234	0.979753	0.225625	0.326164	0	1	0.559545	0	0.120903	1	0.154181	0.272747	AAPSAGSAAAAAEEEESRLR	Q5SSI6	Q5SSI6	Utp18	U3 small nucleolar RNA-associated protein 18 homolog	KAARSSQRTQPAEPRAAPSAGSAAAAAEEE	GSAAAAAEEEESRLRQRNRLTLEDDKPAAE	816
26.6195	26.7206	26.7205	26.9638	26.9905	26.6633	NaN	26.8431	26.9469	-2.57064	-2.3609	-2.46688	-1.88391	-1.99859	-2.27334	NaN	-2.17912	-2.1861	C-terminal tryptic	11	3.1e-06	149.65	6	0	2	12	1.42705	0.860168	-0.208158	-1.31564	0.0539201	1	-0.0224975	-0.0934099	1.4423	1	-0.28353	-1.59097	0.351082	1	0.130667	0.524379	AAPSEPAGFPR	P56213	P56213	Gfer	FAD-linked sulfhydryl oxidase ALR	______________________________	______________________________	817
28.5686	27.45	28.5023	27.4335	28.3694	27.6111	28.8167	27.9775	28.2835	-2.08493	-2.87697	-2.07848	-2.92477	-2.36686	-2.89296	-1.73553	-2.12595	-2.25255	C-terminal tryptic	20	9.4e-74	232.5	17	0	2	21	0.15916	1	-0.185622	-0.345359	0.666138	0.675352	-0.554578	-1.16151	0.429513	1	-0.308782	-0.757963	1.35214	1	-0.690187	-2.0383	AAPSGSVNCEEFAEFQELLK	Q8R3Q6	Q8R3Q6	Ccdc58	Coiled-coil domain-containing protein 58	______________________________	SVNCEEFAEFQELLKVMRTIDDRIVHELNT	818
NaN	27.9114	27.7434	28.1795	28.5531	28.5458	NaN	27.8307	27.9147	NaN	-1.72846	-1.96732	-1.81047	-1.75093	-1.84096	NaN	-1.55075	-1.68498	Tryptic	14	0.00071446	97.163	7	0	401	414	0.169288	1	-0.0452852	-0.233566	1.37539	0.422388	0.553454	2.11021	0.628654	1	-0.230023	-0.970579	1.24619	1	-0.182918	-1.13928	AAPSPAPAEPAAPK	Q9JLV1	Q9JLV1	Bag3	BAG family molecular chaperone regulator 3	SAVPSPPKNVAAEQKAAPSPAPAEPAAPKS	KAAPSPAPAEPAAPKSGEAETPPKHPGVLK	820
25.0496	25.0426	25.1717	24.3213	25.3729	NaN	NaN	NaN	24.8313	-2.59885	-2.42016	-2.32231	-2.9877	-2.14127	NaN	NaN	NaN	-2.63136	Tryptic	12	0.0011239	102.01	6	0	262	273	0	1	0.256699	0	0	1	0.0158215	0	0	1	0.184256	0	0	1	0.0668783	0	AAPSSLVLGMNR	Q8CIG3;Q8CIG3-2	Q8CIG3	Kdm1b	Lysine-specific histone demethylase 1B	TTTGSASPGEMEPSKAAPSSLVLGMNRYFQ	PSKAAPSSLVLGMNRYFQPFYQPNECGKAL	823
27.7054	27.7693	28.4025	27.6562	NaN	27.0152	NaN	NaN	NaN	-3.31724	-3.59348	-3.08604	-3.29035	NaN	-3.58134	NaN	NaN	NaN	Tryptic	13	0.00012083	121.41	6	0	10	22	0	1	NaN	0	0	1	NaN	0	0	1	NaN	0	0	1	NaN	0	AAPSSSSGAGDAR	Q3TFD2	Q3TFD2	Lpcat1	Lysophosphatidylcholine acyltransferase 1	______________________________	PRAAPSSSSGAGDARRLAPPGRNPFVHELR	824
NaN	24.6971	24.9582	24.2924	24.7472	24.6114	24.9786	24.7095	25.0346	NaN	-1.02912	-1.41089	-1.1118	-1.227	-1.07723	-1.24062	-1.31409	-1.26113	C-terminal tryptic	15	0.00012239	116.55	9	0	2	16	0.18334	1	-0.0799386	-0.305065	0.997122	0.612444	-0.35727	-1.33284	0.128432	1	0.0519438	0.211964	1.24434	1	0.133272	0.886779	AAPSVPTPLYGHVGR	Q6SKR2;Q6SKR2-2;Q6SKR2-3	Q6SKR2	N6amt1	NA	______________________________	AAPSVPTPLYGHVGRGAFRDVYEPAEDTFL	826
24.9458	25.6098	25.6197	25.534	25.7707	25.2075	25.7467	25.5605	25.5244	-2.59872	-1.59076	-2.69912	-1.95802	-2.15389	-2.19975	-1.68133	-1.72388	-2.18621	Tryptic	21	2.04e-12	122.93	10	0	352	372	0.396039	0.980279	-0.218726	-0.65604	0.236244	0.964103	-0.10644	-0.383978	0.483164	1	-0.432397	-0.884091	0.604876	1	-0.240083	-0.864061	AAPTEPPEAPEATAAGGVTSK	Q8VC30	Q8VC30	Dak	Bifunctional ATP-dependent dihydroxyacetone kinase/FAD-AMP lyase (cyclizing);ATP-dependent dihydroxyacetone kinase;FAD-AMP lyase (cyclizing)	PHMAKVSVTGRKRIRAAPTEPPEAPEATAA	PEAPEATAAGGVTSKQMALVLDRICTTLIG	827
25.4324	25.1954	NaN	25.5083	25.9405	26.2286	25.8464	25.525	25.2665	-2.25455	-2.68302	NaN	-2.52818	-2.47219	-2.55931	-2.07172	-2.19919	-2.73319	Tryptic	16	0.00011623	104.45	10	0	847	862	0.404317	0.977233	-0.232076	-0.695129	0.575111	0.767648	0.346493	0.940994	0.16033	1	-0.134089	-0.329893	0.381154	1	-0.185195	-0.608771	AAPTVVSHLLQLVDEK	Q9QUK4;Q9R016	Q9QUK4	Naip2;Naip5	Baculoviral IAP repeat-containing protein 1b;Baculoviral IAP repeat-containing protein 1e	YHTFLKYVSSHPSSKAAPTVVSHLLQLVDE	APTVVSHLLQLVDEKESLENMSENEDYMKL	829
26.1474	26.25	26.8529	NaN	26.4688	26.4239	26.7412	26.4283	26.5898	-2.27854	-1.86561	-1.40955	NaN	-1.51963	-1.79961	-2.11953	-2.18316	-1.99753	C-terminal tryptic	13	0.0014844	94.692	8	0	2	14	0.288028	1	-0.16964	-0.502041	0.494652	0.890462	-0.140071	-0.642953	0.411826	1	0.248842	0.697427	1.40383	1	0.440458	1.95048	AAPVAPSEPQASR	Q8VCE2	Q8VCE2	Gpn1	GPN-loop GTPase 1	______________________________	______________________________	830
27.593	29.173	30.0042	27.8041	29.0568	29.1177	27.8923	29.1129	29.6625	-6.20315	-4.65511	-3.80068	-5.70112	-4.70679	-4.54276	-5.60375	-4.4157	-4.06225	C-terminal tryptic	24	4.77e-42	173.03	29	0	66	89	0.0128357	1	0.0341663	0.0348775	0.124325	0.988752	-0.229719	-0.296057	0.0805182	1	-0.192413	-0.203906	0.187563	1	-0.289658	-0.419674	AAPVPPAAAPLLDFSSDSVPPAPR	Q99P72;Q99P72-4;Q99P72-5	Q99P72	Rtn4	Reticulon-4	EELEVLERKPAAGLSAAPVPPAAAPLLDFS	PLLDFSSDSVPPAPRGPLPAAPPTAPERQP	831
26.8272	24.601	26.5757	24.0299	27.6206	24.6971	26.6154	24.9854	24.4548	-5.82994	-7.95836	-5.84563	-8.88557	-5.39248	-8.01369	-5.88448	-7.39728	-7.96935	Tryptic	14	1.51e-09	148.32	19	0	2279	2292	0.271588	0.984327	0.649469	0.613761	0.0254794	1	0.0973651	0.0705539	0.223587	1	0.539059	0.517565	0.102216	1	-0.346881	-0.262771	AAPVTGGMGAVLMR	Q9QX47-3;Q9QX47	Q9QX47-3	Son	Protein SON	NTGAQAWIKKDQFLRAAPVTGGMGAVLMRK	RAAPVTGGMGAVLMRKMGWREGEGLGKNKE	833
28.0939	24.3493	26.706	24.1411	27.5057	26.3683	29.13	27.6103	27.3675	-2.69071	-6.08809	-3.56512	-6.01977	-2.73935	-4.07254	-1.65145	-2.67227	-3.14222	Tryptic	14	5.16e-14	159.5	15	0	310	323	0.605031	0.860614	-1.65292	-1.24823	0.832287	0.505877	-2.03093	-1.64903	0.664243	1	-1.62599	-1.34436	0.78659	1	-1.78857	-1.55633	AAQAHEDIIHGSGK	P47199	P47199	Cryz	Quinone oxidoreductase	GWVKPVIGSEYPLEKAAQAHEDIIHGSGKT	KAAQAHEDIIHGSGKTGKMILLL_______	836
23.2585	29.2166	29.2047	29.0688	29.483	29.4122	24.6969	28.8607	29.1377	-8.57239	-2.51291	-2.58742	-2.89674	-2.48089	-2.64548	-7.12603	-2.7096	-2.86882	C-terminal tryptic	9	0.0032536	136.8	17	0	2	10	0.0473243	1	-0.338508	-0.132781	0.537315	0.685825	1.7562	1.13891	0.0445476	1	-0.32276	-0.125379	0.46491	1	1.56045	1.00584	AAQAVSLLR	Q8BJY1	Q8BJY1	Psmd5	26S proteasome non-ATPase regulatory subunit 5	______________________________	______________________________	839
31.8137	31.2086	29.2456	30.3364	31.4474	31.5664	31.5571	30.1953	31.4083	-1.15736	-1.28846	-3.49994	-2.46247	-1.49957	-1.31083	-1.31844	-2.51658	-1.39996	Tryptic	10	0.00027167	180.09	19	1	252	261	0.122573	1	-0.297606	-0.301522	0.0367457	1	0.0631739	0.0925511	0.0997062	1	-0.236931	-0.248722	0.00789648	1	-0.0126355	-0.0201881	AAQDRDQIYR	P62996	P62996	Tra2b	Transformer-2 protein homolog beta	SRSYRGGGGGGGGWRAAQDRDQIYRRRSPS	GGGWRAAQDRDQIYRRRSPSPYYSRGGYRS	841
33.5731	33.4379	33.054	33.6776	33.4935	32.8195	NaN	33.4278	33.0444	-2.86501	-2.98739	-3.24369	-2.51744	-2.79486	-3.4889	NaN	-2.75867	-3.24965	Tryptic	8	0.017917	158.12	21	0	323	330	0.178849	1	0.118881	0.343222	0.089561	1	0.0940755	0.201983	0.0398669	1	-0.0278734	-0.0837366	0.0574086	1	0.0704238	0.136629	AAQEEYIK	P05064	P05064	Aldoa	Fructose-bisphosphate aldolase A	ASALKAWGGKKENLKAAQEEYIKRALANSL	GKKENLKAAQEEYIKRALANSLACQGKYTP	844
29.3719	29.7208	28.625	29.5803	29.459	28.602	29.8004	24.2752	28.396	-2.19786	-1.66381	-2.99871	-1.95335	-2.03119	-2.92546	-1.96717	-7.38464	-3.60969	Tryptic	11	2.14e-06	180.67	19	0	608	618	0.444854	0.921454	1.74872	0.977367	0.438168	0.756561	1.72323	0.964669	0.544794	1	2.03371	1.16211	0.545866	1	2.01717	1.16343	AAQEQVLNASR	P54103	P54103	Dnajc2	DnaJ homolog subfamily C member 2;DnaJ homolog subfamily C member 2, N-terminally processed	MRRYKELVEMVKAKKAAQEQVLNASRARK_	KAKKAAQEQVLNASRARK____________	847
25.5834	25.4788	26.138	NaN	NaN	26.1373	NaN	NaN	NaN	-4.6438	-4.88986	-4.25394	NaN	NaN	-4.42936	NaN	NaN	NaN	C-terminal tryptic	10	0.0040726	104.2	5	0	180	189	0	1	NaN	0	0	1	NaN	0	0	1	NaN	0	0	1	NaN	0	AAQEVPIEIK	P58137	P58137	Acot8	Acyl-coenzyme A thioesterase 8	DPNLHKKYRVGLNRVAAQEVPIEIKVVNPP	GLNRVAAQEVPIEIKVVNPPTLTQLQALEP	848
NaN	32.5292	32.1929	33.0901	32.3199	32.2581	33.2527	32.8181	32.4005	NaN	-3.11361	-3.73142	-2.63084	-3.36913	-3.49147	-2.65977	-3.17528	-3.55415	C-terminal tryptic	11	0.00017215	128.69	15	0	2	12	0.57125	0.917487	-0.462685	-1.04815	0.299084	0.908608	-0.267756	-0.577665	0.281412	1	-0.292784	-0.578427	0.0307362	1	-0.034078	-0.071983	AAQGEPQVQFK	P62827;Q61820	P62827	Ran;Rasl2-9	GTP-binding nuclear protein Ran;GTP-binding nuclear protein Ran, testis-specific isoform	______________________________	______________________________	850
24.3056	NaN	24.3612	NaN	23.9517	NaN	24.4089	24.6808	24.5767	-10.4295	NaN	-10.4275	NaN	-10.7757	NaN	-10.4299	-10.0551	-10.2646	C-terminal tryptic	9	0.014353	99.305	7	1	831	839	0.909554	0.908196	-0.222109	-1.08698	0	1	-0.603768	0	0.534919	1	-0.178638	-0.744313	0	1	-0.525869	0	AAQGEVVRK	Q8CGC7	Q8CGC7	Eprs	Bifunctional glutamate/proline--tRNA ligase;Glutamate--tRNA ligase;Proline--tRNA ligase	SSSNTVESTSLYNKVAAQGEVVRKLKAEKA	SLYNKVAAQGEVVRKLKAEKAPKAKVTEAV	851
29.067	26.1259	27.481	27.3488	27.7445	27.3666	28.842	27.7296	27.9962	-2.47863	-5.49851	-3.93468	-4.03152	-3.75449	-4.19295	-2.77656	-3.75137	-3.50118	Tryptic	11	2.74e-06	176.48	17	0	255	265	0.277682	0.983087	-0.631282	-0.622766	0.912967	0.542387	-0.70261	-1.52972	0.273722	1	-0.62757	-0.615484	0.953297	1	-0.649949	-1.55079	AAQHGVCSVLK	Q6P5B0	Q6P5B0	Rrp12	RRP12-like protein	GLLSFTVHAKPKIRKAAQHGVCSVLKGSDF	KIRKAAQHGVCSVLKGSDFMFGEKAPAHHP	853
26.5748	25.1346	NaN	26.3112	25.808	25.9477	26.1441	25.8352	26.066	-4.04724	-5.19249	NaN	-4.35903	-4.85139	-4.68854	-4.80645	-4.85423	-4.5583	Tryptic	20	8.79e-09	116.21	12	0	105	124	0.102638	1	-0.160409	-0.246823	0.0135394	1	0.00721868	0.0261242	0.0945546	1	0.119792	0.22064	0.246045	1	0.106671	0.393003	AAQIGAHTLSGACLDPAAFK	Q921G7	Q921G7	Etfdh	Electron transfer flavoprotein-ubiquinone oxidoreductase, mitochondrial	AAEQGKDIRVCLVEKAAQIGAHTLSGACLD	AHTLSGACLDPAAFKELFPDWKEKGAPLNT	857
25.9907	25.8313	NaN	NaN	NaN	NaN	25.3335	25.4502	26.0829	-0.662142	-0.418007	NaN	NaN	NaN	NaN	-0.822933	-0.634212	0.0312061	C-terminal tryptic	17	2.55e-05	107.85	3	0	2	18	0.381494	0.976983	0.288764	0.710613	0	1	NaN	0	0.0636376	1	-0.0647612	-0.145012	0	1	NaN	0	AAQIPIVAATSTPAVAR	Q8BHA0	Q8BHA0	Ino80c	INO80 complex subunit C	______________________________	QIPIVAATSTPAVARNSKKRPASPSHNSSG	859
26.8511	26.5879	26.2803	26.3571	26.9503	26.0909	26.2767	25.9875	26.7827	-4.94391	-5.09272	-5.55563	-5.64647	-5.12742	-5.80112	-5.40524	-5.61045	-4.96957	Tryptic	12	0.0019955	121.6	5	0	165	176	0.322889	0.990372	0.224181	0.582335	0.124487	0.997249	0.117136	0.263667	0.190028	1	0.131	0.360022	0.285404	1	-0.196586	-0.520243	AAQLATEIADIK	Q8BL66	Q8BL66	Eea1	Early endosome antigen 1	ENFNIKQMKDLFEQKAAQLATEIADIKSKY	EQKAAQLATEIADIKSKYDEEKSLRAAAEQ	861
23.4535	24.4277	NaN	23.2447	22.7882	24.2406	24.0145	23.6437	24.1178	-7.16492	-6.21509	NaN	-7.3247	-8.01931	-6.4337	-6.79302	-7.12089	-6.87559	Tryptic	15	0.00019998	104.59	15	0	393	407	0.0121173	1	0.0152709	0.0300697	0.481132	0.778698	-0.500834	-0.906808	0.244863	1	0.239828	0.503726	0.282775	1	-0.329403	-0.578571	AAQLCAAALAAVLSR	Q3TRM8	Q3TRM8	Hk3	Hexokinase-3	DAELVQYVCVAVCTRAAQLCAAALAAVLSR	AAQLCAAALAAVLSRLQHSREQQTLQVAVA	862
NaN	NaN	26.9389	28.4174	25.2437	27.9815	27.2209	26.6483	25.3402	NaN	NaN	-5.99842	-5.42345	-8.66351	-5.81516	-5.41907	-5.71533	-7.13442	Tryptic	15	8.28e-05	121.21	9	0	830	844	0	1	0.535742	0	0.287691	0.879526	0.81105	0.654835	0	1	0.0911846	0	0.18005	1	-0.544433	-0.435516	AAQLCGAGMAAVVDK	O08528	O08528	Hk2	Hexokinase-2	DSIIVKEVCTVVARRAAQLCGAGMAAVVDK	AAQLCGAGMAAVVDKIRENRGLDNLKVTVG	863
25.8025	24.9741	25.12	24.4085	24.8576	NaN	NaN	24.4581	24.8013	-2.02708	-2.78975	-2.6892	-3.0176	-2.80742	NaN	NaN	-3.12383	-2.86663	Tryptic	12	0.00018761	124.92	9	0	79	90	0.810393	0.828321	0.669151	1.47539	0.0036105	1	0.00330925	0.00864866	0.64855	1	0.493216	1.16496	0.175349	1	0.0827179	0.310883	AAQLGFGGVYVR	Q9D7B6	Q9D7B6	Acad8	Isobutyryl-CoA dehydrogenase, mitochondrial	EWDQKELFPVDVMRKAAQLGFGGVYVRTDV	MRKAAQLGFGGVYVRTDVGGSGLSRLDTSV	866
24.5931	25.6127	27.2137	25.1241	27.3056	25.8142	24.0869	26.8243	27.069	-5.57444	-4.84561	-3.29697	-5.33072	-3.26625	-4.7534	-6.14592	-3.50972	-3.29023	Tryptic	9	0.0037075	127.02	13	0	478	486	0.0526012	1	-0.186892	-0.141281	0.0255452	1	0.0878798	0.0701683	0.0797604	1	-0.257047	-0.207802	0.0415649	1	-0.13483	-0.111936	AAQLTSFPK	Q8BZH4	Q8BZH4	Pogz	Pogo transposable element with ZNF domain	IMLVDDFYYGRDGGKAAQLTSFPKVATSFR	GRDGGKAAQLTSFPKVATSFRCPHCTKRLK	869
27.4288	27.424	27.601	27.6771	27.8448	27.7206	27.4539	27.3969	27.6763	-3.85907	-3.4815	-3.49552	-3.5498	-3.54259	-3.51443	-3.81409	-3.89914	-3.54277	Tryptic	16	6.08e-05	111.39	15	0	61	76	0.0838044	1	-0.0244382	-0.120243	1.13317	0.661026	0.238457	1.1985	0.355663	1	0.139971	0.530656	0.936942	1	0.216394	1.04037	AAQPGALCDVSEELSR	Q6PAM1;Q6PAM1-2	Q6PAM1	Txlna	Alpha-taxilin	STSQAPGKTEGARAKAAQPGALCDVSEELS	AQPGALCDVSEELSRQLEDILSTYCVDNNQ	877
27.5182	24.6158	NaN	26.8418	27.4476	27.0552	26.541	25.7297	26.3595	-3.53511	-6.26031	NaN	-4.27245	-3.78942	-3.93466	-3.97905	-4.90785	-4.04561	Tryptic	20	4.59e-16	144.55	11	0	1670	1689	0.0423744	1	-0.143062	-0.116571	1.39194	0.350132	0.904793	2.24425	0.202987	1	-0.586873	-0.494601	0.39792	1	0.311996	0.722908	AAQPTDDPLSLLDPLWTLNK	Q6PB44-2;Q6PB44	Q6PB44-2	Ptpn23	Tyrosine-protein phosphatase non-receptor type 23	SKQNFLQAHNGQGLRAAQPTDDPLSLLDPL	DDPLSLLDPLWTLNKT______________	879
25.7286	26.571	24.9426	25.4392	26.4385	24.7798	25.586	25.392	25.7384	-0.5219	0.883629	-0.521906	-0.521883	0.84621	-0.521883	-0.521887	-0.521894	0.890963	N-terminal tryptic	21	8.7e-09	109.72	13	0	305	325	0.13436	1	0.17526	0.301775	0.0131852	1	-0.0196419	-0.0331528	0.00120435	1	-0.00245285	-0.00320927	0.00747242	1	-0.0149123	-0.0197367	AAQQAASSSGQGQQAQTPTGF	Q8BK63-2	Q8BK63-2	Csnk1a1	Casein kinase I isoform alpha	HQYDYTFDWTMLKQKAAQQAASSSGQGQQA	SSSGQGQQAQTPTGF_______________	880
27.4927	26.976	27.8507	28.1543	27.6147	27.951	27.7996	27.5042	27.1292	-2.41733	-3.14555	-2.36728	-2.28841	-2.8193	-2.08727	-2.33582	-2.39781	-2.76449	Tryptic	21	5.89e-174	328.41	18	0	305	325	0.0402883	1	-0.0378545	-0.0902316	0.793214	0.650351	0.42903	1.2266	0.193992	1	-0.144015	-0.374204	0.146749	1	0.101046	0.283786	AAQQAASSSGQGQQAQTPTGK	Q8BK63	Q8BK63	Csnk1a1	Casein kinase I isoform alpha	HQYDYTFDWTMLKQKAAQQAASSSGQGQQA	SSSGQGQQAQTPTGKQTDKTKSNMKGF___	881
30.8444	30.0917	30.474	30.4533	30.277	30.2893	28.3558	29.3815	27.6029	-2.62659	-3.40355	-3.11017	-3.03013	-3.31893	-3.24701	-5.121	-4.15543	-6.01914	Tryptic	10	0.00047848	133.86	31	1	132	141	1.64944	0.528178	2.02332	3.06848	1.66236	0.260323	1.89315	3.06047	1.60942	1	2.05175	3.00027	1.59813	0.974097	1.89983	2.94511	AAQQRPEEVR	Q99KK7	Q99KK7	Dpp3	Dipeptidyl peptidase 3	NLPKDKLGRVILGSKAAQQRPEEVRDLWQT	ILGSKAAQQRPEEVRDLWQTCGDLMFSLEP	883
NaN	NaN	28.5921	28.3728	28.5107	28.711	NaN	28.9411	28.4211	NaN	NaN	-4.50008	-4.63757	-4.48234	-4.31724	NaN	-4.0686	-4.73502	Tryptic	8	0.011869	174.16	9	0	56	63	0	1	-0.0890284	0	0.2485	0.948988	-0.149593	-0.451172	0	1	-0.0982771	0	0.0982892	1	-0.0772429	-0.205668	AAQSLLNK	Q61655	Q61655	Ddx19a	ATP-dependent RNA helicase DDX19A	STTAEKTEEEEKEDRAAQSLLNKLIRSNLV	EEEKEDRAAQSLLNKLIRSNLVDNTNQVEV	885
25.2591	25.44	24.9785	NaN	NaN	NaN	25.0951	NaN	24.4146	-1.61165	-1.53407	-1.54486	NaN	NaN	NaN	-1.56347	NaN	-1.56351	N-terminal tryptic	20	0.00092614	65.043	5	0	474	493	0.652252	0.892208	0.471038	1.15682	0	1	NaN	0	0.000343603	1	-3.37e-05	-0.000256597	0	1	NaN	0	AAQSPQQHSSGDPTEEESPV	P53986	P53986	Slc16a1	Monocarboxylate transporter 1	EASTDVDEKPKETMKAAQSPQQHSSGDPTE	QQHSSGDPTEEESPV_______________	886
NaN	23.843	NaN	25.0662	NaN	22.9746	24.0937	23.6924	24.1253	NaN	-8.29301	NaN	-7.19429	NaN	-9.38892	-7.96199	-8.29598	-8.09638	Tryptic	17	5.05e-10	144.57	9	0	1037	1053	0	1	-0.127491	0	0.0203746	1	0.0499191	0.0554665	0	1	-0.174896	0	0.0719346	1	-0.173488	-0.187064	AAQTAEDAMQIMEQMTK	Q922J3;Q922J3-2	Q922J3	Clip1	CAP-Gly domain-containing linker protein 1	MQDMEELKTQADKAKAAQTAEDAMQIMEQM	QTAEDAMQIMEQMTKEKTETLASLEDTKQT	889
27.3724	27.2374	26.7384	27.4863	27.7449	27.7705	27.0821	26.7163	26.8429	-3.92698	-4.23124	-4.68792	-4.19018	-3.9431	-3.85547	-4.31026	-4.63409	-4.54743	C-terminal tryptic	23	6.61e-08	99.451	13	0	2	24	0.461304	0.968515	0.235644	0.734908	2.30167	0.243785	0.786769	3.27141	0.373657	1	0.215213	0.630415	1.64135	1	0.501011	2.09347	AAQVAPAAASSLGNPPPPPSELK	A2BH40;A2BH40-3	A2BH40	Arid1a	AT-rich interactive domain-containing protein 1A	______________________________	ASSLGNPPPPPSELKKAEQQQREEAGGEAA	893
30.7846	30.5474	30.259	31.1154	30.5162	30.7039	30.4626	30.4764	30.3767	-0.942068	-1.56431	-1.88503	-0.97245	-1.91133	-1.50843	-1.41346	-1.37526	-1.81236	Tryptic	12	3.13e-23	249.03	9	0	196	207	0.232111	1	0.0917581	0.35966	0.881304	0.655507	0.339946	1.21555	0.0794997	1	0.0698922	0.17043	0.0803839	1	0.0696265	0.171599	AAQVAQDEEIAR	Q810U5-3;Q810U5	Q810U5-3	Ccdc50	Coiled-coil domain-containing protein 50	KLQEEELLATHVDMRAAQVAQDEEIARLLM	DMRAAQVAQDEEIARLLMAEEKKAYKKAKE	894
26.5747	NaN	27.5908	25.9969	27.1499	27.1607	26.2282	27.4875	26.6294	-7.28736	NaN	-6.04653	-8.03225	-6.59809	-6.67204	-7.82027	-6.50886	-7.1836	Tryptic	9	0.0032503	139.43	13	1	79	87	0.18306	1	0.301022	0.423372	0.00770998	1	-0.012572	-0.0197738	0.29392	1	0.503967	0.652062	0.039678	1	0.0701179	0.100083	AAREPNIDR	Q8BGD9	Q8BGD9	Eif4b	Eukaryotic translation initiation factor 4B	RAPPIDRSILPTAPRAAREPNIDRSRLPKS	LPTAPRAAREPNIDRSRLPKSPPYTAFLGN	897
27.499	26.347	27.1022	25.6045	27.1592	27.1245	25.8767	26.9901	27.2453	-3.54937	-4.58852	-3.66313	-5.1499	-3.60206	-3.69357	-5.13399	-3.84347	-3.87062	Tryptic	12	8.52e-17	233.46	16	0	511	522	0.198945	1	0.278692	0.436028	0.0382233	1	-0.0746466	-0.0978644	0.258117	1	0.349015	0.546983	0.0714429	1	0.134178	0.177075	AASAAFQENVGR	Q8BYA0	Q8BYA0	Tbcd	Tubulin-specific chaperone D	LVIAAVFDRNVNCRRAASAAFQENVGRQGT	CRRAASAAFQENVGRQGTFPHGIDILTTAD	900
29.2952	29.1354	28.3007	29.1352	29.4542	28.9191	29.4955	28.5405	28.031	-1.83968	-2.70539	-3.18442	-2.41967	-2.31031	-2.75759	-2.0652	-3.09965	-3.48076	Tryptic	23	6.31e-78	208.79	21	0	50	72	0.15691	1	0.22142	0.352293	0.453565	0.79678	0.480535	0.863454	0.204099	1	0.305372	0.450627	0.363006	1	0.386012	0.709832	AASAAGASPAATPAAPESGTIPK	Q8C0I1	Q8C0I1	Agps	Alkyldihydroxyacetonephosphate synthase, peroxisomal	RPQEAPSTNECKARRAASAAGASPAATPAA	PAATPAAPESGTIPKKRQEVMKWNGWGYND	901
27.2297	27.061	26.9777	26.9676	26.3502	27.0174	26.7752	26.9602	26.7586	-1.79921	-1.87663	-2.32635	-1.9137	-2.69487	-1.97182	-2.47525	-1.97062	-2.37453	C-terminal tryptic	15	9.89e-14	152.85	21	0	2	16	1.23274	0.849469	0.258098	1.30131	0.0835792	1	-0.0529156	-0.163267	0.533432	1	0.272734	0.838283	0.0971605	1	0.0799993	0.202631	AASAALILPESPSMK	Q8JZY2	Q8JZY2	Commd10	COMM domain-containing protein 10	______________________________	AASAALILPESPSMKKAVPLINAIDTGRFP	902
29.976	29.757	24.8155	29.2486	29.6166	29.3768	29.9955	29.204	29.7962	-1.27849	-1.18051	-6.14808	-1.41535	-1.22504	-1.38005	-0.949738	-1.61061	-1.10941	C-terminal tryptic	12	9.71e-10	154.24	18	0	2	13	0.363708	0.949559	-1.48239	-0.822854	0.408562	0.86474	-0.251209	-0.69584	0.425422	1	-1.64578	-0.939471	0.219499	1	-0.116897	-0.380165	AASAASSEHFEK	O88384	O88384	Vti1b	Vesicle transport through interaction with t-SNAREs homolog 1B	______________________________	______________________________	903
NaN	25.2072	24.8534	NaN	24.3645	NaN	24.9365	24.7874	25.1934	NaN	-3.36229	-3.4507	NaN	-4.078	NaN	-3.60538	-3.99796	-3.42568	Tryptic	18	2.28e-17	160.52	6	0	2456	2473	0.100648	1	0.0578928	0.191653	0	1	-0.607895	0	0.510631	1	0.269846	0.841662	0	1	-0.401662	0	AASACEAQGTEGPLGQAK	Q8C170;Q8C170-2	Q8C170	Myo9a	Unconventional myosin-IXa	TRKRFQIYSKSPFYRAASACEAQGTEGPLG	ACEAQGTEGPLGQAKSLEDRPQFISRGTFN	904
32.7649	31.9058	32.526	32.5739	31.9927	32.3511	32.0533	30.6541	31.5729	-3.01575	-3.84118	-3.12999	-2.8495	-3.56074	-3.14808	-3.38322	-4.60739	-3.76552	Tryptic	22	3.32e-139	295.37	47	0	168	189	0.93984	0.761641	0.972116	1.6653	0.925215	0.516478	0.879138	1.61609	0.593266	1	0.589733	1.08342	0.814686	1	0.732599	1.41907	AASADSTTEGTPTDGFTVLSTK	Q9QZQ8;Q9QZQ8-2	Q9QZQ8	H2afy	Core histone macro-H2A.1	KGARKSKKKQGEVSKAASADSTTEGTPTDG	TEGTPTDGFTVLSTKSLFLGQKLNLIHSEI	905
26.7387	25.0225	25.6126	26.2743	26.0701	26.1381	26.6125	26.7102	26.2112	-2.85987	-4.4116	-4.04652	-3.30148	-3.59046	-3.33707	-3.0419	-2.80606	-3.44818	Tryptic	16	8.23e-31	202.13	15	1	128	143	0.614574	0.884659	-0.720048	-1.15015	1.00225	0.614231	-0.350446	-1.32729	0.597621	1	-0.673949	-1.11479	0.677778	1	-0.310958	-1.00819	AASAEEQATIERNPYR	Q80X85	Q80X85	Mrps7	28S ribosomal protein S7, mitochondrial	QTLEAVKRKQFEKYRAASAEEQATIERNPY	ASAEEQATIERNPYRIFHEALKNCEPVIGL	907
28.7888	28.4265	27.7325	28.6472	28.464	28.6225	27.9957	27.4233	27.5308	-4.50001	-4.66224	-5.64973	-4.86605	-5.16688	-5.01376	-4.99246	-5.63902	-5.78918	Tryptic	16	1.2e-30	188.96	11	0	283	298	0.870111	0.81607	0.666044	1.45995	2.13232	0.244076	0.927989	3.25867	0.545557	1	0.536225	1.00317	0.81754	1	0.457987	1.27434	AASAFFTYVSLNQEGK	Q91V12-2;Q91V12-4;Q91V12-3;Q91V12	Q91V12-2	Acot7	Cytosolic acyl coenzyme A thioester hydrolase	VDADPVVDNSQKRYRAASAFFTYVSLNQEG	ASAFFTYVSLNQEGKPMPVPQLVPETEDEK	908
NaN	NaN	NaN	NaN	26.4527	26.1789	26.447	24.8004	25.6329	NaN	NaN	NaN	NaN	-6.23234	-6.43315	-5.94073	-7.66802	-6.94748	Tryptic	22	1.56e-13	120.71	10	0	521	542	0	1	NaN	0	0.457349	0.774589	0.689038	0.95421	0	1	NaN	0	0.315775	1	0.519336	0.691547	AASAGPQVSCVQTVPSDGQGVK	Q99MS7	Q99MS7	Ehbp1l1	EH domain-binding protein 1-like protein 1	PAIGRAGPEQGSSARAASAGPQVSCVQTVP	VSCVQTVPSDGQGVKSRDQRAQEAEVGESR	909
29.503	26.9902	27.5906	26.7609	28.6172	26.9195	29.4164	27.1907	27.307	-0.999355	-3.34085	-3.00385	-3.50705	-1.70376	-3.25254	-1.45332	-3.78886	-3.35449	Tryptic	11	8.2e-09	218.47	20	0	360	370	0.0179412	1	0.0565548	0.0492868	0.224992	0.92798	-0.538844	-0.520106	0.15223	1	0.417536	0.371494	0.0161587	1	0.0444368	0.0439074	AASAHAIGTVK	P31324	P31324	Prkar2b	cAMP-dependent protein kinase type II-beta regulatory subunit	GQYFGELALVTNKPRAASAHAIGTVKCLAM	NKPRAASAHAIGTVKCLAMDVQAFERLLGP	910
26.3529	27.0801	26.7833	27.0452	26.861	27.2778	26.794	26.6406	26.7797	-2.19317	-1.74968	-1.80532	-1.76953	-1.77533	-1.73342	-1.86978	-1.85414	-1.78818	C-terminal tryptic	10	0.00030664	142.92	11	0	2	11	0.00102666	1	0.000682195	0.00215414	1.1679	0.58674	0.323245	1.40454	0.215891	1	-0.0786883	-0.325551	1.29393	1	0.0779406	0.607798	AASALYACTK	Q80XP8	Q80XP8	Fam76b	Protein FAM76B	______________________________	______________________________	911
24.09	27.0767	27.3779	NaN	26.9978	26.9184	24.9968	NaN	27.1787	-5.825	-2.92857	-2.61422	NaN	-2.70366	-2.62558	-4.83583	NaN	-3.07352	Tryptic	25	1.17e-12	107.98	11	0	116	140	0.0193625	1	0.0937986	0.0558303	0.293348	0.875336	0.870355	0.73034	0.0372891	1	0.165411	0.105108	0.551142	1	1.29006	1.31368	AASAMQGTSLAPAAYGDYTSVGVAK	Q60664	Q60664	Lrmp	Lymphoid-restricted membrane protein;Processed lymphoid-restricted membrane protein	DLDCKPLCEKEEEARAASAMQGTSLAPAAY	APAAYGDYTSVGVAKAASQLEAGEELRTTE	912
27.5588	25.8248	27.464	27.4426	NaN	27.1322	27.4217	27.7048	27.3887	-1.37284	-2.66569	-1.60285	-1.0688	NaN	-1.48311	-1.57287	-1.39264	-1.56856	Tryptic	16	2.86e-05	122.93	9	1	19	34	0.41344	0.948452	-0.555888	-0.827525	0.524482	0.839419	-0.217651	-0.795312	0.38604	1	-0.369103	-0.734402	0.576017	1	0.2354	0.864225	AASAPEAAQAEEDRVK	Q9JJX7	Q9JJX7	Tdp2	Tyrosyl-DNA phosphodiesterase 2	GSSSDAAEPAGPAGRAASAPEAAQAEEDRV	ASAPEAAQAEEDRVKRRRLQCLGFALVGGC	913
NaN	26.4773	26.4619	25.9671	26.2158	26.2158	NaN	26.1351	24.4263	NaN	-3.23116	-3.34303	-3.47744	-3.44477	-3.4565	NaN	-3.44156	-5.15013	Tryptic	12	0.00064583	107.83	15	0	382	393	0.524825	0.89655	1.1889	1.24565	0.554985	0.704069	0.852191	1.1427	0.443837	1	1.00875	1.05506	0.551986	1	0.836275	1.13491	AASAPYFEILEK	Q921G8	Q921G8	Tubgcp2	Gamma-tubulin complex component 2	TGDSQAQELCLYLTKAASAPYFEILEKWIY	LTKAASAPYFEILEKWIYRGIIHDPYSEFM	914
29.2054	29.1237	NaN	29.5659	NaN	28.088	29.8357	29.687	28.8935	-3.52593	-3.48115	NaN	-3.17532	NaN	-4.54175	-3.05066	-3.36164	-4.1409	Tryptic	9	0.0032604	129.47	10	0	30	38	0.322114	0.98261	-0.30754	-0.642305	0.392273	0.821269	-0.645152	-0.84028	0.0109484	1	0.0141913	0.0273463	0.193237	1	-0.340808	-0.448897	AASCLEGDR	Q9CQ60	Q9CQ60	Pgls	6-phosphogluconolactonase	PQELGASLAQLVAQRAASCLEGDRGRFALG	QLVAQRAASCLEGDRGRFALGLSGGSLVSM	918
27.0869	NaN	NaN	NaN	NaN	27.9517	27.814	28.0555	28.4262	-5.64442	NaN	NaN	NaN	NaN	-4.67805	-5.07234	-4.99319	-4.60816	Tryptic	11	3.24e-06	186.78	12	1	30	40	0	1	-1.01167	0	0	1	-0.146905	0	0	1	-0.753192	0	0	1	0.213184	0	AASCLEGDRGR	Q9CQ60	Q9CQ60	Pgls	6-phosphogluconolactonase	PQELGASLAQLVAQRAASCLEGDRGRFALG	VAQRAASCLEGDRGRFALGLSGGSLVSMLA	919
31.6334	31.3271	31.4225	31.1441	31.5988	31.6382	31.1233	31.0733	31.3978	-4.64015	-4.65314	-4.46277	-4.6254	-4.47147	-4.16287	-4.7754	-4.61374	-4.4479	Tryptic	17	9.58e-44	223.71	98	0	154	170	0.904978	0.889756	0.262826	1.11596	0.628136	0.777299	0.262194	0.910633	0.0848316	1	0.026989	0.126866	0.508785	1	0.192429	0.724448	AASDIAMTELPPTHPIR	P62259	P62259	Ywhae	14-3-3 protein epsilon	NDRKEAAENSLVAYKAASDIAMTELPPTHP	SDIAMTELPPTHPIRLGLALNFSVFYYEIL	921
23.4037	25.2082	24.6778	25.7038	26.7719	26.546	24.9677	24.9619	24.6932	-5.53013	-3.56101	-3.93872	-4.23732	-3.49706	-3.73537	-4.01999	-4.11884	-4.24685	Tryptic	17	7.92e-07	130.29	17	0	390	406	0.338042	0.977062	-0.44437	-0.691014	1.91392	0.24251	1.46632	3.35258	0.129974	1	-0.214724	-0.303746	0.599834	1	0.305311	0.931297	AASDLQIAASTFTSFGK	Q9DC50	Q9DC50	Crot	Peroxisomal carnitine O-octanoyltransferase	KILNDVSQAKAQHLKAASDLQIAASTFTSF	SDLQIAASTFTSFGKKLTKEEALHPDTFIQ	922
26.2183	26.3861	26.4419	25.8343	26.067	25.8374	25.0017	24.8347	24.6812	-1.16976	-0.885368	-1.10291	-1.54011	-1.05603	-1.15462	-1.34839	-1.66175	-1.65928	Tryptic	16	1.3e-30	188.91	11	0	508	523	3.72045	0.359448	1.5096	7.04194	3.05809	0.198413	1.07376	4.87117	1.69438	1	0.503791	2.14478	0.781647	1	0.306216	1.09104	AASDPLLSSVSPAVSK	Q64092-4;Q64092;Q64092-3;Q64092-2	Q64092-4	Tfe3	Transcription factor E3	GMVGGLSGGALSPLRAASDPLLSSVSPAVS	ASDPLLSSVSPAVSKASSRRSSFSMEEES_	923
26.8774	26.8731	26.9215	27.3399	27.5611	27.2825	27.0698	26.9648	26.7979	-2.00117	-2.10846	-2.15266	-1.94698	-1.65243	-2.03859	-1.84819	-2.02506	-2.24555	C-terminal tryptic	11	1.21e-26	258	17	0	2	12	0.264648	1	-0.05347	-0.295953	1.74824	0.384882	0.450366	2.08405	0.143813	1	-0.0478306	-0.214079	0.416956	1	0.160269	0.607884	AASEDELLLPR	Q61249	Q61249	Igbp1	Immunoglobulin-binding protein 1	______________________________	______________________________	924
28.8084	29.8295	29.6562	28.9924	29.4854	28.948	29.8678	29.6648	28.7573	-7.88178	-6.83256	-6.9506	-7.69275	-6.98145	-7.73578	-6.75872	-6.93259	-7.77943	Tryptic	11	0.0012555	118.4	22	1	111	121	0.00100265	1	0.00142924	0.00253035	0.306988	0.902346	-0.28803	-0.597122	0.0484822	1	-0.0647329	-0.116067	0.321893	1	-0.313079	-0.627376	AASGEAKPQAK	P15864	P15864	Hist1h1c	Histone H1.2	TKGTGASGSFKLNKKAASGEAKPQAKKAGA	LNKKAASGEAKPQAKKAGAAKAKKPAGAAK	936
25.5495	24.8808	26.7213	24.0275	24.9476	26.2455	26.737	25.1694	26.5044	-4.50924	-5.72087	-4.03348	-5.86121	-5.23761	-4.0144	-3.94093	-5.39449	-4.25788	C-terminal tryptic	18	8.8e-12	141.13	18	0	2	19	0.225915	1	-0.419735	-0.507831	0.587773	0.672942	-1.06343	-1.1715	0.122032	1	-0.223433	-0.290695	0.293421	1	-0.506641	-0.633899	AASGELVPCSVYFCGSIR	Q80VJ3	Q80VJ3	Dnph1	2-deoxynucleoside 5-phosphate N-hydrolase 1	______________________________	GELVPCSVYFCGSIRGGREDQALYSRIVSR	937
28.8518	28.5921	29.0992	28.7213	28.93	28.4576	28.4186	28.4432	28.5448	-3.59162	-3.67336	-3.35216	-3.36872	-3.37523	-3.73903	-3.58496	-3.41677	-3.46335	Tryptic	15	2.21e-37	235.49	20	0	10	24	1.17621	0.807815	0.378787	1.50662	0.757782	0.755534	0.234066	0.967141	0.177133	1	-0.0506891	-0.242954	0.0149564	1	-0.00597127	-0.0257118	AASGFNATEDAQTLR	P97429	P97429	Anxa4	Annexin A4	______________________________	AASGFNATEDAQTLRKAMKGLGTDEDAIIG	938
30.6629	29.2013	29.8449	28.9885	28.5629	29.3516	29.8616	29.5863	29.0285	-1.78053	-3.06412	-2.60641	-3.10158	-3.74234	-2.84506	-2.14196	-2.27374	-2.97966	Tryptic	16	2.02e-38	234.63	25	1	10	25	0.348856	0.975667	0.410905	0.697872	0.71639	0.658983	-0.524503	-1.20665	0.0134425	1	-0.0185712	-0.0333513	0.960778	1	-0.76454	-1.61774	AASGFNATEDAQTLRK	P97429	P97429	Anxa4	Annexin A4	______________________________	ASGFNATEDAQTLRKAMKGLGTDEDAIIGI	939
28.4529	28.0921	28.2234	27.9127	27.9074	28.0831	27.2269	27.8634	28.0578	-2.64866	-2.48098	-2.50985	-2.83123	-2.62657	-2.79796	-3.51264	-2.55674	-2.60768	Tryptic	11	2.47e-06	176.79	18	0	7	17	0.927481	0.817275	0.540124	1.45135	0.416173	0.862592	0.25173	0.704229	0.476809	1	0.345857	0.833839	0.167127	1	0.140434	0.336853	AASGSALLWPR	Q9DB29	Q9DB29	Iah1	Isoamyl acetate-hydrolyzing esterase 1 homolog	______________________________	LCERAASGSALLWPRVLLFGDSITQFSFQQ	942
27.5247	26.7227	28.304	27.5195	NaN	24.346	26.9293	27.3871	27.2133	-2.88078	-3.59997	-2.0412	-2.21174	NaN	-5.23909	-3.0612	-2.53623	-2.97286	Tryptic	12	3.34e-10	210.44	21	0	489	500	0.289449	0.988363	0.340569	0.591687	0.426523	0.772409	-1.24379	-0.960327	0.0110995	1	0.016112	0.0278384	0.297497	1	-0.868651	-0.696306	AASHEQAAAALK	Q811D0-2;Q811D0;Q811D0-3	Q811D0-2	Dlg1	Disks large homolog 1	RKGDRIISVNSVDLRAASHEQAAAALKNAG	DLRAASHEQAAAALKNAGQAVTIVAQYRPE	947
27.8676	27.095	26.4319	26.6542	25.2715	27.4758	27.4803	27.4053	26.8038	-2.3643	-3.03357	-3.75977	-3.52236	-5.09022	-2.68979	-2.85149	-2.98726	-3.41953	Tryptic	17	1.38e-05	120.54	15	0	497	513	0.0739019	1	-0.0982978	-0.173411	0.490138	0.750347	-0.76265	-0.980454	0.0256698	1	0.0335464	0.0623732	0.397855	1	-0.681358	-0.826652	AASHTSDFNPNAGSDQR	O70305;O70305-2;O70305-3	O70305	Atxn2	Ataxin-2	SPRMGQPGPGSMPSRAASHTSDFNPNAGSD	SHTSDFNPNAGSDQRVVNGGVPWPSPCPSH	948
26.1156	29.3247	27.3839	30.4761	29.6581	29.5904	NaN	30.4208	NaN	-7.74642	-4.23777	-6.25338	-3.55296	-4.08982	-4.24229	NaN	-3.57558	NaN	Tryptic	9	0.007699	113.89	12	0	357	365	0	1	-2.81272	0	0	1	-0.512582	0	0	1	-2.50361	0	0	1	-0.386112	0	AASIFGGAK	Q8BGD9	Q8BGD9	Eif4b	Eukaryotic translation initiation factor 4B	PKEDDASASTSQSSRAASIFGGAKPVDTAA	TSQSSRAASIFGGAKPVDTAAREREVEERL	949
24.8137	24.7503	24.5953	24.0482	NaN	24.2902	24.3921	24.3021	24.9456	-3.4007	-4.02601	-3.98781	-4.11009	NaN	-4.07265	-4.08144	-4.08707	-3.48593	Tryptic	12	1.9e-09	174.41	8	0	930	941	0.338544	0.994277	0.173179	0.556176	0.579223	0.755652	-0.377372	-1.00649	0.101101	1	0.0799732	0.20819	0.317232	1	-0.206556	-0.577187	AASIQNTVQNLR	Q8BUH8	Q8BUH8	Senp7	Sentrin-specific protease 7	KMCKRPCILILDSLKAASIQNTVQNLREYL	SLKAASIQNTVQNLREYLEVEWEVKRKTHR	950
27.0991	29.5654	30.0069	28.7251	29.7565	30.1294	NaN	28.5225	29.6593	-6.28047	-3.86302	-3.79213	-4.98857	-4.08913	-3.68863	NaN	-5.12489	-4.06959	Tryptic	11	8.82e-05	134.26	15	0	186	196	0.0544955	1	-0.200466	-0.149329	0.249487	0.917354	0.446074	0.566013	0.0138014	1	-0.0479635	-0.0390979	0.202862	1	0.3418	0.466196	AASITSEVFNK	Q920B9	Q920B9	Supt16h	FACT complex subunit SPT16	TIAVKEDGELNLMKKAASITSEVFNKFFKE	LMKKAASITSEVFNKFFKERVMEIVDADEK	951
NaN	24.6344	24.47	25.2099	25.0832	25.3856	25.1952	NaN	NaN	NaN	-2.08633	-1.70329	-2.18209	-2.22733	-1.8867	-1.57065	NaN	NaN	Tryptic	15	0.00031281	99.5	8	0	145	159	0	1	-0.642989	0	0	1	0.0310243	0	0	1	-0.324164	0	0	1	-0.528061	0	AASLEAVSYAIDSLK	Q9Z223;Q9Z223-1	Q9Z223	Mocs2	Molybdopterin synthase catalytic subunit	VSEASTVIAVSSAHRAASLEAVSYAIDSLK	AASLEAVSYAIDSLKAKVPIWKKEIYEEST	954
27.012	27.3067	27.9273	24.7685	27.5845	25.2371	27.846	25.0985	27.8279	0.467133	0.491016	0.650084	-2.16672	0.262405	-2.16667	0.57596	-2.16674	0.522076	Tryptic	10	0.00020188	189.7	14	0	61	70	0.198576	1	0.491202	0.466995	0.348884	0.835536	-1.06079	-0.778967	0.419067	1	0.892311	0.885929	0.340772	1	-1.00076	-0.761246	AASLHWTSER	Q9CXV1	Q9CXV1	Sdhd	Succinate dehydrogenase [ubiquinone] cytochrome b small subunit, mitochondrial	TQHIHLSPSHHSGSKAASLHWTSERVVSVL	HSGSKAASLHWTSERVVSVLLLGLIPAGYL	955
25.1199	26.7753	26.9094	25.7929	25.8521	26.0717	25.7864	26.5543	26.7526	-4.96692	-3.49523	-3.45239	-4.43813	-4.51418	-4.18814	-4.50647	-3.90386	-3.46825	Tryptic	18	7.12e-12	143.02	9	0	203	220	0.051171	1	-0.096255	-0.128938	0.680244	0.69054	-0.458894	-1.1286	0.00676198	1	-0.0119851	-0.0175794	0.593727	1	-0.420622	-1.00942	AASLLEHHASQLCQHVNR	Q9JIG7	Q9JIG7	Ccdc22	Coiled-coil domain-containing protein 22	LLLPAPTQVPQLQGRAASLLEHHASQLCQH	LLEHHASQLCQHVNRDCPGDEDRVRWASRV	956
24.9888	25.0506	25.2646	25.0291	24.8255	24.9204	25.3383	24.6266	24.9137	-4.89875	-4.68195	-4.30763	-4.50443	-4.9014	-4.88897	-4.21668	-4.84713	-4.6745	Tryptic	17	2.58e-29	174.72	9	0	333	349	0.252256	1	0.14178	0.438984	0.0554623	1	-0.0345414	-0.10968	0.0684026	1	-0.050005	-0.140731	0.334382	1	-0.185495	-0.564121	AASPPASASDLIEQQQK	Q8C079;Q8C079-3;Q8C079-4;Q8C079-2	Q8C079	Strip1	Striatin-interacting protein 1	PPLPEDSIKVIRNMRAASPPASASDLIEQQ	SPPASASDLIEQQQKRGRREHKALIKQDNL	963
NaN	NaN	26.2241	NaN	25.3171	25.5544	26.3045	27.5504	26.3665	NaN	NaN	-3.02428	NaN	-3.43783	-3.33284	-2.95239	-1.90869	-2.95852	Tryptic	19	8.7e-07	106.67	5	0	277	295	0	1	-0.516383	0	1.04096	0.430976	-1.30472	-2.06859	0	1	-0.417745	0	0.73643	1	-0.778799	-1.41047	AASPQDLAGGYTSSLACHR	P51949	P51949	Mnat1	CDK-activating kinase assembly factor MAT1	EQELLGRLGYLNHVRAASPQDLAGGYTSSL	QDLAGGYTSSLACHRALQDAFSGLFWQPR_	964
24.6753	27.2981	27.465	26.6883	27.1291	27.4564	27.3154	27.4723	27.5282	-8.70297	-5.99105	-5.67011	-6.55272	-6.14248	-5.75157	-6.22562	-5.90792	-5.88276	Tryptic	23	1.1e-22	141.1	24	0	476	498	0.456861	0.925064	-0.959168	-0.953823	0.68228	0.724817	-0.347351	-1.04793	0.333241	1	-0.78261	-0.732616	0.217956	1	-0.143487	-0.402759	AASQGTQVPTVTEGVAAALLLSK	E9PVA8	E9PVA8	Gcn1l1	NA	QALDFLPLLMQTVEKAASQGTQVPTVTEGV	PTVTEGVAAALLLSKLSVADAQAEAKLSGF	966
27.8026	27.7018	26.8823	27.1296	NaN	NaN	27.3044	26.1518	28.3068	-3.02196	-3.34637	-3.91457	-3.46689	NaN	NaN	-3.46113	-4.69568	-2.45989	Tryptic	10	0.00026104	146.81	7	0	617	626	0.109345	1	0.207876	0.263997	0	1	-0.12478	0	0.0550548	1	0.111271	0.139573	0	1	0.0720132	0	AASQGYTVAR	Q9Z2G6;Q9Z2G6-2	Q9Z2G6	Sel1l	Protein sel-1 homolog 1	GENETYPRALLHWNRAASQGYTVARIKLGD	LHWNRAASQGYTVARIKLGDYHFYGFGTDV	967
25.1952	25.4863	25.2881	26.9774	25.5126	NaN	27.5504	27.7017	27.3541	-4.71982	-4.51897	-4.70399	-2.60486	-4.1888	NaN	-2.28219	-2.48363	-2.89812	Tryptic	12	1.47e-09	185.08	12	0	141	152	4.12563	0.272941	-2.21219	-9.5244	0.978729	0.455335	-1.2904	-1.95183	3.39182	1	-2.09295	-7.15693	0.558009	1	-0.842187	-1.14581	AASQLEAGEELR	Q60664	Q60664	Lrmp	Lymphoid-restricted membrane protein;Processed lymphoid-restricted membrane protein	APAAYGDYTSVGVAKAASQLEAGEELRTTE	VAKAASQLEAGEELRTTENGGKGSAPGETE	968
28.9255	29.4495	29.4992	23.9697	25.2779	25.0817	26.9573	27.2381	27.4411	-4.5731	-4.5352	-4.52781	-9.22997	-7.908	-8.07035	-7.0091	-6.75376	-6.72176	C-terminal tryptic	22	2.1e-18	130.87	13	0	32	53	3.07394	0.364182	2.07926	6.28172	2.31675	0.196175	-2.43573	-4.58866	4.80537	0.6476	2.28284	11.8901	1.67954	0.978268	-1.57457	-2.99313	AASQSDPTGVHCATAYWSPESK	Q8VCI0	Q8VCI0	Plbd1	Phospholipase B-like 1;Phospholipase B-like 1 chain A;Phospholipase B-like 1 chain B;Phospholipase B-like 1 chain C	LLLLPLLLQPPWAAGAASQSDPTGVHCATA	TGVHCATAYWSPESKKVEIKTVLDKNGDAY	970
NaN	25.9005	NaN	25.826	25.2722	24.9369	25.1045	26.4108	25.9245	NaN	-1.67173	NaN	-2.14294	-2.58604	-2.73298	-2.04802	-1.35078	-1.36478	Tryptic	19	1.6e-12	142.3	11	0	318	336	0	1	0.087244	0	0.435107	0.810762	-0.468246	-0.834686	0	1	-0.0838744	0	1.43937	1	-0.899464	-2.30324	AASQSGLGPSHPSLSTNSK	Q8R149-2;Q8R149	Q8R149-2	Bud13	BUD13 homolog	HKAKSSKAAERAPSKAASQSGLGPSHPSLS	SGLGPSHPSLSTNSKYEHDSDLSPPRKRQA	971
26.5919	26.6532	26.3798	NaN	26.0201	NaN	25.7779	NaN	26.6883	-4.53348	-4.43178	-4.67511	NaN	-4.95651	NaN	-5.25753	NaN	-4.49821	Tryptic	10	0.00033988	140.09	6	0	175	184	0.347178	0.980138	0.308529	0.676979	0	1	-0.213048	0	0.460168	1	0.331085	0.833376	0	1	-0.0786333	0	AASSANLLLR	Q8VC03	Q8VC03	Eml3	Echinoderm microtubule-associated protein-like 3	SSSPSERPRQKLSRKAASSANLLLRSGSTE	KLSRKAASSANLLLRSGSTESRGNKDPLSS	974
24.8704	24.7556	25.5938	25.2131	25.1505	25.2174	24.669	24.4789	24.979	-2.97643	-2.96735	-2.00057	-2.59767	-2.51787	-2.76302	-2.84107	-3.11858	-2.5301	Tryptic	12	0.0017191	96.015	10	0	91	102	0.535253	0.933891	0.364304	0.91048	1.51978	0.41614	0.484727	1.95982	0.190321	1	0.181796	0.390383	0.479075	1	0.203728	0.715674	AASSCFLMACEK	Q921H9	Q921H9	Coa7	Cytochrome c oxidase assembly factor 7	AYYVTGKGGLTQDLKAASSCFLMACEKPGK	DLKAASSCFLMACEKPGKKSVESCHNVGLL	975
28.5164	29.0342	29.0215	28.8397	NaN	29.1845	NaN	28.3921	28.953	-4.13306	-3.47047	-3.32124	-3.77994	NaN	-3.30255	NaN	-3.89495	-3.07096	Tryptic	9	0.0031207	141.52	8	0	310	318	0.232386	1	0.184827	0.457996	0.386448	0.857339	0.339565	0.791149	0.127795	1	-0.158634	-0.291066	0.0391666	1	-0.0582867	-0.101167	AASSLFSAK	Q9JIH2	Q9JIH2	Nup50	Nuclear pore complex protein Nup50	AGSSSLFGKDAAQSKAASSLFSAKASESPA	DAAQSKAASSLFSAKASESPAGGGSSECRD	978
27.5767	27.6781	26.6729	26.9786	27.9948	26.6734	27.6937	26.4649	26.6895	-2.53488	-2.25137	-2.97756	-3.15032	-2.21475	-3.19312	-1.98043	-2.9868	-2.95426	Tryptic	16	7.35e-39	238.01	9	0	792	807	0.294712	0.986202	0.359845	0.605017	0.184727	0.957682	0.266218	0.409707	0.0458492	1	0.0525614	0.106833	0.175215	1	-0.212232	-0.379488	AASSPNLSNGETESVK	P97820	P97820	Map4k4	Mitogen-activated protein kinase kinase kinase kinase 4	QEGADDSTSGPEDTRAASSPNLSNGETESV	ASSPNLSNGETESVKTMIVHDDVESEPAMT	979
25.2998	NaN	25.2832	25.1252	25.4086	25.3685	25.8655	25.4034	NaN	-3.44538	NaN	-3.22349	-3.38491	-2.91128	-2.98996	-2.57929	-2.95565	NaN	Tryptic	16	1.38e-20	162.93	7	0	555	570	0.558831	0.93157	-0.34298	-1.03564	0.688709	0.727458	-0.333717	-1.08819	0.914005	1	-0.566966	-1.78039	0.588276	1	-0.327911	-0.977375	AASSVTAGVASSLSEK	P33215	P33215	Nedd1	Protein NEDD1	IHEPSVNGSSTTVPKAASSVTAGVASSLSE	ASSVTAGVASSLSEKIVDTLGNSRPGAPLT	981
NaN	26.5905	26.7222	25.9578	NaN	26.7806	23.9892	27.0521	25.3992	NaN	-4.16532	-3.83908	-4.75276	NaN	-3.71496	-6.68351	-3.79822	-5.39984	C-terminal tryptic	11	0.0016757	103.7	14	1	2	12	0.420871	0.933947	1.17619	0.945705	0.295021	0.873788	0.889014	0.692872	0.495916	1	1.29166	1.09065	0.373896	1	1.06	0.85156	AASTASHRPIK	Q9DCL8	Q9DCL8	Ppp1r2	Protein phosphatase inhibitor 2	______________________________	______________________________	982
28.6005	28.4999	27.5238	27.3772	27.7408	26.8204	27.5598	28.4634	27.4621	-1.14879	-0.681309	-1.09423	-1.26128	-1.22621	-1.52078	-1.17925	-0.396492	-1.21165	Tryptic	18	4.38e-12	146.1	12	0	13	30	0.334225	0.978524	0.379643	0.66779	0.548077	0.742364	-0.515652	-0.998951	0.0515203	1	-0.0456467	-0.112814	0.652179	1	-0.406959	-1.06475	AASVAENCINYQQGTPHK	P70202	P70202	Lxn	Latexin	______________________________	VAENCINYQQGTPHKLFLVQTVQQASKEDI	986
26.3527	26.6915	26.9996	25.7067	26.929	27.1141	27.122	25.4935	25.8905	-2.66092	-2.4152	-1.86103	-2.9036	-2.03279	-2.10964	-2.18731	-3.20634	-2.89722	C-terminal tryptic	9	0.012303	117.89	14	0	2	10	0.415828	0.94949	0.512606	0.820647	0.248829	0.91936	0.414573	0.54566	0.516535	1	0.451244	0.933573	0.432702	1	0.414945	0.812891	AASVDLELK	Q9CWM4	Q9CWM4	Pfdn1	Prefoldin subunit 1	______________________________	______________________________	987
27.085	27.3944	27.3016	26.9533	27.1609	27.1557	27.2973	NaN	27.1876	-3.94246	-3.71592	-3.78115	-3.93707	-3.76866	-3.84549	-3.7628	NaN	-3.78573	Tryptic	11	0.00077841	117.71	15	0	679	689	0.0478874	1	0.0178645	0.0793206	0.668034	0.846229	-0.152523	-0.773285	0.163602	1	-0.0389137	-0.207717	0.500194	1	-0.0761401	-0.46591	AASWVHFDNLK	P53569	P53569	Cebpz	CCAAT/enhancer-binding protein zeta	KETEPESSAEAEKPKAASWVHFDNLKGGKQ	EKPKAASWVHFDNLKGGKQIKTYDPFSRNP	991
26.4104	NaN	24.037	26.7618	24.3715	24.5855	NaN	25.9775	24.1948	-4.02052	NaN	-6.66664	-3.86047	-6.23203	-6.14155	NaN	-4.65958	-6.76292	Tryptic	10	0.0046565	97.635	8	0	980	989	0.0293628	1	0.137513	0.0868044	0.0431223	1	0.153423	0.119045	0.0716225	1	0.367668	0.205388	0.081562	1	0.299902	0.218601	AASYLLSIHK	Q8BX17	Q8BX17	Gemin5	Gem-associated protein 5	EAFAKQLCFQDQYVKAASYLLSIHKVYEAV	DQYVKAASYLLSIHKVYEAVELLKSNHLYR	992
30.3204	30.0733	26.0579	30.2416	29.6655	30.2238	25.1946	24.4251	30.277	-3.14542	-3.25287	-7.28266	-3.03022	-3.68481	-3.08974	-8.10905	-8.7772	-3.19424	Tryptic	11	3.24e-06	166.09	17	0	74	84	0.402899	0.933834	2.185	0.91133	0.859363	0.469816	3.41143	1.75342	0.406656	1	2.13318	0.91736	0.901432	1	3.42524	1.82914	AATAAADFTAK	Q9Z1Z2	Q9Z1Z2	Strap	Serine-threonine kinase receptor-associated protein	KGAVWGATLNKDATKAATAAADFTAKVWDA	DATKAATAAADFTAKVWDAVSGDELMTLAH	993
28.3821	28.7227	28.1822	28.3677	28.5266	27.953	28.6369	28.1557	28.0912	-2.0097	-1.5756	-1.98813	-1.6197	-1.68616	-1.97174	-1.65933	-2.27615	-2.25327	C-terminal tryptic	13	0.00042924	108.98	8	0	2	14	0.224954	1	0.134424	0.403019	0.0165891	1	-0.0121314	-0.0354049	0.344865	1	0.205104	0.592097	0.592857	1	0.303713	0.923235	AATAAVPGAAAGR	Q8CHW4	Q8CHW4	Eif2b5	Translation initiation factor eIF-2B subunit epsilon	______________________________	______________________________	994
NaN	NaN	29.2523	28.917	NaN	28.6593	29.1205	29.4092	29.4137	NaN	NaN	-2.13808	-2.08649	NaN	-2.53053	-2.40914	-2.12467	-1.95706	Tryptic	11	2.13e-06	187.22	10	0	161	171	0	1	-0.0622317	0	1.3512	0.436221	-0.526357	-2.0416	0	1	0.0255477	0	0.2329	1	-0.144885	-0.4293	AATADLEQYDR	P81117	P81117	Nucb2	Nucleobindin-2;Nesfatin-1	NPNTFESRDLDMLIKAATADLEQYDRTRHE	MLIKAATADLEQYDRTRHEEFKKYEMMKEH	996
27.9998	28.7569	29.2866	26.8241	27.9554	28.882	28.9417	28.3662	28.9782	-4.35122	-3.28922	-2.90493	-5.32871	-4.23969	-3.264	-3.34179	-3.76871	-3.17208	C-terminal tryptic	24	3.07e-34	158.73	28	0	2	25	0.066789	1	-0.0809561	-0.154873	0.627988	0.65967	-0.874883	-1.20309	0.0652486	1	-0.0875924	-0.154343	0.613177	1	-0.849941	-1.17691	AATAECDVVMAATEPELLEDEDAK	Q9QYI3	Q9QYI3	Dnajc7	DnaJ homolog subfamily C member 7	______________________________	MAATEPELLEDEDAKREAESFKEQGNAYYA	997
30.6891	30.2616	29.7195	29.8831	29.4742	28.8709	30.5957	30.8108	30.1348	-1.41146	-1.61293	-2.25068	-1.34975	-1.84104	-2.41325	-1.34232	-1.13858	-2.01398	Tryptic	17	6.89e-44	225.15	12	0	8	24	0.35029	0.980593	-0.290365	-0.653687	1.44479	0.318801	-1.10436	-2.42597	0.286897	1	-0.260063	-0.558138	0.383627	1	-0.36972	-0.731491	AATAGSQAGPGGLVAGK	Q8C4B4;Q8C4B4-2	Q8C4B4	Unc119b	Protein unc-119 homolog B	______________________________	TAGSQAGPGGLVAGKEEKKKAGGGVLNRLK	999
29.5682	29.6334	29.2459	29.5491	29.6752	29.525	29.3745	28.9763	29.6286	-2.50206	-2.15254	-2.59322	-2.2626	-2.11362	-2.06544	-2.13165	-2.46218	-1.92203	C-terminal tryptic	10	0.00029257	144.12	9	0	2	11	0.279666	1	0.156044	0.480927	0.586008	0.794444	0.256643	0.868653	0.517975	1	-0.243985	-0.795313	0.0505613	1	0.0247364	0.0922819	AATASPGAGR	Q9CR62	Q9CR62	Slc25a11	Mitochondrial 2-oxoglutarate/malate carrier protein	______________________________	______________________________	1003
NaN	24.5317	24.576	24.5525	27.8711	27.2418	NaN	NaN	24.8332	NaN	-7.11531	-7.14482	-9.33979	-6.32051	-6.90346	NaN	NaN	-6.9189	C-terminal tryptic	13	8.32e-15	162.38	10	1	25	37	0	1	-0.279377	0	0	1	1.72193	0	0	1	-0.211166	0	0	1	-0.602357	0	AATATILDKPEDR	O35215	O35215	Ddt	D-dopachrome decarboxylase	LPASRIPAGLENRLCAATATILDKPEDRVS	LCAATATILDKPEDRVSVTIRPGMTLLMNK	1004
24.1734	NaN	23.9878	24.7616	23.8238	24.3147	NaN	24.2145	NaN	-4.54053	NaN	-5.15672	-4.10054	-4.70749	-4.61561	NaN	-4.45848	NaN	Tryptic	9	0.0064751	116.73	6	0	991	999	0	1	-0.133921	0	0	1	0.0855083	0	0	1	-0.390154	0	0	1	-0.0160707	0	AATDDDLHR	Q8BIH0;Q8BIH0-2	Q8BIH0	Sap130	Histone deacetylase complex subunit SAP130	ERLTNLQEGIIPKKKAATDDDLHRINELIQ	IIPKKKAATDDDLHRINELIQGNMQRCKLV	1005
25.5455	28.0205	NaN	27.6988	NaN	NaN	24.0091	24.9716	24.783	-4.94757	-2.37437	NaN	-2.6475	NaN	NaN	-6.36223	-5.28832	-5.68237	Tryptic	13	0.0027449	97.734	10	0	794	806	0.938751	0.726489	2.19511	1.99979	0	1	3.11087	0	0.869981	1	2.11667	1.85517	0	1	3.13014	0	AATECMCNLAMSK	Q99KD5	Q99KD5	Unc45a	Protein unc-45 homolog A	MIEGYMFEEHEMIRRAATECMCNLAMSKEV	RRAATECMCNLAMSKEVQDLFEAQGNDRLK	1007
26.1648	27.7767	27.5785	NaN	27.8512	27.2732	27.627	27.2561	28.013	-4.96793	-3.24096	-3.68493	NaN	-3.40229	-3.89486	-3.50858	-3.83678	-3.24379	Tryptic	10	0.00028045	145.16	14	0	78	87	0.34378	0.974804	-0.458683	-0.70293	0.0672177	1	-0.0698268	-0.15349	0.327979	1	-0.434889	-0.673787	0.150467	1	-0.118858	-0.306639	AATENIPVVR	Q8JZM7	Q8JZM7	Cdc73	Parafibromin	LLNNVHLSHPVYVRRAATENIPVVRRPDRK	VYVRRAATENIPVVRRPDRKDLLGYLNGEA	1009
27.5538	26.9213	26.5753	27.9783	27.5541	26.8241	27.7804	27.1257	26.6889	-4.13712	-4.75429	-4.96262	-4.04141	-4.44131	-5.09961	-3.99664	-4.55533	-4.93345	Tryptic	17	3.31e-40	200.93	11	0	106	122	0.159322	1	-0.181515	-0.344164	0.212839	0.947362	0.253827	0.450978	0.121891	1	-0.122868	-0.262502	0.0263299	1	-0.0323054	-0.0631765	AATENSENDITMQSLPK	Q61687	Q61687	Atrx	Transcriptional regulator ATRX	ESDDEKPTDENVNEKAATENSENDITMQSL	TENSENDITMQSLPKGTVIVQPEPVLNEDK	1010
27.038	27.2955	27.5861	26.5999	27.3159	27.5752	27.1664	27.1994	28.036	-3.72369	-3.39651	-3.36071	-3.7767	-3.52213	-3.2035	-3.40953	-3.48949	-2.89267	Tryptic	12	0.00090447	104.22	11	0	99	110	0.188824	1	-0.160746	-0.377692	0.30314	0.902132	-0.303619	-0.598317	0.449809	1	-0.229741	-0.718333	0.401252	1	-0.236878	-0.676872	AATFFGCIGIDK	P55264;P55264-2	P55264	Adk	Adenosine kinase	NSMKVAQWLIQEPHKAATFFGCIGIDKFGE	PHKAATFFGCIGIDKFGEILKRKAADAHVD	1016
28.7115	28.0505	28.4918	27.7611	28.2347	28.4779	25.9577	28.3651	28.5057	-1.58283	-1.99206	-1.78585	-1.9469	-1.9306	-1.83216	-4.08476	-1.94815	-1.89983	C-terminal tryptic	10	0.00020646	159.37	19	0	2	11	0.403253	0.943558	0.808418	0.851471	0.255398	0.909693	0.548412	0.575296	0.515164	1	0.857334	1.03291	0.440923	1	0.741029	0.902283	AATFFGEVVK	Q9JK23	Q9JK23	Psmg1	Proteasome assembly chaperone 1	______________________________	______________________________	1017
29.6029	29.2695	NaN	23.5427	29.5748	29.3013	29.7576	29.4098	NaN	-3.26889	-3.53941	NaN	-9.29493	-3.55695	-3.61433	-2.84761	-3.25752	NaN	Tryptic	9	0.0025044	159.04	6	0	817	825	0.219877	1	-0.147496	-0.432636	0.330407	0.838635	-2.11073	-0.798824	0.539778	1	-0.351584	-1.01742	0.403055	1	-2.43617	-0.950988	AATGEEVPR	Q8CGY8;Q8CGY8-2	Q8CGY8	Ogt	UDP-N-acetylglucosamine--peptide N-acetylglucosaminyltransferase 110 kDa subunit	FSISNGLATTQINNKAATGEEVPRTIIVTT	TQINNKAATGEEVPRTIIVTTRSQYGLPED	1020
26.513	24.7998	NaN	26.5283	24.6257	24.8988	26.0559	26.5684	NaN	-0.933439	-2.85339	NaN	-1.13444	-2.45722	-2.74249	-2.18944	-1.57207	NaN	C-terminal tryptic	12	3.58e-05	132.32	7	0	2	13	0.267891	0.986259	-0.655743	-0.659601	0.507508	0.7302	-0.961204	-1.07975	0.00387138	1	-0.0126562	-0.0114186	0.121063	1	-0.230626	-0.295811	AATGGGADDESR	Q91WK7	Q91WK7	Ankrd54	Ankyrin repeat domain-containing protein 54	______________________________	______________________________	1022
25.4063	26.841	26.2621	26.3724	27.0829	26.7652	26.4118	26.8758	27.2368	-5.5657	-4.22617	-4.70649	-4.40255	-4.02455	-4.2039	-4.7117	-4.25067	-4.00287	Tryptic	17	8.59e-44	224.24	17	0	215	231	0.629853	0.883532	-0.671693	-1.15754	0.116995	1	-0.101318	-0.244127	0.503987	1	-0.511038	-0.940357	0.180681	1	0.111413	0.332946	AATIIATSEGSLWGLDR	P12367	P12367	Prkar2a	cAMP-dependent protein kinase type II-alpha regulatory subunit	RGSFGELALMYNTPRAATIIATSEGSLWGL	TIIATSEGSLWGLDRVTFRRIIVKNNAKKR	1025
24.0819	25.0567	25.2757	NaN	25.2388	24.9062	24.6444	25.2807	25.0569	-11.1934	-10.7727	-10.4337	NaN	-10.5827	-10.9989	-10.9741	-10.3061	-10.5832	C-terminal tryptic	12	1.04e-09	196.07	11	1	327	338	0.174231	1	-0.189228	-0.369928	0.102064	1	0.0785319	0.211901	0.240676	1	-0.178839	-0.455106	0.218492	1	-0.169699	-0.430343	AATILTSPDLRK	P05202	P05202	Got2	Aspartate aminotransferase, mitochondrial	IRPLYSNPPLNGARIAATILTSPDLRKQWL	ARIAATILTSPDLRKQWLQEVKGMADRIIS	1026
NaN	NaN	NaN	26.2797	26.5776	26.6638	26.567	26.7321	NaN	NaN	NaN	NaN	-1.41618	-1.32518	-1.25846	-1.41181	-0.883535	NaN	Tryptic	16	0.00059971	83.314	4	0	426	441	0	1	NaN	0	0.352039	0.925351	-0.142512	-0.54328	0	1	NaN	0	0.363441	1	-0.1856	-0.60747	AATIPVSQISTIAGSK	Q8R322	Q8R322	Gle1	Nucleoporin GLE1	SKDSQTKKIKMDLQKAATIPVSQISTIAGS	ATIPVSQISTIAGSKLKEIFDKIHSLLSGK	1027
27.9123	28.1435	27.8402	27.3063	27.4959	27.9952	28.346	28.2139	27.849	-2.59004	-2.18756	-2.75422	-2.9617	-2.82504	-2.17682	-2.52375	-2.7656	-2.81253	Tryptic	17	1.26e-10	149.41	19	0	231	247	0.417071	0.983084	-0.170958	-0.622745	0.993417	0.546371	-0.537176	-1.51925	0.425649	1	0.190023	0.653825	0.0620284	1	0.0461044	0.128751	AATITATSPGALWGLDR	P31324	P31324	Prkar2b	cAMP-dependent protein kinase type II-beta regulatory subunit	RGSFGELALMYNTPRAATITATSPGALWGL	TITATSPGALWGLDRVTFRRIIVKNNAKKR	1028
24.3031	23.9775	NaN	24.5807	23.2643	NaN	23.0701	24.0836	22.7799	-6.26359	-6.45019	NaN	-5.79674	-7.02352	NaN	-7.16157	-6.24094	-7.51906	Tryptic	11	0.001814	101.65	10	0	839	849	0.673655	0.857271	0.829084	1.32783	0.345525	0.853257	0.611259	0.756721	0.519713	1	0.616965	1.0345	0.334723	1	0.563722	0.730907	AATIVIQSYLR	Q99104	Q99104	Myo5a	Unconventional myosin-Va	YWRMYVVRRRYKIRRAATIVIQSYLRGYLT	KIRRAATIVIQSYLRGYLTRNRYRKILREY	1029
25.8581	26.4616	NaN	26.1314	26.7787	26.8801	25.8444	NaN	26.4287	-5.85455	-5.25896	NaN	-5.63677	-5.01059	-4.8339	-5.52056	NaN	-5.04219	Tryptic	10	0.00087749	126.07	6	0	1207	1216	0.0173269	1	0.0232487	0.0447089	0.51553	0.769756	0.460116	0.972922	0.262951	1	-0.275378	-0.57137	0.119216	1	0.120954	0.262102	AATLELSEVK	P55937;P55937-1	P55937	Golga3	Golgin subfamily A member 3	AAARIEAGHNRRHFKAATLELSEVKKELQA	RRHFKAATLELSEVKKELQAKEHLVQTLQA	1032
25.2435	24.9395	24.2656	24.7523	25.9442	NaN	24.3576	25.0276	24.3792	-4.47407	-4.7019	-5.25583	-4.85983	-3.80279	NaN	-4.87142	-4.15631	-4.91153	Tryptic	13	1.3e-14	169.37	10	0	514	526	0.248738	1	0.228078	0.492518	0.610896	0.677393	0.760136	1.2121	0.185536	1	-0.164177	-0.375054	0.238674	1	0.315112	0.520444	AATLLEQVTSSVR	Q4FZC9;Q4FZC9-2	Q4FZC9	Syne3	Nesprin-3	QLKTDLLGSIFGQERAATLLEQVTSSVRDR	ERAATLLEQVTSSVRDRDLLHNSLLQRKSK	1033
24.2406	26.0359	23.5136	25.5204	23.7008	25.775	25.354	25.6718	25.8831	-8.11043	-6.01017	-8.67787	-6.63242	-8.49426	-6.37106	-6.92956	-6.46313	-6.26717	Tryptic	9	0.0042591	124.83	14	0	69	77	0.609338	0.87225	-1.03957	-1.20155	0.402524	0.813966	-0.637573	-0.826985	0.555358	1	-1.04621	-1.11916	0.367659	1	-0.612631	-0.768946	AATLMMLGR	Q9QYI3	Q9QYI3	Dnajc7	DnaJ homolog subfamily C member 7	AIDMCPNNASYYGNRAATLMMLGRFREALG	SYYGNRAATLMMLGRFREALGDAQQSVRLD	1034
28.4062	28.2028	27.0939	27.5691	27.842	27.9453	27.8202	27.5684	28.3233	-0.921772	-1.17701	-2.25208	-1.68781	-1.80369	-1.25534	-1.96372	-2.08427	-1.16593	Tryptic	21	8.79e-29	169.3	14	0	133	153	0.0021347	1	-0.00303523	-0.00537912	0.181395	0.975916	-0.118494	-0.339844	0.225293	1	0.28769	0.480152	0.177572	1	0.155697	0.359612	AATLPNTEGEQPGPSVGPVGK	Q9D6T0;Q9D6T0-2	Q9D6T0	Nosip	Nitric oxide synthase-interacting protein	EAAIVSRPLNPFMPKAATLPNTEGEQPGPS	TEGEQPGPSVGPVGKDKDKALPSFWIPSLT	1035
NaN	24.6482	NaN	24.4684	24.628	24.9918	NaN	25.1807	NaN	NaN	-3.70549	NaN	-3.93103	-3.8082	-3.44884	NaN	-3.41157	NaN	Tryptic	25	3.16e-10	100.08	5	0	981	1005	0	1	-0.53248	0	0	1	-0.484638	0	0	1	-0.293921	0	0	1	-0.317787	0	AATLQPEPAASTALHHAVALVLLSR	Q80TE0;Q80TE0-2	Q80TE0	Rpap1	RNA polymerase II-associated protein 1	HEYHLQYLVLSFAHKAATLQPEPAASTALH	STALHHAVALVLLSRLLPGSEYLAQELLLS	1036
26.3421	26.2324	26.1012	NaN	NaN	25.8905	NaN	NaN	25.9228	-0.949223	-1.25362	-1.3496	NaN	NaN	-1.1445	NaN	NaN	-1.56581	C-terminal tryptic	11	0.00098506	113.71	6	0	2	12	0	1	0.302436	0	0	1	-0.0323391	0	0	1	0.381669	0	0	1	0.42131	0	AATLSVEPAGR	Q32Q92;Q32Q92-2	Q32Q92	Acot6	Acyl-coenzyme A thioesterase 6	______________________________	______________________________	1038
29.1671	29.308	27.9394	29.2898	28.7856	28.9636	29.0054	28.5202	28.6841	-2.64533	-2.33644	-3.6193	-2.2958	-2.70651	-2.68061	-2.83627	-3.0449	-3.06767	Tryptic	13	2.75e-15	210.08	33	0	255	267	0.051309	1	0.0682697	0.122484	0.603556	0.779199	0.276453	0.905844	0.106254	1	0.11592	0.234888	1.30215	1	0.421972	1.67552	AATMSAVEAATCR	Q9DCC4	Q9DCC4	Pycrl	Pyrroline-5-carboxylate reductase 3	TTIHGLHALERGGFRAATMSAVEAATCRAK	FRAATMSAVEAATCRAKELSKK________	1039
25.8192	25.3731	26.0464	25.3529	25.7656	25.5503	25.8106	NaN	26.1759	-0.0621471	-0.258833	-0.0621357	0.0447922	-0.121538	-0.062149	-0.0216541	NaN	-0.0629292	C-terminal tryptic	14	3.28e-21	185.25	6	0	2	15	0.341056	0.983471	-0.247024	-0.634485	0.908697	0.608336	-0.436971	-1.43049	0.404537	1	-0.0854136	-0.459142	0.0202227	1	-0.0040067	-0.0243299	AATNLENQLHSAQK	Q8VDN4	Q8VDN4	Ccdc92	Coiled-coil domain-containing protein 92	______________________________	MAATNLENQLHSAQKNLLFLQREHASTLKG	1042
NaN	26.0836	26.215	26.284	27.0314	26.5836	26.199	NaN	26.1362	NaN	-3.55626	-3.49579	-3.70594	-3.27261	-3.80317	-3.08809	NaN	-3.46348	N-terminal tryptic	20	1.74e-06	105.65	7	0	558	577	0.0836949	1	-0.0183344	-0.106091	0.706376	0.675129	0.465418	1.22054	0.496628	1	-0.250244	-0.862571	0.526893	1	-0.318125	-0.901765	AATPPNPSNPADSAGNLVAP	Q9JLV1	Q9JLV1	Bag3	BAG family molecular chaperone regulator 3	ENKDPQTESQQLEAKAATPPNPSNPADSAG	NPSNPADSAGNLVAP_______________	1044
28.2507	28.3372	28.2579	28.3866	28.8965	28.5981	28.077	23.7775	28.3571	-3.4093	-3.48951	-3.48279	-3.56345	-3.23561	-3.37993	-3.47823	-7.78114	-3.35847	Tryptic	17	9.04e-31	184.03	16	0	599	615	0.448308	0.921467	1.54475	0.976255	0.563359	0.665387	1.88988	1.18903	0.412599	1	1.41208	0.908148	0.434727	1	1.47962	0.949834	AATSAVTAYEPLDSLDR	Q0VBL3-2;Q0VBL3	Q0VBL3-2	Rbm15	NA	DWVPPPPPVRERSARAATSAVTAYEPLDSL	TSAVTAYEPLDSLDRRRDGWSLDRDRGDRD	1048
27.631	27.4756	NaN	27.3578	27.8803	NaN	27.6413	27.2108	27.5183	-2.22347	-2.41254	NaN	-2.70752	-2.35152	NaN	-2.34741	-2.91261	-2.32589	C-terminal tryptic	15	2.39e-06	135.6	7	0	2	16	0.20751	1	0.096474	0.350617	0.243806	0.948175	0.162247	0.456499	0.324438	1	0.210628	0.588675	0.00100867	1	-0.000887553	-0.00232805	AATSEGPLFAASIEK	Q80YV2;Q80YV2-2	Q80YV2	Zc3hc1	Nuclear-interacting partner of ALK	______________________________	AATSEGPLFAASIEKTWGSVVRSPEGTPQK	1049
27.5662	27.6484	26.6784	25.3749	25.9927	25.5124	26.2637	25.7279	26.379	-1.76762	-1.83935	-2.50305	-2.33661	-2.02369	-2.14521	-2.21557	-2.63113	-2.21436	Tryptic	22	3.66e-10	116.65	10	0	193	214	1.47289	0.587534	1.17419	2.49991	0.840181	0.614541	-0.496813	-1.32687	0.510373	1	0.317013	0.851915	0.485488	1	0.185184	0.696314	AATSGVPSIYAPSIYTHLSPAK	Q99KG5-3;Q99KG5-2;Q99KG5	Q99KG5-3	Lsr	Lipolysis-stimulated lipoprotein receptor	EAYAELIVLVYAAGKAATSGVPSIYAPSIY	SIYAPSIYTHLSPAKTPPPPPAMIPMRPPY	1050
29.317	29.2233	26.0075	29.1692	NaN	26.737	28.9068	26.515	NaN	-6.71827	-6.78087	-10.0401	-6.76943	NaN	-9.26918	-7.00536	-9.37617	NaN	Tryptic	10	0.0002426	148.38	9	0	3077	3086	0.0995275	1	0.47168	0.267477	0.0457149	1	0.242214	0.134142	0.0707025	1	0.344362	0.194642	0.0316142	1	0.171459	0.0940736	AATSPALFNR	Q9JHU4	Q9JHU4	Dync1h1	Cytoplasmic dynein 1 heavy chain 1	VVFTMNPSSEGLKDRAATSPALFNRCVLNW	GLKDRAATSPALFNRCVLNWFGDWSTEALY	1052
27.8137	27.71	27.573	28.8279	28.4005	28.7361	26.0904	27.2431	27.3422	-2.91988	-2.85131	-3.06658	-3.66084	-3.16495	-2.96523	-4.40073	-3.61255	-3.04353	Tryptic	15	5.78e-14	156.71	18	0	101	115	0.924708	0.786793	0.807002	1.5893	1.8547	0.240432	1.76292	3.37565	0.863075	1	0.73968	1.48358	0.402009	1	0.42193	0.774876	AATSTLSVCDFLGEK	Q8BR63	Q8BR63	Fam177a1	Protein FAM177A1	TKLTWGPYLWFYMLRAATSTLSVCDFLGEK	AATSTLSVCDFLGEKIASVLGISTPKYQYA	1054
NaN	NaN	23.9637	NaN	NaN	NaN	23.4467	24.6913	24.7888	NaN	NaN	-1.30018	NaN	NaN	NaN	-2.94661	-1.30168	-0.870876	Tryptic	11	0.0037588	91.265	4	0	462	472	0	1	-0.345252	0	0	1	NaN	0	0	1	0.406209	0	0	1	NaN	0	AATVLPSVQIK	Q9CZT4-2;Q9CZT4	Q9CZT4-2	Polr3e	DNA-directed RNA polymerase III subunit RPC5	AFLERELQRRKEQMRAATVLPSVQIKEEPL	EQMRAATVLPSVQIKEEPLSEEEADGAELE	1057
30.9994	30.5951	30.5822	30.5941	30.7026	30.3016	30.8069	30.1919	30.6067	-3.30115	-3.72614	-3.79797	-3.80043	-3.79182	-4.18378	-3.5423	-4.27032	-3.79422	Tryptic	18	8.48e-60	232.5	49	0	785	802	0.347853	0.990582	0.190406	0.582175	0.00356172	1	-0.00236448	-0.00745621	0.421046	1	0.260531	0.716113	0.0797329	1	-0.0563958	-0.161346	AAVASLLQSVQVPEFTPK	Q02053	Q02053	Uba1	Ubiquitin-like modifier-activating enzyme 1	NLFAQTYGLTGSQDRAAVASLLQSVQVPEF	ASLLQSVQVPEFTPKSGVKIHVSDQELQSA	1064
28.6633	28.0269	28.2497	28.7375	NaN	27.5895	28.1915	29.8377	NaN	-3.99198	-4.36422	-4.24544	-3.49727	NaN	-4.75321	-4.29789	-2.55323	NaN	Tryptic	10	0.0005488	140.35	3	0	760	769	0.437296	0.936526	-0.701283	-0.923892	0.313649	0.862258	-0.851103	-0.771274	0.483626	1	-0.774988	-1.01244	0.235173	1	-0.699686	-0.595552	AAVASVTPEK	Q60875-5;Q60875-4;Q60875	Q60875-5	Arhgef2	Rho guanine nucleotide exchange factor 2	EKLSRANSRDGEAGRAAVASVTPEKQATEL	GEAGRAAVASVTPEKQATELALLQRQHTLL	1065
NaN	27.9213	26.1553	25.8794	25.9301	27.882	25.9386	27.8694	26.8741	NaN	-2.46767	-4.2729	-4.22497	-4.47405	-2.62475	-4.45498	-2.15884	-3.31369	Tryptic	17	1.12e-71	270.2	11	0	180	196	0.0497389	1	0.144261	0.134165	0.141725	0.975074	-0.33021	-0.342771	0.0182927	1	-0.0611184	-0.0514239	0.204111	1	-0.465422	-0.474739	AAVATTQGEQEAAETCR	Q9WV70	Q9WV70	Noc2l	Nucleolar complex protein 2 homolog	HLTPRLFHEVVQAFRAAVATTQGEQEAAET	VATTQGEQEAAETCRFQVADSAVFNALVTF	1066
25.4918	25.4367	25.4894	NaN	24.8532	25.4249	NaN	NaN	25.4653	-4.21665	-4.11867	-3.87003	NaN	-4.74118	-4.24661	NaN	NaN	-4.11203	C-terminal tryptic	8	0.012441	132.94	6	0	2	9	0	1	0.00734647	0	0	1	-0.326195	0	0	1	0.0435759	0	0	1	-0.38187	0	AAVAVAVR	Q61749	Q61749	Eif2b4	Translation initiation factor eIF-2B subunit delta	______________________________	______________________________	1067
NaN	NaN	NaN	NaN	26.9348	24.7608	25.9918	25.4382	25.116	NaN	NaN	NaN	NaN	-6.21684	-8.19417	-7.2508	-7.83528	-8.14448	Tryptic	15	0.0045367	69.92	5	1	479	493	0	1	NaN	0	0.137123	0.977476	0.332462	0.341023	0	1	NaN	0	0.256155	1	0.538014	0.590679	AAVAVPNRPPDAVLR	P51660	P51660	Hsd17b4	Peroxisomal multifunctional enzyme type 2;(3R)-hydroxyacyl-CoA dehydrogenase;Enoyl-CoA hydratase 2	GSGGFGGKRTSEKLKAAVAVPNRPPDAVLR	AAVAVPNRPPDAVLRDATSLNQAALYRLSG	1068
27.8225	28.0586	NaN	27.9386	25.881	25.9717	26.1314	26.2981	26.0976	-3.91743	-3.29542	NaN	-3.63823	-5.83673	-5.60816	-5.1046	-4.85282	-5.01495	Tryptic	24	2.03e-09	97.5	11	1	682	705	3.17775	0.374106	1.76488	8.06103	0.247343	0.919715	0.421398	0.544357	1.9325	1	1.38437	3.94895	0.0174721	1	-0.0369167	-0.0460455	AAVAVVPLLSEDKPVTMSETENPK	Q6NZF1	Q6NZF1	Zc3h11a	Zinc finger CCCH domain-containing protein 11A	PLSSSSVLQESPTKKAAVAVVPLLSEDKPV	SEDKPVTMSETENPKDSSVLSSAQAASEPL	1069
25.8575	25.2937	25.7239	24.2096	25.1424	25.3049	24.8327	25.8327	25.7908	-7.31048	-7.90078	-7.29927	-8.83867	-7.70003	-7.71587	-8.35167	-7.26995	-7.39884	Tryptic	22	1.83e-13	119.31	19	1	10	31	0.140382	1	0.139631	0.298223	0.563808	0.724763	-0.599768	-1.0479	0.161807	1	0.169976	0.343553	0.333674	1	-0.411369	-0.676173	AAVAWEAGKPLSIEEIEVAPPK	P28474	P28474	Adh5	Alcohol dehydrogenase class-3	______________________________	GKPLSIEEIEVAPPKAHEVRIKILATAVCH	1072
24.8895	25.7604	NaN	25.4589	25.8189	24.1207	25.7046	26.3429	26.315	-5.08867	-3.88042	NaN	-4.20262	-3.7965	-5.5246	-4.12867	-3.28344	-3.14402	Tryptic	15	3.97e-14	158.41	16	0	138	152	0.80855	0.819962	-0.795934	-1.52628	0.821619	0.552247	-0.98802	-1.50373	0.686001	1	-0.965835	-1.37898	0.750219	1	-0.989199	-1.40186	AAVCDCILQEQVYVR	Q9D0G0	Q9D0G0	Mrps30	28S ribosomal protein S30, mitochondrial	ALSPPPPSLDLAALRAAVCDCILQEQVYVR	AAVCDCILQEQVYVRRRRPRSLFDRRQALA	1073
30.7843	30.9876	30.2842	30.6068	31.0277	30.4605	30.4431	30.4861	30.3731	-3.43806	-3.16662	-3.85121	-3.5017	-2.95594	-3.53006	-3.49757	-3.51227	-3.43167	Tryptic	19	1.74e-12	141.54	24	0	250	268	0.521845	0.953363	0.251257	0.806401	0.695298	0.755487	0.264259	0.967393	0.00785158	1	-0.0047919	-0.0159427	0.33053	1	0.151269	0.524392	AAVDAGFVPNDMQVGQTGK	Q99LC5	Q99LC5	Etfa	Electron transfer flavoprotein subunit alpha, mitochondrial	YDLADQLHAAVGASRAAVDAGFVPNDMQVG	AGFVPNDMQVGQTGKIVAPELYIAVGISGA	1075
27.4462	27.3198	27.294	27.8057	28.1199	NaN	27.6115	27.1913	27.561	-2.21331	-1.84145	-2.14489	-1.92526	-2.0681	NaN	-1.71374	-1.9779	-1.85342	C-terminal tryptic	12	8.46e-10	159.4	8	0	2	13	0.291606	1	-0.101297	-0.421097	1.03859	0.536567	0.508212	1.6541	0.727055	1	-0.218196	-0.919103	0.557349	1	-0.148331	-0.699792	AAVDSDVVSLPR	Q8R3F9;Q8R3F9-2	Q8R3F9	Tut1	Speckle targeted PIP5K1A-regulated poly(A) polymerase	______________________________	______________________________	1078
27.7948	NaN	NaN	25.8604	25.4834	28.1137	26.1215	25.4248	27.4758	-2.38426	NaN	NaN	-3.53415	-4.24791	-1.47467	-3.70596	-3.63827	-2.19732	C-terminal tryptic	11	6.6e-20	250.27	7	0	2	12	0	1	1.45404	0	0.0488759	1	0.145125	0.129774	0	1	0.796256	0	0.0331814	1	0.0949376	0.0890552	AAVDSFYLLYR	Q8BTX9	Q8BTX9	Hsdl1	Inactive hydroxysteroid dehydrogenase-like protein 1	______________________________	______________________________	1079
25.4599	25.9352	26.7078	25.9935	26.4902	26.8805	24.613	25.6347	26.8204	-10.6491	-10.0572	-9.47615	-9.9882	-9.35476	-8.96482	-11.4391	-10.7611	-8.95614	C-terminal tryptic	12	1.39e-07	145.25	10	0	4	15	0.178507	1	0.344916	0.413476	0.484146	0.753745	0.765382	0.971893	0.148371	1	0.324663	0.354947	0.522489	1	0.949534	1.05653	AAVDTSSEITTK	P26350	P26350	Ptma	Prothymosin alpha;Prothymosin alpha, N-terminally processed;Thymosin alpha	______________________________	MSDAAVDTSSEITTKDLKEKKEVVEEAENG	1080
31.1149	31.3238	31.3821	31.399	31.4125	31.3553	31.7508	31.3232	30.8853	-5.13913	-4.9415	-4.88057	-5.00889	-4.89291	-4.98704	-4.57666	-4.87785	-5.29735	Tryptic	17	8.16e-30	181.31	124	0	430	446	0.0609388	1	-0.0461508	-0.127241	0.0989792	1	0.069135	0.19727	0.113475	1	-0.0697778	-0.215982	0.0757119	1	-0.0456543	-0.146335	AAVEEGIVLGGGCALLR	P63038;P63038-2	P63038	Hspd1	60 kDa heat shock protein, mitochondrial	NEKKDRVTDALNATRAAVEEGIVLGGGCAL	VEEGIVLGGGCALLRCIPALDSLKPANEDQ	1082
NaN	27.957	30.2955	30.3274	30.2049	30.3674	26.9117	27.5082	30.4363	NaN	-7.20163	-4.74873	-4.76082	-5.0262	-4.65758	-8.16189	-7.46442	-4.6966	Tryptic	15	1.98e-29	193.73	19	0	28	42	0.189587	1	0.840847	0.479316	0.859039	0.491047	2.01454	1.69254	0.180354	1	0.799123	0.458279	0.856032	1	1.95944	1.68356	AAVENLPTFLVELSR	P70168	P70168	Kpnb1	Importin subunit beta-1	PDRLELEAAQKFLERAAVENLPTFLVELSR	AAVENLPTFLVELSRVLANPGNSQVARVAA	1085
25.4289	25.9565	NaN	24.8725	NaN	NaN	24.8003	24.8411	25.8378	-1.18483	-0.798021	NaN	-0.937906	NaN	NaN	-1.28699	-1.67806	-0.621126	Tryptic	12	1.63e-09	182.92	6	0	244	255	0.458544	0.937557	0.532974	0.918799	0	1	-0.287205	0	0.178429	1	0.203968	0.389557	0	1	0.257486	0	AAVEQVPVEPYK	Q6P3A8;Q6P3A8-2	Q6P3A8	Bckdhb	2-oxoisovalerate dehydrogenase subunit beta, mitochondrial	DKNPCIFFEPKILYRAAVEQVPVEPYKIPL	LYRAAVEQVPVEPYKIPLSQAEVIQEGSDV	1087
NaN	NaN	27.7104	28.0088	27.2822	26.8146	27.9842	28.5103	26.9209	NaN	NaN	-6.35265	-6.25367	-7.03945	-7.42583	-6.09858	-5.5568	-7.15577	Tryptic	12	6.85e-51	279.87	10	0	617	628	0	1	-0.0947971	0	0.305282	0.884296	-0.436651	-0.639833	0	1	-0.0822709	0	0.473224	1	-0.635934	-0.931702	AAVESLGFILFR	Q3TXS7	Q3TXS7	Psmd1	26S proteasome non-ATPase regulatory subunit 1	LLHVAVSDVNDDVRRAAVESLGFILFRTPE	VRRAAVESLGFILFRTPEQCPSVVSLLSES	1088
29.6083	29.6349	29.91	29.9837	30.22	30.0825	30.0447	30.1282	29.8471	-1.86236	-1.80364	-1.84367	-1.60596	-1.85985	-2.05616	-1.56547	-1.93452	-1.92329	Tryptic	9	0.0032563	133.55	25	0	424	432	1.06531	0.855918	-0.288908	-1.27017	0.34016	0.9532	0.088747	0.426916	0.0832442	1	-0.0287984	-0.129477	0.0643295	1	-0.0328992	-0.118361	AAVEWFDGK	Q61545	Q61545	Ewsr1	RNA-binding protein EWS	KGDATVSYEDPPTAKAAVEWFDGKDFQGSK	DPPTAKAAVEWFDGKDFQGSKLKVSLARKK	1089
24.9049	24.1243	NaN	24.9487	24.1124	24.0293	24.0463	NaN	NaN	-3.36273	-3.99436	NaN	-3.23418	-4.23614	-3.79952	-3.43219	NaN	NaN	Tryptic	12	0.0013218	100.02	6	0	39	50	0	1	0.468341	0	0	1	0.317209	0	0	1	-0.246348	0	0	1	-0.324419	0	AAVFLALEEQEK	Q66JX5-2;Q66JX5	Q66JX5-2	Fgfr1op	FGFR1 oncogene partner	LENSGVLNRIKAELRAAVFLALEEQEKVEN	ELRAAVFLALEEQEKVENKTPLVNENLKKF	1092
29.3922	29.2842	29.2698	29.4201	29.5048	29.7776	29.7744	29.389	29.4252	-3.76479	-4.03266	-4.10158	-3.69974	-3.68195	-3.21016	-3.36308	-3.71046	-3.68961	Tryptic	23	2.54e-49	177	13	0	34	56	0.764949	0.929281	-0.214109	-0.935742	0.0820894	1	0.0379677	0.144087	1.16877	1	-0.37863	-1.50056	0.105074	1	0.0571022	0.19302	AAVGTACGLALGNYNDLYHWSVR	Q9D2R0	Q9D2R0	Aacs	Acetoacetyl-CoA synthetase	WEPDSKKDTQMDRFRAAVGTACGLALGNYN	LALGNYNDLYHWSVRSYMDFWAEFWKFSGI	1094
NaN	23.6757	24.2319	NaN	23.3166	NaN	23.148	24.5314	24.2658	NaN	-6.18922	-5.59416	NaN	-6.21876	NaN	-6.69657	-5.5365	-5.84321	Tryptic	16	1.29e-10	150.46	6	0	1698	1713	0.0154866	1	-0.0278994	-0.0407195	0	1	-0.665135	0	0.0934433	1	0.133737	0.222922	0	1	-0.193332	0	AAVGTASGTIYLLNLK	P97499	P97499	Tep1	Telomerase protein component 1	SSSPTAVAFSPNGQRAAVGTASGTIYLLNL	AVGTASGTIYLLNLKTWQEEKAVVSGCDGI	1095
29.3893	29.3512	29.161	29.2219	29.5926	29.3262	29.0453	29.0778	29.1768	-3.78753	-3.73005	-3.99394	-4.06732	-3.77164	-3.79241	-4.10058	-4.13241	-3.98564	Tryptic	16	2.34e-05	124.12	9	0	647	662	1.16521	0.891283	0.200523	1.10834	1.12443	0.626626	0.280282	1.29029	1.20812	1	0.235705	1.22964	0.865584	1	0.195753	0.953969	AAVGVTGNDITTPPNK	P27546;P27546-2;P27546-3;P27546-4	P27546	Map4	Microtubule-associated protein 4	PSEPCSGVSRQEEAKAAVGVTGNDITTPPN	AVGVTGNDITTPPNKEPPPSPEKKAKPLAT	1096
25.6446	25.8766	26.4896	26.2793	26.4338	23.9406	26.2654	26.3569	26.4685	-7.5323	-7.20458	-6.66539	-7.00992	-6.93041	-9.1781	-6.88048	-6.85328	-6.69392	Tryptic	24	1.48e-09	99.93	9	1	647	670	0.626075	0.917822	-0.360047	-1.00346	0.429509	0.784054	-0.812386	-0.893997	0.555081	1	-0.324865	-0.90407	0.535479	1	-0.896914	-1.0695	AAVGVTGNDITTPPNKEPPPSPEK	P27546;P27546-2;P27546-3;P27546-4	P27546	Map4	Microtubule-associated protein 4	PSEPCSGVSRQEEAKAAVGVTGNDITTPPN	ITTPPNKEPPPSPEKKAKPLATTQPAKTST	1097
27.1735	25.9165	26.421	27.2982	25.8894	26.3255	25.2402	26.6691	26.4475	-6.61137	-7.83672	-7.45264	-6.39756	-7.97783	-7.41114	-8.45845	-7.11263	-7.46276	Tryptic	8	0.016054	123.69	10	0	489	496	0.267598	0.992328	0.384735	0.570049	0.251003	0.919865	0.385394	0.543789	0.28063	1	0.377702	0.588593	0.271628	1	0.415772	0.582867	AAVHLEGK	Q64727	Q64727	Vcl	Vinculin	QTKTNRAVANSRPAKAAVHLEGKIEQAQRW	ANSRPAKAAVHLEGKIEQAQRWIDNPTVDD	1098
24.0176	30.2709	30.149	NaN	30.3434	30.3062	30.0212	30.1893	30.1309	-10.6469	-4.42682	-4.57348	NaN	-4.51572	-4.38897	-4.60977	-4.44205	-4.47952	Tryptic	9	0.0056873	119.17	12	0	496	504	0.403889	0.933833	-1.96795	-0.908978	1.32007	0.65532	0.211007	1.27784	0.424481	1	-2.03864	-0.948204	0.28043	1	0.0581017	0.321267	AAVIGDVIR	Q9JIK5	Q9JIK5	Ddx21	Nucleolar RNA helicase 2	ITVEHLAIKCHWTERAAVIGDVIRVYSGHQ	CHWTERAAVIGDVIRVYSGHQGRTIIFCET	1100
29.122	27.33	29.2897	28.167	28.8558	28.695	29.8158	29.4885	29.2852	-2.20418	-3.93911	-2.02361	-2.83567	-2.48355	-2.37428	-1.71893	-1.92855	-2.16878	C-terminal tryptic	11	2.97e-06	149.94	22	0	2	12	0.666359	0.855378	-0.949292	-1.27263	1.67859	0.291463	-0.957254	-2.66498	0.5563	1	-0.783548	-1.08178	1.51806	1	-0.625748	-2.15448	AAVILESIFLK	P35991	P35991	Btk	Tyrosine-protein kinase BTK	______________________________	______________________________	1101
24.494	24.0235	24.0816	24.7321	24.1922	23.6845	24.725	24.98	24.5958	-3.75824	-4.04842	-3.80302	-3.26974	-3.46505	-3.92179	-3.4916	-3.22062	-3.52469	C-terminal tryptic	9	0.004787	122.74	9	0	2	10	1.41824	0.701171	-0.567195	-1.98179	0.808072	0.612292	-0.56397	-1.33379	1.59117	1	-0.457586	-1.97275	0.257816	1	-0.13989	-0.442851	AAVLESLLR	Q8CC12;Q8CC12-2	Q8CC12	Cdan1	Codanin-1	______________________________	______________________________	1103
26.3802	26.0535	24.9277	25.8963	25.0197	25.184	26.1122	26.9993	25.2326	-1.87205	-2.01848	-2.95697	-2.10558	-2.63757	-2.42232	-2.10441	-1.20133	-2.88788	C-terminal tryptic	19	3.96e-42	187.31	9	1	2	20	0.18564	1	-0.327569	-0.423469	0.577912	0.699229	-0.748031	-1.10556	0.135314	1	-0.21796	-0.31402	0.251281	1	-0.323951	-0.530041	AAVLESLLREEVPVAAAVR	Q8CC12;Q8CC12-2	Q8CC12	Cdan1	Codanin-1	______________________________	ESLLREEVPVAAAVRWIARSTPSSEDSSEV	1104
NaN	NaN	NaN	23.355	23.0464	22.832	NaN	NaN	NaN	NaN	NaN	NaN	-6.01865	-6.35845	-6.35244	NaN	NaN	NaN	Tryptic	12	0.0050848	84.213	3	0	366	377	NaN	1	0	NaN	0	1	NaN	0	NaN	1	0	NaN	0	1	NaN	0	AAVLFATDIAAR	Q80Y44	Q80Y44	Ddx10	Probable ATP-dependent RNA helicase DDX10	QMRRMEVYNEFVRKRAAVLFATDIAARGLD	RKRAAVLFATDIAARGLDFPAVNWVLQFDC	1106
25.0928	25.0625	24.2269	24.3866	23.4712	NaN	25.2825	26.1086	25.0857	-3.37947	-3.39247	-3.96135	-3.27839	-3.99469	NaN	-3.44086	-2.83473	-3.52048	Tryptic	11	0.0010677	112.11	10	0	388	398	0.759562	0.843681	-0.698214	-1.33567	1.22315	0.351725	-1.56337	-2.48471	0.467313	1	-0.312405	-0.802505	0.389601	1	-0.371179	-0.762908	AAVLVANTVDR	Q91XS1;Q91XS1-2	Q91XS1	Mtmr4	Myotubularin-related protein 4	LESTKWLQHLSVMLKAAVLVANTVDREGRP	VMLKAAVLVANTVDREGRPVLVHCSDGWDR	1108
NaN	28.0276	27.7218	28.6296	26.1033	28.3773	28.4387	NaN	25.8925	NaN	-4.0288	-4.26858	-3.78731	-6.2415	-4.09669	-3.86818	NaN	-6.18182	Tryptic	18	8.53e-08	125.5	19	0	249	266	0.196654	1	0.709052	0.512968	0.138139	0.973138	0.537767	0.357145	0.2759	1	0.876309	0.693822	0.0832101	1	0.316505	0.223275	AAVLYVMDLSEQCGHGLK	Q99ME9	Q99ME9	Gtpbp4	Nucleolar GTP-binding protein 1	NTIEMQAITALAHLRAAVLYVMDLSEQCGH	LYVMDLSEQCGHGLKEQLELFQNIRPLFIN	1110
27.9189	28.0411	27.3445	28.4275	28.5284	28.4147	28.1882	28.3837	28.6497	-3.62812	-3.09958	-3.96594	-3.04739	-2.97456	-3.1703	-3.18527	-2.90026	-2.80758	Tryptic	15	1.01e-13	152.7	44	0	119	133	1.18735	0.734302	-0.638983	-1.8102	0.132075	1	0.0497119	0.208442	1.01875	1	-0.60018	-1.59394	0.321587	1	-0.0997124	-0.438894	AAVMATLLFPGQEFK	Q9WVQ5	Q9WVQ5	Apip	Methylthioribulose-1-phosphate dehydratase	YTMRGAGAVIHTHSKAAVMATLLFPGQEFK	AAVMATLLFPGQEFKITHQEMIKGIRKCTS	1111
26.4544	26.4079	26.2761	25.3322	25.8818	27.5118	26.6551	26.9376	27.042	-7.82049	-8.06558	-8.20287	-9.01876	-8.60994	-6.99762	-7.66406	-7.41197	-7.36956	Tryptic	16	4.96e-05	118.21	24	0	687	702	1.76256	0.648318	-0.498774	-2.19434	0.406115	0.812007	-0.636333	-0.832261	1.7129	1	-0.547779	-2.23801	0.510552	1	-0.72691	-1.00433	AAVMHDILDMMPEGIK	Q99PV0	Q99PV0	Prpf8	Pre-mRNA-processing-splicing factor 8	VTKQRVESHFDLELRAAVMHDILDMMPEGI	AVMHDILDMMPEGIKQNKARTILQHLSEAW	1112
27.3047	26.8984	26.3729	27.3299	27.2759	26.2864	27.8226	26.3724	26.6626	-3.44913	-3.81724	-4.52167	-3.61067	-3.95651	-4.57817	-3.00738	-4.30359	-4.20279	Tryptic	11	0.00020336	128.12	10	0	11	21	0.0628937	1	-0.0938708	-0.151731	0.00678652	1	0.0115356	0.0175329	0.0607637	1	-0.0914237	-0.147025	0.156602	1	-0.210531	-0.348907	AAVMVYDDANK	Q03173;Q03173-6;Q03173-3;Q03173-4;Q03173-5	Q03173	Enah	Protein enabled homolog	______________________________	CQARAAVMVYDDANKKWVPAGGSTGFSRVH	1113
31.3735	29.6979	29.7113	NaN	29.1188	29.4743	31.1881	24.1863	NaN	-3.89088	-5.45771	-5.49933	NaN	-5.13232	-4.95436	-3.41747	-10.1732	NaN	Tryptic	9	0.015706	96.492	8	0	597	605	0.385334	0.937885	2.57372	0.917077	0.160384	0.956547	1.60939	0.446383	0.275557	1	1.84604	0.681492	0.183243	1	1.752	0.503587	AAVPDAVGK	Q8VDN2;Q6PIE5;Q6PIC6	Q8VDN2	Atp1a1;Atp1a2;Atp1a3	Sodium/potassium-transporting ATPase subunit alpha-1;Sodium/potassium-transporting ATPase subunit alpha-2;Sodium/potassium-transporting ATPase subunit alpha-3	NLCFVGLISMIDPPRAAVPDAVGKCRSAGI	MIDPPRAAVPDAVGKCRSAGIKVIMVTGDH	1116
28.6349	28.0368	28.3298	27.9084	28.4986	28.3361	28.2868	28.0918	28.0567	-4.96199	-5.33818	-4.83675	-5.65663	-4.8867	-4.99397	-5.22735	-5.19563	-5.1752	C-terminal tryptic	14	1.4e-13	155	9	0	2	15	0.432054	0.979778	0.188708	0.657734	0.209016	0.972374	0.102571	0.353666	0.434883	1	0.153753	0.6115	0.0282551	1	0.0202904	0.0594606	AAVPELLEQQEEDR	Q9D8U8	Q9D8U8	Snx5	Sorting nexin-5	______________________________	MAAVPELLEQQEEDRSKLRSVSVDLNVDPS	1117
29.6108	29.8453	28.3968	30.1758	30.4877	28.6261	29.5385	29.9813	30.0704	-3.98608	-3.52972	-4.76966	-3.3892	-2.89766	-4.70398	-3.97567	-3.30619	-3.16157	C-terminal tryptic	16	4.16e-32	215.85	16	1	2	17	0.533945	0.91755	-0.579055	-1.00174	0.057887	1	-0.100191	-0.143401	0.627582	1	-0.61401	-1.13616	0.111111	1	-0.182472	-0.262682	AAVPELLEQQEEDRSK	Q9D8U8	Q9D8U8	Snx5	Sorting nexin-5	______________________________	AVPELLEQQEEDRSKLRSVSVDLNVDPSLQ	1118
31.6847	31.9481	31.5024	31.5104	31.2462	31.7457	31.4416	31.5372	31.6065	-4.74016	-4.38737	-4.89385	-4.6172	-4.78263	-4.5056	-4.69991	-4.52366	-4.57899	Tryptic	18	5.9e-09	134.21	93	0	33	50	0.594282	0.961147	0.183296	0.770487	0.0633673	1	-0.0277023	-0.109936	0.174143	1	-0.0729427	-0.281954	0.131615	1	-0.0342916	-0.175106	AAVPSGASTGIYEALELR	P17182;P21550	P17182	Eno1;Eno3	Alpha-enolase;Beta-enolase	PTVEVDLYTAKGLFRAAVPSGASTGIYEAL	PSGASTGIYEALELRDNDKTRFMGKGVSQA	1120
26.6054	26.0388	25.9393	25.9766	26.2828	26.3718	26.1416	25.5091	26.0646	-2.22083	-2.6976	-2.78653	-2.91757	-2.9249	-2.64777	-2.83819	-3.12856	-2.989	Tryptic	22	8.64e-14	124.31	9	1	33	54	0.430221	0.966495	0.289369	0.746465	0.586128	0.77457	0.305274	0.918274	1.00509	1	0.416929	1.41514	0.555083	1	0.155168	0.693121	AAVPSGASTGIYEALELRDGDK	P21550	P21550	Eno3	Beta-enolase	PTVEVDLHTAKGRFRAAVPSGASTGIYEAL	STGIYEALELRDGDKARYLGKGVLKAVEHI	1121
32.2477	32.048	31.8529	31.8265	31.7949	32.1177	31.6573	31.6969	31.9212	-4.17723	-4.28742	-4.54342	-4.30107	-4.23388	-4.13359	-4.48428	-4.36395	-4.26428	Tryptic	22	3.93e-33	165.3	94	1	33	54	0.970416	0.869066	0.291052	1.21018	0.515538	0.875478	0.154579	0.667609	0.0993049	1	0.0348136	0.154219	0.859122	1	0.147989	0.821784	AAVPSGASTGIYEALELRDNDK	P17182	P17182	Eno1	Alpha-enolase	PTVEVDLYTAKGLFRAAVPSGASTGIYEAL	STGIYEALELRDNDKTRFMGKGVSQAVEHI	1122
25.5991	26.5664	27.4111	24.8861	25.9277	26.8472	26.4557	NaN	27.7824	-4.1725	-3.10072	-2.254	-4.01133	-3.07145	-2.3929	-2.53519	NaN	-1.37099	Tryptic	19	2.5e-09	128.76	13	0	359	377	0.276065	0.983987	-0.593488	-0.63315	0.58976	0.663432	-1.23203	-1.25363	0.618816	1	-1.22265	-1.30384	0.690095	1	-1.20547	-1.42639	AAVQELSGSILTSEDPEER	P49769	P49769	Psen1	Presenilin-1;Presenilin-1 NTF subunit;Presenilin-1 CTF subunit;Presenilin-1 CTF12	RDSHLGPHRSTPESRAAVQELSGSILTSED	ELSGSILTSEDPEERGVKLGLGDFIFYSVL	1124
NaN	NaN	26.3716	27.5722	26.2661	26.208	NaN	NaN	NaN	NaN	NaN	-0.743565	0.615135	-0.125542	-0.57118	NaN	NaN	NaN	C-terminal tryptic	8	0.023215	114.19	4	0	358	365	0	1	NaN	0	0	1	NaN	0	0	1	NaN	0	0	1	NaN	0	AAVQEQQR	Q9D8L5	Q9D8L5	Ccdc91	Coiled-coil domain-containing protein 91	TEHARDQERVAEAIQAAVQEQQRMSQEAVK	RVAEAIQAAVQEQQRMSQEAVKAAIVEEQR	1125
28.7585	28.4655	28.7726	28.2095	28.4485	28.2699	28.9783	28.9386	28.9373	-2.67951	-3.07342	-2.85799	-3.00543	-2.7219	-3.06883	-2.83033	-2.90759	-2.98762	Tryptic	23	3.39e-45	184.35	15	1	429	451	1.32491	0.821973	-0.285847	-1.42219	3.03545	0.222762	-0.642085	-3.71147	0.113008	1	0.0382055	0.171633	0.0710968	1	-0.0235405	-0.109023	AAVQGPQGDTQEPKPQVEELGLR	Q8BY35	Q8BY35	Fgd2	FYVE, RhoGEF and PH domain-containing protein 2	QAAIDQVEKRSETFKAAVQGPQGDTQEPKP	DTQEPKPQVEELGLRAPQWVRDKMVTMCMR	1127
[truncated: 51,617 more rows]
[truncated: 3 more columns]

## Sheet: B. AEP KOs data
LFQ intensity 14_A	LFQ intensity 14_B	LFQ intensity 14_C	LFQ intensity 24_A	LFQ intensity 24_C	LFQ intensity SCR_A	LFQ intensity SCR_B	LFQ intensity SCR_C	LFQ intensity 14_A normalized to full proteome	LFQ intensity 14_B normalized to full proteome	LFQ intensity 14_C normalized to full proteome	LFQ intensity 24_A normalized to full proteome	LFQ intensity 24_C normalized to full proteome	LFQ intensity SCR_A normalized to full proteome	LFQ intensity SCR_B normalized to full proteome	LFQ intensity SCR_C normalized to full proteome	Amino acid before	First amino acid	Last amino acid	Amino acid after	Missed cleavages	Peptide Type	Length	Mass	PEP	Score	MS/MS Count	Start position	End position	-Log Student's T-test p-value KO_SCR	Student's T-test q-value KO_SCR	Student's T-test Difference KO_SCR	Student's T-test Test statistic KO_SCR	Sequence	Proteins	Leading razor protein	Gene names
[truncated: 43,151 more rows]
