# Supplementary material for: Perforin-2 is a pore-forming effector of endocytic escape in cross-presenting dendritic cells
Source: Science. Author manuscript; Available in PMC 2023 Jul 19. (PMC7614779; doi:10.1126/science.adg8802)
Supplement: Supplementary Table 4 [file EMS176341-supplement-Supplementary_Table_4.xlsx]

## Sheet: Plasmids
Plasmid name	Addgene reference
pHR-scFv-GCN4-sfGFP-GB1-NLS-dWPRE	60906
pHL-sec	99845
psPAX2	12260
VSVG-Pmd2	12259

## Sheet: Primers 
Name	Direction	Sequence	Application
minilib-PCR1	FOR	AACACGTCCGTCCTAGAACT	Amplification of the oligo pool
minilib-PCR1	REV	GCAAGCGGTACACTCAGATC	Amplification of the oligo pool
minilib-PCR2	FOR	GGCTTTATATATCTTGTGGAAAGGACGAAACACCG	Extension of Gibson homology arms
minilib-PCR2	REV	CTAGCCTTATTTTAACTTGCTATTTCTAGCTCTAAAAC	Extension of Gibson homology arms
libgen-PCR1	FOR	AATGGACTATCATATGCTTACCGTAACTTGAAAGTATTTCG	Amplification of sgRNAs from genomic DNA
libgen-PCR1	REV	CTTTAGTTTGTATGTCTGTTGCTATTATGTCTACTATTCTTTCC	Amplification of sgRNAs from genomic DNA
libgen-PCR2	FOR	AATGATACGGCGACCACCGAGATCTACACTCTTTCCCTACACGACGCTCTTCCGATCTTGGAAAGGACGAAACACCG	Addition of Illumina adptors and stagger
libgen-PCR2	FOR	AATGATACGGCGACCACCGAGATCTACACTCTTTCCCTACACGACGCTCTTCCGATCTATGGAAAGGACGAAACACCG	Addition of Illumina adptors and stagger
libgen-PCR2	FOR	AATGATACGGCGACCACCGAGATCTACACTCTTTCCCTACACGACGCTCTTCCGATCTCTGGAAAGGACGAAACACCG	Addition of Illumina adptors and stagger
libgen-PCR2	FOR	AATGATACGGCGACCACCGAGATCTACACTCTTTCCCTACACGACGCTCTTCCGATCTGCTGGAAAGGACGAAACACCG	Addition of Illumina adptors and stagger
libgen-PCR2	FOR	AATGATACGGCGACCACCGAGATCTACACTCTTTCCCTACACGACGCTCTTCCGATCTCGTGGAAAGGACGAAACACCG	Addition of Illumina adptors and stagger
libgen-PCR2	FOR	AATGATACGGCGACCACCGAGATCTACACTCTTTCCCTACACGACGCTCTTCCGATCTTACTGGAAAGGACGAAACACCG	Addition of Illumina adptors and stagger
libgen-PCR2	FOR	AATGATACGGCGACCACCGAGATCTACACTCTTTCCCTACACGACGCTCTTCCGATCTGCATGGAAAGGACGAAACACCG	Addition of Illumina adptors and stagger
libgen-PCR2	FOR	AATGATACGGCGACCACCGAGATCTACACTCTTTCCCTACACGACGCTCTTCCGATCTCACTGGAAAGGACGAAACACCG	Addition of Illumina adptors and stagger
libgen-PCR2	FOR	AATGATACGGCGACCACCGAGATCTACACTCTTTCCCTACACGACGCTCTTCCGATCTACACGGAAAGGACGAAACACCG	Addition of Illumina adptors and stagger
libgen-PCR2	REV	CAAGCAGAAGACGGCATACGAGATTCGCCTTAGTGACTGGAGTTCAGACGTGTGCTCTTCCGATCTTTCTACTATTCTTTCCCCTGCACTGT	Addition of Illumina adptors and barcodes
libgen-PCR2	REV	CAAGCAGAAGACGGCATACGAGATCTAGTACGGTGACTGGAGTTCAGACGTGTGCTCTTCCGATCTATTCTACTATTCTTTCCCCTGCACTGT	Addition of Illumina adptors and barcodes
libgen-PCR2	REV	CAAGCAGAAGACGGCATACGAGATTTCTGCCTGTGACTGGAGTTCAGACGTGTGCTCTTCCGATCTTTCTACTATTCTTTCCCCTGCACTGT	Addition of Illumina adptors and barcodes
libgen-PCR2	REV	CAAGCAGAAGACGGCATACGAGATGCTCAGGAGTGACTGGAGTTCAGACGTGTGCTCTTCCGATCTATTCTACTATTCTTTCCCCTGCACTGT	Addition of Illumina adptors and barcodes
libgen-PCR2	REV	CAAGCAGAAGACGGCATACGAGATAGGAGTCCGTGACTGGAGTTCAGACGTGTGCTCTTCCGATCTGATTCTACTATTCTTTCCCCTGCACTGT	Addition of Illumina adptors and barcodes
libgen-PCR2	REV	CAAGCAGAAGACGGCATACGAGATCATGCCTAGTGACTGGAGTTCAGACGTGTGCTCTTCCGATCTCGATCTCTACTATTCTTTCCCCTGCACTGT	Addition of Illumina adptors and barcodes
libgen-PCR2	REV	CAAGCAGAAGACGGCATACGAGATGTAGAGAGGTGACTGGAGTTCAGACGTGTGCTCTTCCGATCTTTCTACTATTCTTTCCCCTGCACTGT	Addition of Illumina adptors and barcodes
libgen-PCR2	REV	CAAGCAGAAGACGGCATACGAGATAGCGTAGCGTGACTGGAGTTCAGACGTGTGCTCTTCCGATCTATTCTACTATTCTTTCCCCTGCACTGT	Addition of Illumina adptors and barcodes
libgen-PCR2	REV	CAAGCAGAAGACGGCATACGAGATCAGCCTCGGTGACTGGAGTTCAGACGTGTGCTCTTCCGATCTGATTCTACTATTCTTTCCCCTGCACTGT	Addition of Illumina adptors and barcodes
libgen-PCR2	REV	CAAGCAGAAGACGGCATACGAGATTGCCTCTTGTGACTGGAGTTCAGACGTGTGCTCTTCCGATCTCGATTCTACTATTCTTTCCCCTGCACTGT	Addition of Illumina adptors and barcodes
libgen-PCR2	REV	CAAGCAGAAGACGGCATACGAGATCCTTGCTGGTGACTGGAGTTCAGACGTGTGCTCTTCCGATCTTTCTACTATTCTTTCCCCTGCACTGT	Addition of Illumina adptors and barcodes
libgen-PCR2	REV	CAAGCAGAAGACGGCATACGAGATTAAGCATGGTGACTGGAGTTCAGACGTGTGCTCTTCCGATCTATTCTACTATTCTTTCCCCTGCACTGT	Addition of Illumina adptors and barcodes
libgen-PCR2	REV	CAAGCAGAAGACGGCATACGAGATGATTACAGGTGACTGGAGTTCAGACGTGTGCTCTTCCGATCTCGATCTCTACTATTCTTTCCCCTGCACTGT	Addition of Illumina adptors and barcodes
libgen-PCR2	REV	CAAGCAGAAGACGGCATACGAGATTGTGCTTAGTGACTGGAGTTCAGACGTGTGCTCTTCCGATCTGATTCTACTATTCTTTCCCCTGCACTGT	Addition of Illumina adptors and barcodes
libgen-PCR2	REV	CAAGCAGAAGACGGCATACGAGATAAGCAACTGTGACTGGAGTTCAGACGTGTGCTCTTCCGATCTGATTCTACTATTCTTTCCCCTGCACTGT	Addition of Illumina adptors and barcodes
Mpeg1-homarms	FOR	GATCTGGAGCTCTCGAGAATTCTCACGCG	Addition of Gibson homology arms
Mpeg1-homarms	REV	GGGTCGACTCTAGAGTCGCGGCCGCTTAAGCTGGACTTGGATCCTCTTCTCC	Addition of Gibson homology arms
Mpeg1 sgRNA oligos	Sense sgRNA	caccgGCTCAGCTTGGGGTTTACGAcaaa	sgRNA used to generate MutuDC KO
Mpeg1 sgRNA oligos	Antisense sgRNA	caccgGAATAGTATACACTTCATCGcaaa	sgRNA used to generate MutuDC KO
AEP sgRNA oligos	AEP sgRNA guide 1	caccgTCGGTTGATCACAACACCTGcaaa	sgRNA used to generate MutuDC KO (sgRNA 1 + 4)
AEP sgRNA oligos	AEP sgRNA guide 2	caccgCACCTGCCCGACGACATCAAcaaa	sgRNA used to generate MutuDC KO (sgRNA 2 + 4)
AEP sgRNA oligos	AEP sgRNA guide 4	caccgCTGGTATAATTACCGACACCcaaa	sgRNA used to generate MutuDC KO
mScarlet only mScarlet homarms	FOR	GGGGGGATCTGGAGCTCTCGAGAATTCTCACGCGTGCCACCATGGTGAGCAAGGGCGAGGCA	Addition of Gibson homology arms
mScarlet only mScarlet homarms	REV	TTGGTCTTAAAGGGTCGACTCTAGAGTCGCGGCCGCTTACTTGTACAGCTCGTCCATGCCG	Addition of Gibson homology arms
IRES homarms	FOR	ACAGATGCAACAGTCCTTAATGGAGAAGAGGATCCAAGTCCAGCTTAAGCCTTAGGACTGATCAGGGATGACCTTGAGTGATGTCATGAGGAG	Addition of Gibson homology arms
IRES homarms	REV	TCGCCCTTGCTCACCATATTATCATCGTGTTTTTCAAAGGAAAACCACGTCCCCG	Addition of Gibson homology arms
Mpeg1IRESmScarlet mScarlet homarms	FOR	AAAAACACGATGATAATATGGTGAGCAAGGGCGAGGCA	Addition of Gibson homology arms
Mpeg1IRESmScarlet mScarlet homarms	REV	CTAGAGTCGCGGCCGCTTAAGCTGGACTTGTTACTTGTACAGCTCGTCCATGCCGC	Addition of Gibson homology arms
Mpeg1-/- mice primer	FOR	ATGCAAGAATGCCCTGAAAC	Mpeg1-/- mice genotyping
Mpeg1-/- mice primer	REV	CGTGATCCTCCTGAACCAGT	Mpeg1-/- mice genotyping

## Sheet: Gene Fragments
Name	Sequence	Application
mMpeg1 sgRNA-resistant	ATGGCCAAAACCATCTGCGCCATGAACAGCTTCATGGCCTTGGTCCTCATCTGGATGATAATAGCGTGTGCTGAAGCAGACAAGCCTCTTGGAGAAACGGGTACCACTGGATTTCAAATATGCAAGAATGCCCTGAAACTACCTGTCTTGGAGGTCCTACCAGGAGGAGGCTGGGATAATCTGAGAAATGTAGACATGGGACGGGTGATGGACTTGACATACACCAACTGTAAGACCACAGAAGATGGGCAGTACATCATTCCCGATGAAGTGTATACTATTCCTCAGAAAGAGAGCAACCTGGAGATGAACTCAGAAGTCCTGGAGTCCTGGATGAATTACCAGAGTACCACCTCACTTTCTATCAACACAGAACTCGCCCTTTTCTCCAGAGTCAAC…	mMpeg1 sgRNA-resistant overexpression construct
WT-mMpeg1restr	ACGAAGATGGCCACCTACCTGGCAGAGCTCTTGATCCTCAACTATGGCACACACGTAATCACCAGTGTGGATGCTGGGGCTGCACTGGTTCAGGAGGATCACGTAAGATCCTCCTTCCTTCTGGACAACCAGAATAGCCAGAACACCGTGACCGCTTCTGCAGGGATTGCCTTCTTAAACATTGTGAACTTCAAAGTTGAAACAGACTACATTTCTCAGACCAGTTTGACGAAGGACTACCTGTCGAACAGGACCAACTCCAGGGTGCAGAGTTTTGGAGGGGTTCCCTTCTATCCAGGCATCACCTTAGAAACCTGGCAGAAGGGCATCACTAACCACCTAGTGGCAATAGACCGTGCTGGCTTGCCTCTGCATTTCTTCATTAAACCTGACAAGCTA…	WT-mMpeg1restrIRES-mScarlet
mMpeg1G212V/A213V	TGTGACCAACTAGAGAAAAACCAGACGAAGATGGCCACCTACCTGGCAGAGCTCTTGATCCTCAACTATGGCACACACGTAATCACCAGTGTGGATGCTGTGGTCGCACTGGTTCAGGAGGATCACGTAAGATCCTCCTTCCTTCTGGACAACCAGAATAGCCAGAACACCGTGACCGCTTCTGCAGGGATTGCCTTCTTAAACATTGTGAACTTCAAAGTTGAAACAGACTACATTTCTCAGACCAGTTTGACGAAGGACTACCTGTCGAACAGGACCAACTCCAGGGTGCAGAGTTTTGGAGGGGTTCCCTTCTATCCAGGCATCACCTTAGAAACCTGGCAGAAGGGCATCACTAACCACCTAGTGGCAATAGACCGTGCTGGCTTGCCTCTGCAT…	mMpeg1G212V/A213VIRES-mScarlet
mMpeg1K251C/G286C	TGTGACCAACTAGAGAAAAACCAGACGAAGATGGCCACCTACCTGGCAGAGCTCTTGATCCTCAACTATGGCACACACGTAATCACCAGTGTGGATGCTGGGGCTGCACTGGTTCAGGAGGATCACGTAAGATCCTCCTTCCTTCTGGACAACCAGAATAGCCAGAACACCGTGACCGCTTCTGCAGGGATTGCCTTCTTAAACATTGTGAACTTCTGCGTTGAAACAGACTACATTTCTCAGACCAGTTTGACGAAGGACTACCTGTCGAACAGGACCAACTCCAGGGTGCAGAGTTTTGGAGGGGTTCCCTTCTATCCATGCATCACCTTAGAAACCTGGCAGAAGGGCATCACTAACCACCTAGTGGCAATAGACCGTGCTGGCTTGCCTCTGCAT…	mMpeg1K251C/G286CIRES-mScarlet
hMpeg1	CGCCCGGGGGGGATCTGGAGCTCTCGAGAATTCTCACGCGTGCGATCGCTGAGTGGCTGGGGCTGTCTGAGCCATGAACAACTTCAGGGCCACCATCCTCTTCTGGGCAGCGGCAGCATGGGCTAAATCAGGCAAGCCTTCGGGAGAGATGGACGAAGTTGGAGTTCAAAAATGCAAGAATGCCTTGAAACTACCTGTCCTGGAAGTCCTACCTGGAGGGGGCTGGGACAATCTACGTAATGTGGACATGGGACGAGTTATGGAATTGACTTACTCCAACTGCAGGACAACAGAGGATGGACAGTATATCATCCCTGATGAAATCTTCACCATTCCCCAGAAACAGAGCAACCTGGAGATGAACTCAGAAATCCTGGAATCCTGGGCAAATTACCAGAG…	humanMpeg1IRES-BFP construct
IRES-BFP Twist gene fragment	GTATTCAACAAGGGGCTGAAGGATGCCCAGAAGGTACCCCATTGTATGGGATCTGATCTGGGGCCTCGGTACACATGCTTTACATGTGTTTAGTCGAGGTTAAAAAAACGTCTAGGCCCCCCGAACCACGGGGACGTGGTTTTCCTTTGAAAAACACGATGATAATATGGTGTCTAAGGGCGAAGAGCTGATTAAGGAGAACATGCACATGAAGCTGTACATGGAGGGCACCGTGGACAACCATCACTTCAAGTGCACATCCGAGGGCGAAGGCAAGCCCTACGAGGGCACCCAGACCATGAGAATCAAGGTGGTCGAGGGCGGCCCTCTCCCCTTCGCCTTCGACATCCTGGCTACTAGCTTCCTCTACGGCAGCAAGACCTTCATCAACCACACCCA…	humanMpeg1IRES-BFP construct
BFP Twist gene fragment	ATCTGGAGCTCTCGAGAATTCTCACGCGTGCCACCATGGTGTCTAAGGGCGAAGAGCTGATTAAGGAGAACATGCACATGAAGCTGTACATGGAGGGCACCGTGGACAACCATCACTTCAAGTGCACATCCGAGGGCGAAGGCAAGCCCTACGAGGGCACCCAGACCATGAGAATCAAGGTGGTCGAGGGCGGCCCTCTCCCCTTCGCCTTCGACATCCTGGCTACTAGCTTCCTCTACGGCAGCAAGACCTTCATCAACCACACCCAGGGCATCCCCGACTTCTTCAAGCAGTCCTTCCCTGAGGGCTTCACATGGGAGAGAGTCACCACATACGAAGACGGGGGCGTGCTGACCGCTACCCAGGACACCAGCCTCCAGGACGGCTGCCTCATCTACA…	BFP only construct
